# Supplementary material for: Skin transcriptomic and selection signature analyses identify ASIP as a key gene in cattle coat color determination
Source: Front Genet. 2025 Apr 28;16:1577647. doi: 10.3389/fgene.2025.1577647 (PMC12066557; doi:10.3389/fgene.2025.1577647)
Supplement: Supplementary file 2 [file Table1.xlsx]

## Sheet: Table S1
Table S1: The downloaded transcriptome dataset of 5 cattle skin samples
Bioproject No.	SRR	Breed
PRJNA1023902	SRR26281821	Brangus
PRJNA1023902	SRR26281822	Brangus
PRJNA1023902	SRR26281823	Brangus
PRJNA1023902	SRR26281824	Brangus
PRJNA1023902	SRR26281825	Brangus

## Sheet: Table S2
Table S2: The downloaded genome dataset of 262 cattle
Bioproject No.	SRR	Breed
CRA017637	CRR1228128	Angus
CRA017637	CRR1228129	Angus
CRA017637	CRR1228130	Angus
CRA017637	CRR1228131	Angus
CRA017637	CRR1228132	Angus
CRA017637	CRR1228133	Angus
CRA017637	CRR1228134	Angus
CRA017637	CRR1228135	Angus
CRA017637	CRR1228136	Angus
CRA017637	CRR1228137	Angus
CRA017637	CRR1228191	Simmental
CRA017637	CRR1228192	Simmental
CRA017637	CRR1228193	Simmental
CRA017637	CRR1228194	Simmental
CRA017637	CRR1228195	Simmental
CRA017637	CRR1228196	Simmental
CRA017637	CRR1228197	Simmental
CRA017637	CRR1228198	Simmental
CRA017637	CRR1228199	Simmental
CRA017637	CRR1228200	Simmental
PRJNA1141206	SRR30016252	Angus
PRJNA1141206	SRR30016253	Angus
PRJNA1141206	SRR30016255	Angus
PRJNA1141206	SRR30016256	Angus
PRJNA1141206	SRR30016257	Angus
PRJNA1141206	SRR30016258	Angus
PRJNA1141206	SRR30016259	Angus
PRJNA1141206	SRR30016261	Angus
PRJNA1141206	SRR30016262	Angus
PRJNA1141206	SRR30016219	Simmental
PRJNA1141206	SRR30016220	Simmental
PRJNA1141206	SRR30016221	Simmental
PRJNA1141206	SRR30016222	Simmental
PRJNA1141206	SRR30016223	Simmental
PRJNA1141206	SRR30016225	Simmental
PRJNA1141206	SRR30016226	Simmental
PRJNA1141206	SRR30016227	Simmental
PRJNA1141206	SRR30016228	Simmental
PRJNA343262	SRR4279937	Angus
PRJNA343262	SRR4279942	Angus
PRJNA343262	SRR4279943	Angus
PRJNA343262	SRR4279944	Angus
PRJNA343262	SRR4279945	Angus
PRJNA343262	SRR4279947	Angus
PRJNA343262	SRR4279951	Angus
PRJNA343262	SRR4279953	Angus
PRJNA343262	SRR4279956	Angus
PRJNA343262	SRR4279957	Angus
PRJNA343262	SRR4279958	Angus
PRJNA343262	SRR4279960	Angus
PRJNA343262	SRR4279961	Angus
PRJNA343262	SRR4279962	Angus
PRJNA343262	SRR4279963	Angus
PRJNA343262	SRR4279964	Angus
PRJNA343262	SRR4279965	Angus
PRJNA343262	SRR4279966	Angus
PRJNA343262	SRR4279967	Angus
PRJNA343262	SRR4279968	Angus
PRJNA343262	SRR4279969	Angus
PRJNA343262	SRR4279970	Angus
PRJNA343262	SRR4279971	Angus
PRJNA343262	SRR4279972	Angus
PRJNA343262	SRR4279974	Angus
PRJNA343262	SRR4477871	Angus
PRJNA343262	SRR4477873	Angus
PRJNA343262	SRR4477875	Angus
PRJNA343262	SRR4477903	Angus
PRJNA343262	SRR4477904	Angus
PRJNA343262	SRR4477905	Angus
PRJNA343262	SRR4477906	Angus
PRJNA343262	SRR4477907	Angus
PRJNA343262	SRR4477908	Angus
PRJNA343262	SRR4477909	Angus
PRJNA343262	SRR4477910	Angus
PRJNA343262	SRR4477911	Angus
PRJNA343262	SRR8587803	Angus
PRJNA343262	SRR8587804	Angus
PRJNA343262	SRR8587805	Angus
PRJNA343262	SRR8587814	Angus
PRJNA343262	SRR8587816	Angus
PRJNA343262	SRR8587818	Angus
PRJNA343262	SRR8587832	Angus
PRJNA343262	SRR8587833	Angus
PRJNA343262	SRR8587834	Angus
PRJNA343262	SRR8587869	Angus
PRJNA343262	SRR8587874	Angus
PRJNA343262	SRR8587881	Angus
PRJNA343262	SRR8587905	Angus
PRJNA343262	SRR8587911	Angus
PRJNA343262	SRR8587939	Angus
PRJNA343262	SRR8587943	Angus
PRJNA343262	SRR8587944	Angus
PRJNA343262	SRR8587946	Angus
PRJNA343262	SRR8587990	Angus
PRJNA343262	SRR8587994	Angus
PRJNA343262	SRR8587998	Angus
PRJNA343262	SRR8588001	Angus
PRJNA343262	SRR8588002	Angus
PRJNA343262	SRR8588004	Angus
PRJNA343262	SRR8588006	Angus
PRJNA343262	SRR8588008	Angus
PRJNA343262	SRR8588030	Angus
PRJNA343262	SRR8588031	Angus
PRJNA343262	SRR8588041	Angus
PRJNA343262	SRR8588051	Angus
PRJNA343262	SRR8588105	Angus
PRJNA343262	SRR8588111	Angus
PRJNA343262	SRR8588114	Angus
PRJNA343262	SRR8588115	Angus
PRJNA343262	SRR8588169	Angus
PRJNA343262	SRR8588205	Angus
PRJNA343262	SRR8588207	Angus
PRJNA343262	SRR8588226	Angus
PRJNA343262	SRR8588229	Angus
PRJNA343262	SRR8588232	Angus
PRJNA343262	SRR8588234	Angus
PRJNA343262	SRR8588235	Angus
PRJNA343262	SRR8588236	Angus
PRJNA343262	SRR4279946	Angus
PRJNA343262	SRR4279949	Angus
PRJNA343262	SRR4279950	Angus
PRJNA343262	SRR4279955	Angus
PRJNA343262	SRR4280019	Angus
PRJNA343262	SRR4477872	Angus
PRJNA343262	SRR4477874	Angus
PRJNA343262	SRR8587808	Angus
PRJNA343262	SRR8587809	Angus
PRJNA343262	SRR8587813	Angus
PRJNA343262	SRR8587863	Angus
PRJNA343262	SRR8587878	Angus
PRJNA343262	SRR8588003	Angus
PRJNA343262	SRR8588040	Angus
PRJNA343262	SRR8588046	Angus
PRJNA343262	SRR8588095	Angus
PRJNA343262	SRR8588104	Angus
PRJNA343262	SRR8588110	Angus
PRJNA343262	SRR8588138	Angus
PRJNA343262	SRR8588166	Angus
PRJNA343262	SRR10752677	Simmental
PRJNA343262	SRR10752700	Simmental
PRJNA343262	SRR10752701	Simmental
PRJNA343262	SRR4280192	Simmental
PRJNA343262	SRR4280193	Simmental
PRJNA343262	SRR4280194	Simmental
PRJNA343262	SRR4280195	Simmental
PRJNA343262	SRR4280196	Simmental
PRJNA343262	SRR4280197	Simmental
PRJNA343262	SRR4280198	Simmental
PRJNA343262	SRR4280199	Simmental
PRJNA343262	SRR4280200	Simmental
PRJNA343262	SRR4280201	Simmental
PRJNA343262	SRR4280202	Simmental
PRJNA343262	SRR4280203	Simmental
PRJNA343262	SRR4280204	Simmental
PRJNA343262	SRR4280205	Simmental
PRJNA343262	SRR4280206	Simmental
PRJNA343262	SRR4280207	Simmental
PRJNA343262	SRR4280208	Simmental
PRJNA343262	SRR4280209	Simmental
PRJNA343262	SRR4280210	Simmental
PRJNA343262	SRR4280211	Simmental
PRJNA343262	SRR4280212	Simmental
PRJNA343262	SRR4280213	Simmental
PRJNA343262	SRR4280214	Simmental
PRJNA343262	SRR8588073	Simmental
PRJNA343262	SRR8588074	Simmental
PRJNA343262	SRR8588075	Simmental
PRJNA343262	SRR8588076	Simmental
PRJNA343262	SRR8588077	Simmental
PRJNA343262	SRR8588078	Simmental
PRJNA343262	SRR8588087	Simmental
PRJNA343262	SRR8588088	Simmental
PRJNA343262	SRR8588186	Simmental
PRJNA343262	SRR8588187	Simmental
PRJNA343262	SRR8588188	Simmental
PRJNA343262	SRR8588189	Simmental
PRJNA343262	SRR8588192	Simmental
PRJNA343262	SRR8588193	Simmental
PRJNA474946	SRR7363669	Angus
PRJNA474946	SRR7363670	Angus
PRJNA474946	SRR7363671	Angus
PRJNA474946	SRR7363672	Angus
PRJNA474946	SRR7363673	Angus
PRJNA474946	SRR7363674	Angus
PRJNA474946	SRR7363675	Angus
PRJNA474946	SRR7363676	Angus
PRJNA474946	SRR7363677	Angus
PRJNA474946	SRR7363693	Angus
PRJNA474946	SRR7363696	Angus
PRJNA474946	SRR7363697	Angus
PRJNA474946	SRR7363698	Angus
PRJNA474946	SRR7363699	Angus
PRJNA474946	SRR7363706	Angus
PRJNA474946	SRR7946656	Angus
PRJNA474946	SRR7946657	Angus
PRJNA474946	SRR7946658	Angus
PRJNA474946	SRR7946659	Angus
PRJNA474946	SRR7946660	Angus
PRJNA474946	SRR7946661	Angus
PRJNA474946	SRR7946662	Angus
PRJNA474946	SRR7946663	Angus
PRJNA474946	SRR7946664	Angus
PRJNA474946	SRR7946665	Angus
PRJNA474946	SRR7946702	Angus
PRJNA474946	SRR7946703	Angus
PRJNA474946	SRR7946704	Angus
PRJNA474946	SRR7946705	Angus
PRJNA474946	SRR7946708	Angus
PRJNA474946	SRR7363680	Simmental
PRJNA474946	SRR7363681	Simmental
PRJNA474946	SRR7363683	Simmental
PRJNA474946	SRR7363684	Simmental
PRJNA474946	SRR7363685	Simmental
PRJNA474946	SRR7363686	Simmental
PRJNA474946	SRR7363687	Simmental
PRJNA474946	SRR7363690	Simmental
PRJNA474946	SRR7363691	Simmental
PRJNA474946	SRR7363732	Simmental
PRJNA474946	SRR7363733	Simmental
PRJNA474946	SRR7363734	Simmental
PRJNA474946	SRR7363735	Simmental
PRJNA474946	SRR7363736	Simmental
PRJNA474946	SRR7363737	Simmental
PRJNA474946	SRR7363738	Simmental
PRJNA474946	SRR7363739	Simmental
PRJNA474946	SRR7363751	Simmental
PRJNA474946	SRR7363752	Simmental
PRJNA474946	SRR7363753	Simmental
PRJNA474946	SRR7363754	Simmental
PRJNA474946	SRR7363755	Simmental
PRJNA474946	SRR7363756	Simmental
PRJNA474946	SRR7363757	Simmental
PRJNA474946	SRR7363758	Simmental
PRJNA474946	SRR7363759	Simmental
PRJNA474946	SRR7363760	Simmental
PRJNA474946	SRR7946646	Simmental
PRJNA474946	SRR7946647	Simmental
PRJNA474946	SRR7946648	Simmental
PRJNA474946	SRR7946649	Simmental
PRJNA474946	SRR7946650	Simmental
PRJNA474946	SRR7946651	Simmental
PRJNA474946	SRR7946652	Simmental
PRJNA474946	SRR7946653	Simmental
PRJNA474946	SRR7946654	Simmental
PRJNA474946	SRR7946655	Simmental
PRJNA474946	SRR7946676	Simmental
PRJNA474946	SRR7946677	Simmental
PRJNA474946	SRR7946679	Simmental
PRJNA474946	SRR7946680	Simmental
PRJNA474946	SRR7946681	Simmental
PRJNA474946	SRR7946682	Simmental
PRJNA474946	SRR7946683	Simmental
PRJNA474946	SRR7946684	Simmental
PRJNA474946	SRR7946685	Simmental
PRJNA474946	SRR7946764	Simmental
PRJNA474946	SRR7946765	Simmental
PRJNA474946	SRR7946766	Simmental
PRJNA474946	SRR7946767	Simmental
PRJNA474946	SRR7946768	Simmental
PRJNA474946	SRR7946769	Simmental
PRJNA474946	SRR7946770	Simmental
PRJNA474946	SRR7946771	Simmental

## Sheet: Table S3
Table S3: FPKM matrix of 14118 genes across 19 cattle skin samples
Gene.ID	Gene.Symbol	Ag1	Ag2	Ag3	Ag4	Ag5	Ag6	Bg1	Bg2	Bg3	Bg4	Bg5	Gl1	Gl2	Gl3	St1	St2	St3	St4	St5
ENSBTAG00000000005	GRK3	1.40079	4.04475	1.4015	0.877794	0.929474	0.728636	5.76241	1.42937	4.73222	1.78344	2.58422	1.42397	0.787476	1.23836	1.18099	0.301519	0.287837	0.672253	1.10504
ENSBTAG00000000009	FOXF1	0.888878	1.75516	1.30993	1.583	1.01501	1.29349	1.97471	0	1.43545	1.48375	0	0.685592	1.00724	4.01543	1.28938	0.915482	0.98584	1.18253	2.78007
ENSBTAG00000000010	UBL7	20.6783	21.3718	25.7701	17.5275	24.6447	22.1906	1.68764	12.804	9.95354	9.33066	7.41941	21.7663	32.0017	22.0788	21.1592	8.44023	24.4276	18.2079	26.3318
ENSBTAG00000000011	TDH	0.850664	2.45567	7.46309	5.18467	8.04446	7.05451	1.50557	3.12744	1.52092	0	0	2.44731	0.01168	0	7.01072	0.078384	1.3686	2.63976	0.283911
ENSBTAG00000000012	TTC33	3.60324	2.8028	2.88337	3.52116	2.67015	3.58673	2.10045	0	4.55689	4.89034	7.90765	4.7337	1.96348	3.42188	2.5782	1.16762	2.11149	2.07351	4.12055
ENSBTAG00000000013	PRKAA1	7.76559	5.78429	6.15209	7.39208	4.75191	4.40025	5.88338	1.99637	4.73099	3.5034	5.97225	12.2607	5.20639	11.7877	6.32826	5.48948	4.3096	4.6186	9.23407
ENSBTAG00000000014	TXN2	47.7587	51.9346	62.3553	52.6419	57.3362	55.5103	16.9459	31.9712	20.7836	9.75222	14.6895	74.9951	49.309	47.4275	91.7898	46.1973	61.7101	52.3456	51.2486
ENSBTAG00000000015	FOXRED2	0.244604	0.455453	0.272123	0.057887	0.39794	0.185956	1.17095	1.68307	1.98811	2.05072	4.54753	0	0.103507	0.140644	0.130098	0.222666	0	0.440247	0.354706
ENSBTAG00000000016	LTA	0.996307	0.419588	0.139526	0.236846	0.261323	0	0	0	0	0	0	0	0.229901	0.235463	0.228273	0.041333	0	0.015786	0.052764
ENSBTAG00000000019	SERINC1	85.5796	69.6826	99.5199	85.9542	62.0913	52.8246	33.8007	24.2406	35.1762	28.9354	38.5438	264.814	85.9545	153.513	147.036	150.919	110.191	86.9422	152.981
ENSBTAG00000000020	TRPV3	0.330055	0.667624	0.197027	0.707354	0.644389	0.254066	1.36988	7.75402	11.4826	13.3043	5.1638	0	0.018196	0	0	0	0.304493	0.325773	0
ENSBTAG00000000021	WASHC3	34.9545	10.9821	25.0994	31.4683	19.7043	17.2836	3.10584	6.08327	6.57002	4.4698	5.18753	28.0205	19.3104	27.7527	29.6284	37.9098	25.3359	24.9981	32.6049
ENSBTAG00000000022	NUP37	11.2782	3.77809	6.33319	8.17751	6.10984	4.45838	0	0	2.43137	3.55764	2.66498	9.82389	4.87006	6.87617	4.88539	4.6001	4.26439	5.07586	9.05365
ENSBTAG00000000023	RNF2	6.39677	8.08119	10.5147	8.5962	7.86852	9.71071	9.00403	4.166	8.21423	10.8242	11.6208	13.8726	3.15935	14.2878	12.9628	8.5102	6.55228	7.54888	16.2748
ENSBTAG00000000024	DYM	13.752	11.8726	16.6826	9.38168	15.8908	10.5577	10.7806	13.5799	14.5763	10.3374	16.0936	19.7346	6.8487	13.1772	13.5247	10.876	15.1537	14.659	17.3276
ENSBTAG00000000025	RAB6A	32.3373	17.3025	27.6286	31.882	20.9482	19.7913	18.3209	25.0507	19.2583	20.5376	12.8575	40.0721	19.3155	40.8506	30.034	23.1822	22.0661	18.7315	40.1477
ENSBTAG00000000026	VPS33B	7.33272	5.57768	5.05954	6.17784	7.85179	5.57364	3.62665	2.64186	6.039	5.65237	3.19637	5.25679	10.3369	9.72642	5.28459	3.29325	3.19109	5.2055	7.74597
ENSBTAG00000000030	RDM1	1.48569	0.107429	0.568344	0.651146	0.918076	2.05672	1.02519	0	1.08803	0	0	0	0.505056	0.359402	0.399203	0.338676	0.210186	0.551752	0.099908
ENSBTAG00000000031	TRPV4	1.0434	0.80526	0.425318	0.538839	1.88948	0.7811	2.49825	2.63307	4.07395	5.46488	6.52903	0.109446	0.137226	0.080585	0.035447	0.446105	0.664635	1.074	0.217456
ENSBTAG00000000032	ABI3	3.69576	4.28716	6.55586	2.56807	2.24361	5.11033	0	0	0.888073	2.16952	0	4.72258	3.03944	8.77694	2.65852	2.3383	3.3258	4.4837	7.17621
ENSBTAG00000000033	PHOSPHO1	0.35692	0.777624	0.689284	0.204838	0.26189	0.209544	0.321012	2.02932	0.786755	1.55243	0.240801	0.16455	0.071845	0.187919	0.369339	0.321541	0.168089	0.481449	0.331867
ENSBTAG00000000037	CWC27	5.2267	2.61306	2.45865	2.71218	3.1097	2.58277	3.00584	5.89402	4.73255	6.44	3.80338	5.71834	4.23418	5.64267	3.74651	3.27261	3.294	2.79472	5.43603
ENSBTAG00000000039	SIRT7	13.6765	8.94051	13.4812	15.0257	12.5366	9.56741	3.3019	6.14489	9.42057	11.4257	5.68112	6.48533	13.335	13.2317	10.2132	7.29868	9.79247	10.1215	18.2844
ENSBTAG00000000040	MAFG	2.23196	3.20768	1.89482	1.2381	2.66939	1.75463	12.1359	5.29953	7.21337	10.3437	8.35987	0.411578	1.25305	2.17093	2.66027	0.883082	2.2139	2.1502	3.61892
ENSBTAG00000000042	PYCR1	8.82493	22.7666	17.9055	9.26979	12.5105	6.92878	4.28968	2.54473	8.18282	18.6072	2.78613	10.1836	11.4194	6.91387	12.668	16.0178	8.60108	20.3154	4.45993
ENSBTAG00000000046	SURF2	3.81172	1.71891	4.64043	4.3475	3.8796	3.6008	1.01557	0.48213	1.69983	2.85482	0.986503	1.79332	3.75786	5.09654	5.19375	2.35056	3.26458	2.75819	3.31864
ENSBTAG00000000049	CCDC77	2.41472	1.73582	1.41332	2.45752	1.80509	1.98444	2.40108	2.7199	5.65075	7.04347	6.38689	1.81662	2.32406	5.33668	1.57454	1.36087	1.22657	1.54893	2.24438
ENSBTAG00000000050	PSMG3	40.8699	32.7336	55.4362	40.9394	37.4452	32.407	7.00343	18.5997	8.99371	5.66059	5.28224	21.0879	81.0686	41.7574	57.7802	22.8551	43.9085	30.2065	33.5842
ENSBTAG00000000052	PKNOX2	1.02014	1.55971	1.69839	0.69996	1.25057	0.408763	1.97017	4.15287	1.81428	2.3166	0	0.665367	0.822407	2.96563	0.754407	0.772972	0.594234	1.59719	1.51754
ENSBTAG00000000053	FILIP1	0.406059	4.87261	1.16308	0.582035	1.86122	2.28877	3.20111	3.71153	3.68448	5.79589	4.42662	1.6475	0.70795	3.55451	1.49329	0.731474	0.176935	1.57618	2.74864
ENSBTAG00000000054	SNAPC4	0.691642	1.62043	0.927694	0.565047	2.24985	1.21972	5.65309	8.2309	11.0095	8.24779	5.88755	0.827471	3.39308	6.20633	1.32033	0.368997	0.734518	1.50883	1.91288
ENSBTAG00000000056	STRADA	9.41474	7.92475	6.90612	5.8358	8.27436	6.41908	3.5333	10.7985	5.93452	5.05263	7.37447	5.56125	10.4667	12.2238	6.50224	5.44584	3.87544	6.54428	7.60502
ENSBTAG00000000057	THBS3	2.68654	6.36222	14.2728	2.69136	2.32888	3.22591	2.84203	2.09616	3.13434	2.86577	3.45132	6.11463	39.8799	21.8174	14.0495	14.7415	10.1842	13.9881	36.5908
ENSBTAG00000000061	PCDH7	7.15681	2.28597	3.39633	5.35844	4.9813	3.32224	15.4106	16.3146	23.4816	21.8728	17.213	6.80745	0.579349	1.11776	5.3808	1.22418	1.33217	3.53695	1.35384
ENSBTAG00000000062	RASL12	7.76889	10.9679	15.1001	14.3041	14.6444	18.4886	7.54908	4.61259	7.7683	7.1901	15.3077	16.1374	11.3625	28.2025	18.7849	4.39564	13.8542	10.7482	24.8264
ENSBTAG00000000064	FEN1	2.68392	1.88383	2.54218	2.51885	2.95441	1.84097	2.15254	1.76167	2.31453	0.963674	0.459068	2.07966	1.84639	1.8966	2.99966	1.28437	2.09405	2.34417	1.71566
ENSBTAG00000000065	CRLS1	11.3257	4.0947	11.1279	9.53232	5.38529	4.43949	4.80276	2.91246	7.15233	9.53995	2.80402	18.0804	10.7842	21.7938	25.3589	5.17352	7.83073	4.55202	15.0441
ENSBTAG00000000067	SDF2L1	19.5555	16.687	32.4425	18.522	18.4114	17.8848	6.02613	0	8.37283	9.61528	7.51	8.21563	13.3866	6.8026	19.063	7.87663	55.4188	13.6518	11.0353
ENSBTAG00000000071	PMP2	1.4434	0.42625	3.76778	0.960761	0.747782	3.90662	0.445323	0	0	0	2.52945	28.801	0.216119	52.6708	2.01139	2.57393	0	1.76147	1.85498
ENSBTAG00000000072	TFB2M	9.49531	3.42162	10.2968	12.8379	7.14662	4.27385	3.17549	1.29673	4.63785	5.12497	3.89098	8.89586	6.51375	9.19327	15.8447	6.90731	9.97958	6.24913	7.97393
ENSBTAG00000000073	LRPAP1	50.015	63.7274	76.6804	40.7193	55.642	42.2888	14.2057	18.999	19.1983	11.4876	13.924	46.4432	82.0901	84.6558	76.8828	52.9973	58.54	67.252	82.4251
ENSBTAG00000000074	NFIA	1.13378	22.1905	1.6965	1.02403	4.86632	3.95529	23.2166	20.9531	13.1076	14.8905	17.5243	8.20816	0.790678	2.25274	5.68542	4.51196	2.94889	6.21286	8.3839
ENSBTAG00000000076	RECK	1.14233	7.51114	4.2202	1.70806	1.67863	1.85167	3.27069	1.04424	5.2591	2.41492	1.09632	7.75147	1.85085	8.64028	2.91945	6.38701	2.24926	7.11298	10.2553
ENSBTAG00000000077	ADSL	50.5105	30.5447	53.3519	38.9437	47.6533	41.7459	11.0832	20.8567	12.271	10.0008	12.9702	35.9777	34.8057	33.6258	39.1201	21.4778	37.5396	34.8826	40.6449
ENSBTAG00000000078	GLIPR2	47.9875	58.1704	226.192	57.524	52.3776	110.146	12.1098	6.19292	12.126	9.46648	2.63202	52.0598	242.215	122.236	180.785	171.255	151.851	109.635	251.444
ENSBTAG00000000079	CCSAP	2.59429	3.6926	1.07918	1.0009	2.32399	1.21198	9.63747	11.5266	6.80955	8.45111	10.4149	0.762149	0.679223	1.89311	0.678983	0.653624	2.48385	1.32362	1.04441
ENSBTAG00000000080	GRWD1	8.04255	6.16399	13.7805	7.97453	11.2029	8.5716	6.12322	3.64901	7.42267	6.09098	8.10497	6.0205	11.3894	11.5859	15.0163	4.54753	6.78698	6.50738	12.1339
ENSBTAG00000000081	CERT1	2.10032	11.2164	1.66377	1.44341	3.54598	4.89887	14.9069	15.3351	16.4766	12.2287	17.9453	2.84947	0.306387	3.28589	3.39797	1.16861	1.77818	3.54119	3.7854
ENSBTAG00000000084	MRPS30	8.33041	3.62167	9.70211	9.64951	6.67507	5.87459	1.8243	0	6.89027	6.14475	4.52987	10.6799	3.70732	4.18729	7.19278	4.69919	8.55091	6.58628	10.2796
ENSBTAG00000000087	HSD17B12	52.4712	29.9972	52.2044	38.8065	44.5856	43.8209	44.5238	35.7875	39.4938	41.2157	24.5634	135.002	5.69947	13.9871	41.3141	6.13569	55.3993	28.7186	12.4739
ENSBTAG00000000088	ALCAM	1.20674	11.9981	3.24244	3.31957	6.24192	11.6867	14.7559	34.6448	14.8956	18.2933	16.552	1.74229	0.070306	3.43858	1.38438	1.71882	3.94562	6.66197	2.80246
ENSBTAG00000000090	SEC31B	2.14411	1.37981	1.86055	1.15864	1.78243	0.542224	3.30907	4.49425	2.9057	3.03427	5.79434	1.96966	1.84824	2.19209	1.4228	1.02145	0.418267	1.55498	1.8559
ENSBTAG00000000091	NDUFB8	155.177	97.6992	173.112	153.457	113.758	128.919	34.4861	41.975	24.1971	24.3606	21.9395	231.665	103.35	78.8358	264.667	94.2378	110.853	97.6581	123.88
ENSBTAG00000000092	HIF1AN	6.2007	10.4146	11.0144	5.43082	11.181	6.40163	7.17637	9.11972	13.7366	12.6507	11.0573	10.2092	2.66716	8.88269	10.656	5.34499	9.87516	9.59477	11.3123
ENSBTAG00000000094	ATPAF1	15.831	8.76904	14.9907	11.0676	10.7612	8.98147	6.81071	7.88938	9.29351	9.52384	6.67809	27.5098	6.62822	11.3296	21.3684	11.1486	8.42962	9.26503	11.61
ENSBTAG00000000095	CD274	0.36904	1.15843	0.478674	0.473055	0.21612	0.303444	0.853578	0	3.29176	0.794135	0.825578	0.245917	0.160353	0.324035	0.399243	0.026691	0.067132	0.049726	0.310476
ENSBTAG00000000097	EFCAB14	11.6881	16.4734	12.1083	9.1197	10.6854	14.0799	9.5959	17.7663	13.4785	19.9797	23.6226	15.602	5.03776	13.105	14.7311	8.0388	7.62323	11.7366	15.0397
ENSBTAG00000000098	SETDB1	5.40983	5.62499	4.11884	3.43173	6.0519	3.99721	5.77445	7.27707	7.57326	10.3702	4.44484	4.24176	4.09613	8.0532	3.64249	2.95004	3.31105	5.49104	4.51367
ENSBTAG00000000099	CERS2	151.237	141.253	113.269	95.1816	176.315	70.0609	78.3021	46.7439	65.9027	63.5837	69.8214	94.5733	41.2351	79.5659	90.7274	43.9835	92.8072	86.7757	99.9435
ENSBTAG00000000102	GPR75	0.975921	0.147062	0.163774	1.23905	0.395206	0.548223	0.16495	1.52322	1.03643	2.10404	0.749329	0.232569	0.046165	0.969025	0.017235	0.021237	0.061929	0.233151	0.07823
ENSBTAG00000000103	MRPL23	77.5229	56.5163	64.1363	88.9209	56.6803	71.9273	9.47166	5.6845	7.75622	3.30648	2.23803	28.9092	91.9377	49.2532	74.0313	50.248	43.2561	46.0467	45.5338
ENSBTAG00000000105	RIT1	18.1884	10.805	15.8542	18.8371	10.1216	9.83181	11.0724	22.9187	9.93114	9.85428	11.1687	21.9634	8.47349	25.3836	16.5987	10.9092	15.3099	12.3537	19.2565
ENSBTAG00000000106	DIPK1C	0.732922	12.7035	5.95481	5.19561	1.98428	11.9945	0.816806	0	1.02692	0	0.733955	1.39904	8.00057	6.95783	2.78839	2.55834	17.7956	1.98546	27.7076
ENSBTAG00000000108	KHDC4	9.8044	4.91302	8.35441	10.4546	7.5853	6.68707	6.91631	9.74457	15.9798	11.1279	9.0044	8.25192	7.20876	19.3295	10.0595	6.38628	7.51399	7.23564	10.3525
ENSBTAG00000000109	NPTXR	0	1.0708	0.373997	0.479879	1.33961	0.15697	3.51032	6.5348	3.78457	3.61166	2.24028	0.092966	0	0.106483	0.135774	0.240083	0.590317	1.38634	0.191698
ENSBTAG00000000111	UGP2	54.247	30.822	69.0955	48.6851	37.3242	41.0825	16.6571	13.8863	18.4998	16.7288	18.1563	84.7097	61.9565	63.3609	63.6144	52.2173	56.3329	42.2522	90.612
ENSBTAG00000000113	ARHGEF2	5.36352	11.4413	11.0103	6.13775	7.21895	7.5361	12.4231	6.78498	20.1131	16.8697	14.3291	7.67762	9.94666	19.5367	10.9127	7.42206	3.93802	9.74118	13.4844
ENSBTAG00000000115	VPS54	4.60791	5.35012	5.14622	5.49047	4.71874	4.06361	11.3808	11.5346	11.4435	12.2453	9.91802	9.67864	1.95616	6.34535	6.94448	4.05267	5.16295	4.44992	6.48916
ENSBTAG00000000120	USP43	0.619716	0.518523	0.754763	1.41639	1.3615	1.09214	1.52782	6.22534	2.54139	1.73559	4.24079	0.26483	0.09079	0.444683	0.142391	0.0831	0.979462	0.826464	0.14652
ENSBTAG00000000124	DHH	0.222344	0.883322	1.88269	0.709788	0.514001	0.667542	0	0	0.067045	3.28938	1.12735	1.14813	0.113456	7.95539	1.53364	0.320905	0.529312	0.725065	1.16266
ENSBTAG00000000125	AFG2A	2.88739	2.32536	2.74689	1.90063	2.21186	1.39712	9.18311	7.67087	8.42536	7.05671	6.90025	1.63553	0.906316	2.20603	1.3568	1.40757	1.66564	2.0087	2.42225
ENSBTAG00000000128	FGF18	0.383021	0.94621	4.96737	0.965701	1.48603	1.78101	0	0	1.8525	1.0313	1.31089	6.59445	5.93701	9.03511	2.40796	0.456884	0	1.14696	0.445181
ENSBTAG00000000130	TNFSF13	0.912439	1.6684	3.91757	2.41935	1.17301	1.95994	0.233076	0	1.68785	1.74486	2.13834	1.45347	15.3742	9.06581	1.56294	2.341	1.29842	1.65548	4.53881
ENSBTAG00000000131	SENP3	13.7676	15.8125	19.4628	13.9305	16.9241	15.6294	9.36178	10.0467	13.8157	9.99194	8.20732	12.4879	9.66323	16.1786	11.5998	8.18919	13.5035	14.2937	16.2154
ENSBTAG00000000132	EIF4A1	234.464	131.742	336.978	235.985	234.057	172.87	76.3612	98.1836	65.5978	74.0407	75.1715	120.354	154.604	119.154	274.206	121.921	220.035	173.406	244.954
ENSBTAG00000000133	CD68	17.005	12.5072	15.3975	5.66608	11.1163	7.70292	0.600488	3.81797	2.97938	2.3132	3.30431	6.08671	27.4574	13.4635	14.7617	11.3301	7.79585	15.6204	42.8309
ENSBTAG00000000134	MPDU1	35.53	23.6064	29.485	23.2663	29.5117	15.9788	7.15795	0	6.36445	5.65752	4.24275	23.4735	13.9493	20.5866	30.879	16.6252	24.2381	22.7011	21.0909
ENSBTAG00000000137	FRYL	3.29296	6.91066	2.57862	3.10284	3.49099	3.6757	12.1933	17.6275	14.2083	14.1864	8.3615	6.03971	4.48861	12.7747	3.90397	2.18873	1.63702	2.7749	5.80945
ENSBTAG00000000139	KMT5A	11.4948	18.2945	13.8612	10.5935	15.3078	11.5369	12.9862	23.986	27.0384	27.379	22.9313	9.6893	5.16537	14.9408	12.2593	12.6486	19.5318	14.6544	15.6434
ENSBTAG00000000140	EPHX1	46.4556	56.4796	79.3732	37.5279	37.4034	76.3186	5.14723	0	4.15089	3.06717	3.09019	97.3593	180.742	106.918	134.937	53.5781	65.7792	63.6113	104.725
ENSBTAG00000000141	NFU1	45.2399	26.4869	36.7445	54.9031	43.6565	48.0482	4.60261	17.6648	3.38691	10.0396	4.08052	80.7748	76.7997	58.7613	107.074	49.7694	51.8906	38.9112	39.1502
ENSBTAG00000000146	FARP1	13.339	19.5957	15.4461	15.9203	18.5657	14.6154	17.0529	29.1673	17.2878	21.3025	21.9203	11.8718	15.386	19.8667	11.7794	16.0034	9.322	16.6818	16.6365
ENSBTAG00000000147	RIC8B	3.28748	4.28098	6.9841	3.191	4.09361	2.78848	5.55246	12.0258	5.22507	5.51905	4.08159	5.65061	4.36607	11.7645	6.87296	4.12922	4.46312	4.23815	7.47508
ENSBTAG00000000149	USP40	4.64483	5.97043	6.59614	3.95764	6.69318	4.76313	8.482	12.884	12.9562	10.4599	6.75552	3.83922	7.60047	9.3204	4.69691	3.73746	3.10635	3.92466	5.14249
ENSBTAG00000000152	RANBP2	6.13179	9.96845	5.435	5.94577	6.24709	7.06283	20.2965	17.1019	19.6162	20.4216	14.791	9.2985	5.5023	12.5613	6.2015	4.06463	4.51768	5.26252	9.38506
ENSBTAG00000000153	LRFN3	1.8619	3.43069	2.74568	2.12684	3.62044	2.97375	2.2072	4.48423	3.06019	2.84251	0.630843	2.57179	0.597359	1.19723	2.30139	2.46923	2.58213	3.14774	4.5388
ENSBTAG00000000157	CCDC138	1.61174	0.960073	1.42641	2.10484	1.75465	0.598035	1.39855	2.29903	1.58751	3.51686	5.03897	1.34196	2.20003	4.13463	1.04159	1.66333	1.15664	0.986335	1.85272
ENSBTAG00000000160	CBS	13.5261	7.26558	7.40509	12.8287	14.9916	11.7307	8.77333	13.9413	14.4886	16.346	17.14	2.93985	2.46007	5.86273	3.49846	1.59806	4.05098	6.8822	3.66406
ENSBTAG00000000161	TMEM40	8.96417	2.51386	1.79973	4.78247	6.25643	3.77015	1.62327	14.0406	4.56874	4.75667	4.71183	0	0.088471	0.234466	0	0.162749	5.84642	1.84736	0
ENSBTAG00000000162	ANAPC16	55.6365	28.8	62.2515	45.7137	35.0245	39.2259	11.7828	15.426	7.69998	4.29258	13.4967	61.0673	48.8686	53.8848	62.3663	40.6107	53.6919	36.1244	52.3708
ENSBTAG00000000163	DDIT4	15.6277	41.9045	21.2823	25.5814	22.3416	24.5641	7.33383	9.88757	13.0599	16.563	13.623	22.5245	18.453	40.4936	51.9915	28.3582	73.8174	35.827	58.8135
ENSBTAG00000000175	N4BP2	0.449718	1.78737	0.180089	0.745137	1.95112	1.12047	10.6982	21.0625	12.1131	15.2003	21.9838	0.453877	0.122466	0.38943	0.818468	0.477006	0.701061	0.773138	1.03657
ENSBTAG00000000176	SP3	6.21032	14.8821	11.7502	14.7867	9.51512	10.7253	18.5338	24.4773	19.3805	27.5037	28.0383	30.8594	8.16943	29.8767	14.1393	11.9578	11.6538	10.521	26.4868
ENSBTAG00000000179	RPUSD1	1.53448	1.35657	1.7387	1.12237	2.13811	1.24499	3.27244	4.43668	1.94173	1.90739	0	1.2048	1.79279	2.33472	1.8638	1.01661	1.85844	1.80275	1.99318
ENSBTAG00000000181	SUSD3	2.77508	1.28317	1.19402	1.44602	1.55419	0.972331	0.501886	0	0.923055	0	0.935749	0.286481	1.92375	1.94449	0.579398	0.123249	0.649144	0.288388	0.732982
ENSBTAG00000000182	SPINT2	203.216	93.605	130.573	139.618	181.535	100.4	25.2098	37.2852	29.2369	33.6709	48.6868	28.9835	49.4025	57.2267	38.2964	16.5897	88.4263	88.5904	31.4112
ENSBTAG00000000184	EIF2AK3	4.39696	7.91245	6.86561	4.29597	4.3641	4.74725	5.51386	7.06839	8.06642	6.18999	4.02145	7.67872	5.38306	11.2297	6.25774	6.9245	7.00199	6.77645	9.63049
ENSBTAG00000000185	SLC6A14	14.0886	3.06072	2.33089	7.40389	4.0772	1.1457	2.51309	7.77015	6.40294	3.82999	3.81472	0.174073	0.206772	0.271738	0.193687	0.426543	4.67778	1.06755	0.068739
ENSBTAG00000000186	FLAD1	8.19638	8.5137	10.7924	7.96216	10.6403	7.62069	3.57052	6.07657	6.59768	9.52375	4.55539	10.7892	8.96665	5.33708	12.0194	3.47511	7.59881	8.24925	7.0656
ENSBTAG00000000188	HS3ST5	0.144898	0.251333	0.06677	0.393098	0.161026	0.228564	0.583859	0	0.112022	2.59119	0	0.018885	0.138785	0.209598	0	0.230641	0.262096	0.067927	0.124926
ENSBTAG00000000191	SLC25A20	20.2642	19.9267	22.4537	16.6388	25.2166	10.5962	14.1662	7.35106	12.6531	14.011	14.8054	21.6939	11.7226	8.41416	33.1022	25.6294	37.6061	31.2027	26.1189
ENSBTAG00000000197	TRMT10A	0.677657	0.585772	1.04669	0.691149	0.902083	0.443151	0.711552	0	2.22589	3.46885	0.895629	0.80047	0.911302	1.14379	1.01177	0.948441	1.22887	0.436439	1.38102
ENSBTAG00000000199	PDP1	4.13709	4.54193	3.27513	5.48807	3.41073	3.8069	4.31611	5.58046	7.23231	5.61392	4.41692	4.70018	5.01416	9.50181	7.23396	5.28489	6.13559	3.55421	9.88339
ENSBTAG00000000201	LTN1	1.20215	3.44592	0.979118	0.931343	1.7669	1.96059	9.47908	14.1865	8.83273	10.8941	5.78904	2.02164	0.475585	1.67068	1.69164	0.911618	1.21802	1.36204	3.30234
ENSBTAG00000000202	SLC25A19	2.15358	4.49414	8.12264	4.90382	5.7606	3.73035	3.84419	6.21884	5.02359	3.23209	2.45984	3.4221	9.09803	8.89138	6.68317	4.61551	4.25019	6.63928	6.07292
ENSBTAG00000000203	ATP6V1G1	219.375	98.9783	161.177	166.169	140.793	125.815	23.9955	42.1694	33.4945	33.2322	54.9022	112.58	107.055	125.514	151.555	142.574	159.502	109.604	118.876
ENSBTAG00000000204	TMEM268	6.02092	3.84065	4.92077	4.86188	4.89548	3.69565	4.99507	10.2446	7.13557	4.40331	15.9097	3.24291	7.5821	9.18252	4.70228	4.74847	3.44534	4.93633	6.88368
ENSBTAG00000000205	MMD	26.147	15.0331	22.2266	15.9449	14.5698	13.0149	12.3996	18.6278	17.5054	18.5174	23.707	64.6247	14.6886	29.1528	66.6492	22.9099	16.3682	17.8185	30.4744
ENSBTAG00000000207	PUDP	4.56915	3.26712	2.76509	4.97478	4.3275	4.897	2.30657	6.00495	10.7479	18.9337	6.36959	4.43542	6.71585	5.8275	2.89445	2.75716	2.08011	3.44194	5.45499
ENSBTAG00000000210	ARHGAP31	3.52661	13.0328	7.49787	1.9564	4.41997	6.21982	15.6929	12.8499	13.2588	15.78	7.55546	6.46919	3.23179	16.2474	6.21553	4.23601	3.13425	6.75509	8.97895
ENSBTAG00000000211	SHROOM2	0.904649	0.368072	0.397113	0.260485	0.629443	0.054627	2.80897	8.49768	3.24977	4.89333	2.51836	0.243346	0.039012	0.307451	0.150136	0.110731	0.365738	0.452392	0.303438
ENSBTAG00000000212	NADK	29.9822	48.6804	49.1577	30.4377	52.0547	27.1356	51.1368	23.4264	52.87	51.6592	54.1864	27.9598	17.4633	26.6576	42.5444	21.8339	33.1392	37.1515	32.4101
ENSBTAG00000000213	TMEM39A	7.03532	8.50798	11.7996	6.9816	9.43646	10.2308	5.94547	5.79025	10.8569	13.7546	6.49222	9.83243	4.5685	12.0077	9.21064	7.22314	7.04771	9.5984	12.4652
ENSBTAG00000000215	GNB1	113.195	124.712	138.743	85.7924	108.65	97.382	42.7285	50.6216	43.1557	40.7183	42.5274	214.416	127.533	209.321	157.183	91.6292	101.774	113.475	181.022
ENSBTAG00000000218	MAP2K5	9.0545	10.7415	14.4357	10.1329	11.5043	8.38554	5.54532	9.03776	11.6397	11.4349	5.68711	16.0975	23.5482	19.4538	14.452	13.3335	9.49885	13.3901	16.5053
ENSBTAG00000000220	NEK10	0.400407	0.139385	0.259923	0.385171	0.429586	0.247128	0.149166	0	0.277074	0.10299	0.734162	0.016953	0.022146	0.155903	0.154733	0.220093	0.197372	0.426427	0
ENSBTAG00000000221	RBM34	8.09997	2.02426	5.70231	6.42558	3.65292	3.30977	2.52867	4.0853	2.32706	3.32805	1.29311	5.58728	4.38026	5.2438	6.40992	4.07544	4.66849	3.3203	6.15393
ENSBTAG00000000222	ARID4B	6.59674	5.47613	3.27988	8.45245	5.32248	3.98174	11.0211	11.6844	8.64141	9.85864	15.5922	6.03292	9.88861	13.0033	6.31484	4.83802	3.508	4.47542	9.66698
ENSBTAG00000000223	PPM1B	29.0284	13.7804	20.2083	25.1065	19.0856	17.1053	11.5765	20.7084	20.6721	15.1342	18.688	32.4998	19.4252	30.5583	25.6646	16.594	22.1089	15.7103	25.7866
ENSBTAG00000000224	TSPAN15	9.23561	9.52088	19.0495	8.93736	7.61529	3.8808	4.90976	2.62024	3.45195	1.72725	7.90001	39.371	5.77966	28.061	34.0434	1.8346	1.95605	3.21501	12.6085
ENSBTAG00000000225	POLB	23.4973	9.25427	17.1919	23.4925	14.9615	9.44149	4.3827	4.74702	4.08857	9.4336	8.95124	16.0061	5.53079	8.14621	17.1999	11.5484	11.1678	11.9067	13.1979
ENSBTAG00000000229	CYP4A59	0.163858	0.174755	2.74843	0.485524	2.86259	0.657821	0.450941	1.38495	0.020948	0	0.566801	0	0.009573	0	0.111494	0	0.119285	1.6139	0
ENSBTAG00000000231	BMPR1A	9.64497	6.5204	4.12344	9.49273	5.05113	3.90525	11.1142	22.2385	13.3007	18.5314	26.6317	13.9761	4.24966	10.6835	4.88493	6.55099	6.95774	4.96892	12.5487
ENSBTAG00000000232	OR51D1	0	0.300963	0.010604	0.203495	0.133304	0.078441	0	0	0.240768	0	0	0.481318	0.098773	0.391051	0.250719	0.037553	0	0.187568	0
ENSBTAG00000000236	YWHAZ	35.077	44.6305	56.3591	32.7438	36.8233	38.0492	82.2156	67.9982	74.2314	71.3369	71.2821	55.8122	8.74352	37.6904	69.6496	29.4857	51.6093	42.1801	74.5352
ENSBTAG00000000238	PSD2	0	0.170502	0.051633	0.02405	0.148918	0.105991	0.95513	0.906793	0.337618	0	0.996975	0	0.015886	0.013128	0	0	0	0.026381	0
ENSBTAG00000000241	STAU1	36.2577	30.7835	37.3335	34.1975	34.4789	28.0651	25.0678	25.6623	29.4459	19.0459	28.5999	66.6006	32.6154	55.0412	49.0342	22.7919	21.0324	28.7352	39.9146
ENSBTAG00000000243	HEBP2	131.479	21.8201	50.0975	67.7015	34.9438	22.6685	9.49281	16.9477	6.81994	8.24308	10.1069	8.36441	12.4061	9.68109	13.2477	29.3809	61.9973	33.6641	8.72746
ENSBTAG00000000244	NRXN2	0.081745	0.30599	0.607915	0.065927	0.148709	0.756078	0	0	1.21704	0.763733	0.778129	0.341903	2.40118	3.6132	0.440125	0.282473	0.210188	0.349355	0.819821
ENSBTAG00000000245	NHSL1	2.55921	1.12225	1.20186	1.96382	2.0298	1.21738	3.97264	6.68729	5.8475	9.52267	7.17161	0.662852	2.88521	1.73201	1.00023	0.488093	0.987007	0.84289	1.93637
ENSBTAG00000000246	ME3	1.01211	1.755	3.25177	2.41459	1.99736	2.65645	0.540867	0.510869	1.42031	0.388425	2.59845	7.32605	1.62152	2.93398	4.98388	0.952415	0.91236	1.94992	2.86944
ENSBTAG00000000250	HDHD3	4.38054	5.57466	4.89694	7.03491	7.34494	5.91494	0.692522	6.86854	4.0095	0	1.9062	4.47181	10.1776	12.9035	5.48025	4.47362	3.2021	6.18233	5.09085
ENSBTAG00000000251	ALAD	24.1397	26.5321	28.635	26.5923	32.646	33.248	8.34829	24.6992	14.9265	18.0724	21.052	37.8519	52.2458	47.008	25.8103	10.4778	13.5977	19.6968	14.0017
ENSBTAG00000000252	POLE3	62.0864	53.4678	62.3617	49.4017	45.608	47.2447	18.357	13.3971	11.9719	10.4136	13.2542	41.9867	35.6434	50.1401	45.8368	64.5499	47.3905	52.0251	36.7615
ENSBTAG00000000253	PTPRF	15.6377	9.48711	9.09234	11.1437	20.0188	6.55326	30.9246	64.8698	52.7359	56.4599	54.9413	0.807252	1.21577	3.42084	0.703443	1.40679	5.46157	10.5946	2.56444
ENSBTAG00000000256	TLE1	9.72415	6.90484	9.06313	6.30619	8.2902	6.48449	5.42926	10.3033	10.6738	12.2211	5.67223	6.02023	9.87862	18.0621	5.03127	3.71959	5.11736	6.03125	7.84367
ENSBTAG00000000257	MRAP2	0.96593	0.381835	0.110054	0.270796	0.331145	0.04341	0	0	0.134621	0.424411	0.780932	0.095042	0.83181	0.665727	0.571652	0.103181	0.066726	0.226889	0
ENSBTAG00000000260	ZNRF2	14.5833	3.99167	6.99686	9.25651	5.77086	4.08593	9.15288	11.4643	12.3062	15.7523	9.79174	5.47702	2.57202	3.34785	4.53374	3.02396	5.80133	4.36335	4.67722
ENSBTAG00000000261	FAM228A	0.078977	0.078479	0.099602	0.040394	0.091602	0	1.37171	2.78762	1.27624	3.49764	0.605305	0.24538	0.04318	0.17077	0	0.024707	0	0.059764	0.379401
ENSBTAG00000000265	SYNPR	0	0.120208	0.187666	0.09882	0.103072	0.188667	0	0	0.466999	0	0	0.126592	0.310372	0.796934	0.471912	0.12698	0.061135	0.13005	0.525958
ENSBTAG00000000266	NAB1	11.2707	9.16043	9.93785	9.49124	7.13169	6.42976	16.1437	12.8905	12.0397	15.2997	10.3301	13.3629	11.9296	24.5855	15.2843	9.51017	8.1465	8.65792	25.8272
ENSBTAG00000000267	SMG6	2.53305	6.42363	4.53921	2.56618	4.82662	3.78892	6.90957	10.1531	6.8926	10.8524	9.64259	4.86221	9.07592	12.949	4.09689	4.74605	3.09317	6.30119	6.69042
ENSBTAG00000000269	ZNG1	8.66016	1.48765	4.15805	5.97245	3.65781	3.56203	0.619686	1.41933	6.58518	2.26034	1.88771	6.66617	4.89334	5.46195	4.89975	3.34456	3.76319	2.89656	4.76869
ENSBTAG00000000271	MNS1	0.02292	0.187861	0	0.162794	0.054211	0	0	0	0.088098	0.731233	0.514041	0.079266	0.31506	0.26062	0.019583	0.068955	0.100831	0.046143	0.035939
ENSBTAG00000000273	IL5RA	0	0.094327	0.111761	0.105296	0.104981	0	0	0	0	0.518447	0	0.025849	0.204956	0.321197	0.041949	0.063645	0.142006	0.093756	0.292053
ENSBTAG00000000274	YKT6	18.6255	28.0068	27.3825	17.3855	22.2709	10.9176	12.7629	28.1606	13.8382	17.3878	12.6312	11.8099	6.98212	12.9563	24.2699	23.0087	22.1765	32.5242	22.1774
ENSBTAG00000000275	PARP11	5.63866	4.07705	4.21514	3.07629	3.35302	2.94403	3.65825	1.95675	5.08758	3.26775	2.19497	3.69368	3.07815	5.54642	4.17637	2.264	4.63639	2.93613	5.69245
ENSBTAG00000000277	IL18	21.4522	2.59678	30.1392	11.2749	6.22055	16.7931	2.19024	0	2.33856	0	2.38248	9.49414	43.7286	22.8632	28.7133	8.49019	12.5544	4.62363	20.6287
ENSBTAG00000000279	RAB26	0.275327	2.32234	1.20446	0.671269	1.43787	1.0006	0.522272	0	0.966701	2.78525	0	0	0	0.544794	0.065338	1.69311	0	1.0924	0.4218
ENSBTAG00000000281	MND1	7.31462	0.310697	0.934142	6.29574	2.05847	2.68709	0	0	1.42654	0	0	0.641511	1.17685	0.157545	1.36228	0.814798	1.48132	0.892925	0.833989
ENSBTAG00000000283	CSF1	5.88085	8.77935	16.1457	3.84739	7.91355	5.96637	10.0906	3.60887	9.1962	8.66869	6.54392	17.7799	10.6019	23.129	21.1972	9.66733	12.0893	11.4109	50.6743
ENSBTAG00000000284	NAALAD2	0.076396	1.51859	0.021757	0	0.444304	0.862099	0.50969	0	0	0	0	1.2474	0.061084	0.035703	0.054036	1.25843	0.315231	1.83633	1.44693
ENSBTAG00000000285	GUF1	4.40505	1.9693	2.34213	2.40183	2.45624	1.79868	2.95561	2.98818	8.17731	9.06896	6.10331	4.3505	5.619	8.14648	2.70777	1.64818	2.55639	1.50348	3.73196
ENSBTAG00000000286	PFKM	14.4695	9.4059	6.66066	13.2398	15.6821	7.63931	4.80567	8.1172	6.50469	7.48758	13.2914	4.55936	5.17488	7.04163	3.08479	5.98672	3.69978	10.6085	7.96064
ENSBTAG00000000287	GNPDA2	13.8748	4.44745	8.98088	15.1527	6.57775	5.87632	6.19668	2.78694	8.25353	11.233	8.88271	11.4133	4.5025	9.77517	9.16289	7.04889	8.92022	5.81692	11.712
ENSBTAG00000000288	UPF2	5.71859	7.48413	4.41083	5.28246	6.20422	5.7296	7.99805	15.2705	9.58282	7.89696	8.7871	8.48984	5.89875	9.51585	5.97543	4.68421	4.66493	6.09159	9.70093
ENSBTAG00000000289	ASB8	14.3033	10.2668	15.8582	13.2598	12.2958	10.8259	9.94275	2.87855	7.09771	5.1038	6.36063	16.1391	15.3888	16.7089	16.4024	11.09	12.318	12.4445	17.9185
ENSBTAG00000000290	ATP11B	5.45893	7.97561	3.30679	4.75211	5.05136	3.67176	15.1973	27.3936	21.2586	23.9561	30.9606	4.57582	2.03167	3.92369	4.58238	2.46098	3.92318	2.87137	4.99664
ENSBTAG00000000291	DHTKD1	6.40513	3.92779	8.1993	5.28311	6.37208	4.82126	11.4934	18.2694	13.6361	15.9477	7.53623	9.59607	3.10387	7.71149	4.8092	3.24471	3.76721	4.42698	5.71793
ENSBTAG00000000292	TCIRG1	7.30755	8.11593	8.75872	6.77571	8.74215	7.26774	12.1528	13.9394	15.7108	17.0828	5.72817	3.76574	19.5321	17.2529	5.59148	4.74217	6.16973	8.42001	14.113
ENSBTAG00000000295	CLHC1	2.06204	1.01487	1.02226	0.66728	0.328996	0.626748	0	0	3.29687	3.17995	0	1.53803	0.535231	2.0716	0.753971	0.758802	0.905707	0.558309	2.02536
ENSBTAG00000000296	IMPDH1	6.40022	5.49139	6.19037	7.68623	9.25525	5.42742	5.53162	4.29438	4.22748	6.05385	3.45984	12.833	7.73747	11.6463	11.2048	4.00769	3.21707	7.27577	7.03618
ENSBTAG00000000297	ZNF330	14.6772	7.43047	13.1227	13.6615	8.27812	6.28057	3.74007	2.87816	6.35117	8.16239	3.15786	15.4614	5.27877	11.8196	11.615	10.5472	14.045	10.3097	13.8001
ENSBTAG00000000300	NEXMIF	0	0.060778	0	0.019403	0.059554	0.132422	0.245871	0	0.42938	0.281827	0.782026	0	0	0.006338	0.043127	0.024548	0.04705	0.047734	0.108444
ENSBTAG00000000305	LMO4	57.8617	39.8931	171.464	89.1752	53.2503	45.173	17.9173	28.091	24.8782	25.9654	30.6989	367.766	70.9733	101.681	320.74	53.7991	49.3872	52.2519	50.678
ENSBTAG00000000306	ITK	2.12703	1.34062	0.767605	1.42161	1.34675	0.612232	2.14567	0	2.12537	1.10821	1.25764	0.312987	0.997744	1.62487	0.313782	0.130022	0.230263	0.676011	0.29355
ENSBTAG00000000308	ITCH	2.15347	10.8087	3.46089	2.619	4.27375	5.72659	17.346	16.2121	11.2965	14.7588	21.1838	9.45751	1.27273	8.10043	6.58567	3.86316	5.53346	6.62358	8.23405
ENSBTAG00000000309	PTPRT	0.11166	0.182115	0.016892	0.060845	0.147333	0	1.17762	0	0.54372	0	0	0	0.029048	0.644264	0.026028	0	0	0.036013	0.212527
ENSBTAG00000000310	MFAP5	65.0108	124.675	657.341	110.238	71.6906	135.879	16.7927	0	11.698	8.79245	17.2144	448.704	748.636	507.502	576.766	408.632	444.137	257.702	745.681
ENSBTAG00000000312	GRINA	25.2713	28.7235	34.4877	26.3453	32.3772	28.0833	16.1283	10.6245	18.8029	19.9316	12.5132	40.6419	47.2162	49.928	38.8611	18.2075	21.9196	29.4471	35.5731
ENSBTAG00000000313	NUDT13	0.813751	0.510929	0.894116	0.632502	0.572396	0.617851	0.72119	0	1.20668	3.91691	0	1.21223	0.355389	1.13379	1.06086	0.588534	0.588924	0.431399	0.432084
ENSBTAG00000000315	ECD	5.69067	3.4052	6.50795	5.64696	5.38207	4.39204	3.22265	2.28813	3.45328	7.83305	2.28418	5.95625	5.88368	6.08691	5.36368	3.13803	3.94459	4.80998	4.80385
ENSBTAG00000000317	MAPK8IP1	1.26898	2.97354	2.62573	1.39515	2.126	0.990417	0.907131	1.84512	1.5038	1.43145	1.09975	0.512602	4.36153	6.04606	1.55912	1.49548	1.32686	1.35942	0.741892
ENSBTAG00000000320	UBAP1	14.2837	14.3776	18.7007	14.8608	16.3886	12.6437	8.33788	12.5384	12.2291	13.2835	8.24084	14.3365	11.8467	19.9542	18.2178	13.2646	21.9629	15.5224	26.2519
ENSBTAG00000000321	TBL2	3.37804	3.59007	4.49378	2.94834	3.23725	1.99736	4.33677	17.6459	7.00459	5.63797	4.38066	3.09042	2.20276	4.54638	4.6373	1.83952	3.59607	4.4383	5.19841
ENSBTAG00000000322	CD2AP	16.499	12.5566	9.81168	15.5591	11.887	9.04883	13.961	14.577	12.5222	16.4664	10.5981	21.4543	6.91942	17.7266	11.5734	8.74025	10.1864	10.0694	13.7012
ENSBTAG00000000328	TPPP2	0.272718	0.086398	0.101665	0.025057	0.065254	0	0	0	0.765204	0	0	0.022772	0.120507	0.082422	0.145703	0.033545	0.010269	0.173838	0.429828
ENSBTAG00000000329	MEGF10	0.22631	0.452636	0.148035	0.32104	0.321462	0.078445	0.663794	0	0.453661	1.08898	1.03704	0.1591	0.060658	1.73563	0.142368	0.697065	0.448765	0.610728	0.060377
ENSBTAG00000000330	ALDH16A1	6.68173	9.33006	8.24821	7.40695	9.65315	7.29133	6.74524	15.0812	8.64385	8.97155	4.78467	8.56428	12.2042	17.1907	8.70353	4.52641	6.91024	8.49454	17.6464
ENSBTAG00000000332	ERF	4.28895	8.10232	6.24695	4.71884	7.20957	4.40873	6.8859	13.2144	7.00319	10.6327	8.2818	3.40907	3.31042	9.89572	12.0506	4.21554	3.41227	8.35526	10.1517
ENSBTAG00000000333	ARHGAP20	0.20542	0.977377	0.290224	0.377174	0.335886	0.524648	0.522248	0	0.887949	0.621776	0.732817	0.219756	0.564766	0.956354	0.271746	0.250142	0.07541	0.269021	0.665015
ENSBTAG00000000340	ADNP	12.0298	14.4403	9.21834	9.2019	11.3135	7.49769	19.9517	16.4784	17.0805	16.8078	19.921	14.1206	11.4775	29.202	10.2865	6.54229	6.5455	9.27576	12.9616
ENSBTAG00000000341	ISOC1	20.4993	13.1827	22.5802	20.9329	15.2795	12.2804	8.13663	11.4175	11.8349	22.5705	14.714	43.2214	8.89533	8.19956	36.4617	9.43524	19.9478	13.0802	10.4877
ENSBTAG00000000342	PLOD3	4.68176	13.5161	20.2004	5.27223	11.3076	12.4363	2.91067	1.45186	7.10764	5.59502	2.98498	24.2345	10.0821	22.1994	9.57071	17.943	16.0836	23.4232	58.1951
ENSBTAG00000000343	ZNHIT1	47.238	41.5475	65.4976	51.025	42.256	40.2073	10.2902	0	6.70906	11.5274	10.7406	20.6936	59.5087	32.9478	45.4111	65.5839	75.2279	56.272	58.4482
ENSBTAG00000000345	CLDN15	1.00272	0.76674	3.92883	0.578892	0.868473	2.1428	0	0	1.6744	0	0	25.3846	3.44516	2.78108	20.4068	2.15149	2.38915	1.91712	5.45409
ENSBTAG00000000347	RHOG	21.3384	17.5777	28.5153	12.9593	18.2216	23.5459	8.55271	4.30475	8.05543	7.63778	2.03674	25.5406	36.909	36.7833	29.2337	20.9708	23.8355	20.0927	45.7924
ENSBTAG00000000355	OXLD1	3.70325	2.92447	2.90257	2.53883	3.76086	2.32627	0	0	2.22913	3.87159	0.235653	1.7807	2.14598	4.2663	3.49397	2.37413	1.92157	2.8459	4.6278
ENSBTAG00000000356	CCDC137	6.44352	7.75698	9.86774	8.62606	6.81904	6.60544	3.92724	9.90955	3.97337	2.48091	5.79365	2.86643	4.02136	5.18856	7.98805	4.35121	8.23393	5.56141	8.44273
ENSBTAG00000000357	PRAG1	1.96586	1.90996	0.926797	1.33298	2.80001	1.70518	3.60622	13.1303	4.93269	2.85084	4.65148	2.30938	0.715695	2.29489	0.916603	0.294898	0.799854	1.55097	1.72885
ENSBTAG00000000359	EIF3J	39.9593	17.9523	52.7202	56.99	37.008	35.4004	12.4852	12.591	19.0973	20.9589	18.4082	38.657	29.3168	36.7196	50.5925	24.8561	37.9744	26.2621	47.6121
ENSBTAG00000000362	SPG11	3.92538	3.92131	2.77007	3.63277	3.65908	2.8344	9.30823	9.28085	13.935	11.9681	9.97588	2.4517	2.26496	4.76393	2.77017	2.17942	2.08703	2.68442	4.6203
ENSBTAG00000000363	BDP1	0.117254	2.29531	0.128752	0.484783	1.71233	1.34162	13.4321	18.8867	11.3361	17.6491	12.4404	0.410195	0.058475	0.708184	1.65862	0.348413	0.20584	0.998454	0.904009
ENSBTAG00000000365	TDP2	7.5999	2.72054	7.28045	7.52004	4.30859	3.99207	3.67103	2.18864	2.09698	3.37052	0.972437	8.08846	6.46871	12.1669	7.98444	5.85458	9.41041	4.30767	10.1083
ENSBTAG00000000369	EPS8	12.5614	18.0039	23.188	16.6895	13.3511	14.9048	7.8925	6.21019	7.80907	8.98577	7.30895	42.1924	23.0729	41.3938	38.979	12.6499	15.0345	16.1262	60.999
ENSBTAG00000000371	DIS3L	18.0656	13.0917	14.2561	12.3503	13.503	10.7573	18.8139	16.4942	18.5603	26.2803	21.3893	21.414	25.8816	39.0582	13.8989	21.1844	12.9509	18.3071	20.2919
ENSBTAG00000000372	TIPIN	7.90637	3.67564	8.9462	9.06321	7.05329	5.83569	2.461	4.6467	6.19534	3.66406	6.50312	8.09583	9.58572	15.5227	12.7697	4.93105	4.25181	4.7307	11.2674
ENSBTAG00000000374	LRRTM4	0	0.059694	0.009435	0	0.022926	0.117593	0	0	0.276603	0.599251	1.48687	0	0.070362	0	0	0.399216	0.220561	0.399755	0
ENSBTAG00000000375	SSRP1	46.6526	36.9401	49.9071	43.5504	47.6911	42.1128	29.7756	19.3086	27.9582	32.967	37.4467	25.4378	41.2136	49.0343	38.17	33.2641	48.7064	42.1324	56.3472
ENSBTAG00000000376	P2RX3	4.06952	1.31788	0.32592	1.58291	1.31122	1.2347	0.214465	2.63899	1.34367	2.88056	0	0.702419	0.312824	0.938545	0.071604	0.742388	0.571644	0.144812	0.86867
ENSBTAG00000000377	BMX	1.63942	3.15777	4.72393	2.12683	1.62163	3.26059	0.555002	0	0.764003	1.51664	2.96172	3.70893	1.47713	12.0199	5.40874	2.23344	2.29592	4.15584	16.2157
ENSBTAG00000000379	GOLT1B	8.09767	4.45839	13.1242	7.50263	5.17532	9.08249	1.65013	11.8107	6.38807	7.46997	4.18618	9.63349	5.63953	8.71951	13.7407	8.37875	11.278	6.88084	11.1586
ENSBTAG00000000382	MED27	19.2635	16.7477	22.9673	14.9084	21.6045	16.1718	8.40239	20.5651	11.1258	7.87093	13.9361	14.2004	11.067	16.5986	13.8785	10.2343	13.9798	16.1758	17.6522
ENSBTAG00000000385	ZBTB18	4.33114	4.34672	2.89255	4.77164	3.38197	2.78296	8.26864	5.91581	12.8346	14.7476	10.5057	6.81783	3.69827	8.4511	3.93852	2.35981	2.68219	2.82274	4.06288
ENSBTAG00000000387	NICN1	10.1529	7.28082	7.44263	5.39199	7.73003	5.36206	2.90206	10.6405	9.88994	11.5574	7.66055	7.96291	7.33842	10.5472	8.46711	5.44015	3.5456	6.5987	7.5516
ENSBTAG00000000389	ZNF212	5.06176	5.6669	5.83753	5.5392	6.76086	4.21014	5.68262	7.03079	4.9133	3.29731	6.42336	2.82028	10.3469	10.4078	4.98461	3.46406	4.08892	5.63458	6.50328
ENSBTAG00000000390	TPST1	10.614	16.7111	33.2695	16.7687	14.4537	20.3084	8.15858	0	11.1603	7.04232	10.9703	40.5677	66.1545	55.752	48.9004	41.4502	77.4706	27.5907	40.4694
ENSBTAG00000000392	ASCC1	22.5513	26.766	23.0483	23.1266	26.0215	31.7308	5.40473	8.10165	5.19428	1.27611	3.91232	32.3665	22.5649	27.0579	23.8647	43.7646	39.2946	37.8925	30.2111
ENSBTAG00000000393	SSPN	0.876063	6.58674	1.33107	0.864256	1.19955	1.69416	1.47001	9.22224	7.60449	8.83624	6.56619	2.90245	1.0541	3.75561	3.13969	1.88184	1.42611	2.34375	3.27739
ENSBTAG00000000394	BACE2	10.5662	13.8819	12.4403	6.08341	10.2557	8.49655	10.4729	20.0766	10.6947	11.1179	16.0278	11.2863	13.0316	14.5847	8.03245	11.7651	7.33034	11.1143	13.3463
ENSBTAG00000000395	ADAMTS20	0.049731	0.093498	0.032758	0.01812	0.105313	0.061138	0.240433	0	0.609139	0.922242	0	0.088752	0.016933	0.355699	0.015001	0.055469	0	0.025768	0.194633
ENSBTAG00000000396	PIM1	16.5348	14.242	16.5557	18.8547	17.1446	9.88534	8.65982	12.2772	12.2164	11.0292	9.92951	3.61292	5.55182	9.91048	8.69215	6.12988	6.75993	12.8625	9.42929
ENSBTAG00000000399	NANOS3	0	0.186398	0.008719	0.192732	0.14036	0	0	0	0.829915	0	0	0	0.191029	0	0.206066	0.111806	0.476775	0.126783	0
ENSBTAG00000000400	KRT85	551.581	197.546	275.472	1705.07	848.983	352.242	13.2154	230.034	359.602	559.229	316.7	7.89229	0.015637	0	0	0.248053	1.10229	557.764	0
ENSBTAG00000000404	NAXE	40.1968	28.4461	49.91	36.6774	38.3688	29.049	3.96561	17.2059	6.33186	5.53265	3.65929	34.1534	33.2206	27.6755	44.9165	24.5525	40.2729	33.9381	36.9067
ENSBTAG00000000405	VKORC1	40.7324	65.7248	74.8692	47.9329	34.9491	59.0735	2.84063	8.90623	10.3635	6.55256	4.44511	63.0953	102.447	74.2456	72.501	72.4232	47.9613	66.3219	72.1923
ENSBTAG00000000406	GPATCH4	4.25377	2.99364	6.62575	3.42374	3.86574	5.01539	2.24572	7.10624	3.18782	1.49701	4.32144	1.97395	5.62014	5.41383	6.1522	4.30215	5.2232	3.69723	5.02138
ENSBTAG00000000409	CDC40	7.06445	4.9362	5.42961	7.53225	4.95138	3.66758	3.37547	6.98354	4.68928	3.79492	5.53905	11.5848	5.62236	11.2916	6.28317	4.51686	5.06788	4.3178	12.6753
ENSBTAG00000000411	HGS	13.4043	15.904	16.4641	10.972	18.1099	13.6778	12.4307	12.9736	16.5046	13.7533	14.3047	14.7612	17.0896	26.8957	12.1194	9.37714	13.6804	18.3875	28.3563
ENSBTAG00000000413	NRTN	3.79364	2.07823	1.43361	3.85052	2.48723	1.28038	0	4.88781	3.35801	0	0	0.124098	0.907892	0	0.257585	0	2.29439	1.17196	0
ENSBTAG00000000415	ERBIN	15.0851	14.6963	8.11102	15.0114	11.2455	8.70999	21.4718	32.8314	20.5212	26.2575	24.9822	15.2239	17.5009	25.1939	14.1668	14.0362	10.9231	9.55685	18.5651
ENSBTAG00000000417	MRPL12	25.4856	20.4502	30.7492	26.497	26.6562	20.3668	8.82739	9.13207	7.28378	12.4998	9.47299	12.6878	39.1024	19.7077	33.7637	16.751	22.9672	20.0209	18.0568
ENSBTAG00000000418	TOX3	0.482605	0.205234	0.271299	0.116779	0.083229	0.146596	0.497935	0	0.051315	0	0	2.69289	0.376033	1.29021	0.964769	0	0	0.083871	0.034827
ENSBTAG00000000421	EEA1	1.14207	4.3294	0.435751	1.39873	2.94525	2.52953	12.1498	10.334	12.3648	13.8323	12.133	4.1575	0.82754	3.3253	3.6867	1.61865	1.45734	2.09242	4.69272
ENSBTAG00000000422	TSHZ1	2.1251	4.09008	2.39903	1.67538	2.05878	1.82836	6.92144	6.5811	7.32899	5.34286	8.00236	4.61045	1.24792	4.84147	1.67705	1.75771	2.08936	2.76172	3.86757
ENSBTAG00000000423	RBM4B	10.7867	7.83394	10.3146	8.29757	10.2208	9.95783	9.23982	27.1406	19.8459	15.5351	9.11343	11.6641	11.5394	22.2682	10.1546	4.46791	7.87302	7.87682	11.9082
ENSBTAG00000000428	BAK1	8.42901	8.35186	13.9087	7.32352	10.9065	7.89677	12.0668	8.04145	11.7389	5.82343	3.28803	4.16874	9.33549	7.79147	9.5512	7.66593	8.88848	10.375	14.1791
ENSBTAG00000000429	DGCR2	15.3824	24.551	21.6318	16.5591	31.1516	13.0028	43.0629	50.5602	69.4526	42.9158	44.2379	13.4321	26.8279	43.6056	16.49	8.8605	12.4401	23.0229	25.0808
ENSBTAG00000000434	CRYAB	31.8317	43.6154	83.6455	67.4975	56.6795	94.5881	5.39873	2.24119	22.0912	24.601	0	131.107	29.6143	101.733	96.0259	20.4538	43.9341	43.6449	147.812
ENSBTAG00000000435	TARBP2	12.6794	8.08813	11.7053	13.5237	13.1988	7.6577	2.7605	9.10271	7.7821	4.20364	6.08208	6.49389	13.2869	10.7231	7.16802	7.52156	8.04813	9.23854	7.86842
ENSBTAG00000000436	TNFAIP3	1.77187	4.02389	0.978301	0.690063	1.85985	1.30632	5.87821	2.49987	6.51065	8.47328	1.90783	3.28613	2.00974	4.54101	1.47879	0.902145	3.44117	1.67043	3.64312
ENSBTAG00000000437	FFAR4	3.55417	1.68239	0.464917	0.631559	0.767226	0	1.19069	0	1.45483	1.63788	0	8.18625	0.176917	0.2144	2.0818	0	0.255382	0.103372	0.149666
ENSBTAG00000000439	SFSWAP	6.69695	7.21875	5.6769	5.89232	7.10847	4.85067	7.22386	9.06465	11.1894	11.5316	12.8794	5.66782	18.1939	18.4046	5.30334	4.53746	4.48268	6.08609	7.28387
ENSBTAG00000000440	HSPB2	2.3563	4.84507	2.8318	1.94629	3.91658	1.33503	0	0	0.467366	1.06532	0	1.6414	1.89943	4.06477	0.793147	1.75377	0.721958	5.04246	3.37225
ENSBTAG00000000442	RBP4	17.7577	36.2309	266.104	27.4999	18.8333	55.57	11.3869	6.84924	6.82311	5.24816	11.2776	2847.86	207.715	111.545	1824.2	41.172	31.1106	35.7932	116.429
ENSBTAG00000000445	PDE6C	1.08656	0.097128	0.146249	0.114797	0.226133	0.122168	0.104987	0	0.675739	0.681342	0	0.267225	0.119917	0.164376	0.064377	0	0.156921	0.034047	0
ENSBTAG00000000446	ATP11A	0.090151	0.618715	0.402651	0.339149	0.837922	0.042431	3.63402	4.56412	8.33694	8.43963	10.2781	0.17271	0.057241	0.404666	0.41725	0.083416	0.201248	0.532905	0.13196
ENSBTAG00000000447	FRA10AC1	6.67096	1.61223	3.59706	7.09703	3.21152	4.86574	1.08398	3.0151	2.82653	1.7697	0	7.9673	9.23304	8.33732	4.36779	3.11064	3.70598	2.86116	7.71755
ENSBTAG00000000448	BDH1	7.95976	2.3477	4.05246	8.0726	8.68802	5.71176	2.25051	1.42017	6.68333	3.52199	2.62851	6.72379	0.10399	0.4751	1.91703	0.308494	3.49052	2.98992	0.163549
ENSBTAG00000000451	TMEM126A	32.4214	8.94055	38.4947	27.1636	17.704	20.9852	0	0	6.5054	0	3.64624	0	8.52274	8.13772	31.088	6.14045	25.917	8.13779	3.29235
ENSBTAG00000000454	TMEM106C	18.0065	6.35522	5.51632	9.82655	8.98911	2.64083	6.75273	7.42083	7.42035	11.4757	5.36656	5.74175	2.27564	1.89704	4.93206	3.17055	4.48432	4.36325	1.5173
ENSBTAG00000000455	CREBZF	5.32563	2.16534	3.20884	4.97257	2.8797	2.21866	7.45717	22.6912	11.8538	16.1639	28.0892	4.77647	3.99381	11.784	4.23203	2.82073	2.41549	2.48543	6.90397
ENSBTAG00000000458	DYNC1LI2	10.5404	29.6787	17.2527	9.31747	12.9645	12.9871	24.3205	12.9641	18.1043	17.332	18.806	28.1364	7.99203	23.6526	17.7875	18.6008	15.2738	20.1323	26.3863
ENSBTAG00000000459	POMGNT2	2.59546	1.76482	5.04011	3.08285	4.07852	2.47118	2.3575	0	2.98242	3.096	0.528202	2.42312	2.86551	5.19384	3.98394	1.89227	3.00895	2.93281	4.37885
ENSBTAG00000000460	SYTL2	3.21479	4.13503	2.1699	4.32227	3.08691	2.65122	4.85265	2.15412	9.94905	9.89971	10.358	5.67143	4.11571	16.2641	3.05189	0.96896	1.33246	1.87126	3.40192
ENSBTAG00000000462	CCDC102A	4.09322	5.71255	4.19794	3.35574	5.74784	3.5909	4.6802	5.60599	4.05215	2.31478	3.26125	2.66345	4.10545	8.74053	3.17648	3.17361	2.45792	4.43478	3.3656
ENSBTAG00000000469	PPP2CA	152.878	54.2173	98.4481	111.481	83.6506	68.1065	39.0404	43.1691	40.3245	55.741	42.0683	98.155	50.4779	88.8	82.4865	41.2455	71.7413	59.5207	90.2531
ENSBTAG00000000472	ZNF570	2.04266	0.592097	0.717228	1.82397	0.788427	1.1289	1.7689	3.2922	3.78087	4.9482	2.08037	1.98289	2.10336	2.85552	1.45536	1.03242	0.791799	0.743339	2.66529
ENSBTAG00000000473	ATP10D	6.93471	3.1497	2.56125	2.80807	3.68718	1.69286	4.67121	12.719	10.0985	7.84076	4.99111	2.23669	1.88349	3.3697	1.33412	1.82402	1.75607	1.9761	2.52832
ENSBTAG00000000475	IMMP1L	19.1851	7.63219	10.124	19.0742	10.9822	10.1153	7.03814	25.2981	12.2716	14.2166	8.25819	17.2684	27.0466	26.0436	15.6512	9.34185	8.17098	7.99676	12.373
ENSBTAG00000000476	THPO	0.620091	0.144904	0.113943	0.15882	0.233831	0.13758	0	5.89291	2.3975	3.39973	0	0	3.28064	3.40779	0.283433	0.05325	0	0.20198	0.242711
ENSBTAG00000000477	TLR5	2.21364	2.50984	1.10764	1.24108	1.58358	0.637296	2.51027	1.5651	5.8173	2.76343	2.98135	1.43596	2.74042	4.72457	1.30963	2.41856	0.660273	2.71047	1.29486
ENSBTAG00000000478	LSMEM2	0.17947	0.152117	0.047587	0	0.13297	0	0	0	2.00742	3.10165	0	0.389831	0.826367	0.955327	0	0.258814	0	0.052026	0
ENSBTAG00000000480	IFRD2	22.301	20.8094	49.5177	32.3081	35.1082	23.8272	11.5605	25.0625	10.7179	17.1953	7.21493	14.1706	25.8282	20.2809	29.0515	17.8199	34.5616	29.5641	31.4086
ENSBTAG00000000483	HYAL1	4.31794	5.77943	6.44207	3.91	5.1186	4.22649	3.13794	8.89022	3.20442	5.62888	3.28828	5.796	6.23104	11.0702	5.50213	5.88971	4.88625	8.01712	16.3574
ENSBTAG00000000484	HYAL2	4.98122	10.5711	17.2801	5.69559	9.42789	11.8083	10.1851	2.2065	4.03784	4.3286	6.26241	6.74267	4.00971	18.0581	22.4436	6.58732	10.487	14.0489	39.1348
ENSBTAG00000000489	WDR54	2.77757	2.62435	1.65615	2.80088	2.16188	0.69107	0.498547	0	0.668812	0.9717	0	1.42989	5.26264	4.63584	1.83753	1.86788	0.337996	2.53602	2.35671
ENSBTAG00000000490	RTKN	12.2506	5.81201	6.11713	9.58064	10.7226	6.28512	5.83083	5.21808	8.77459	8.99057	6.59297	2.29946	8.53659	12.3991	2.33488	3.37525	5.09147	7.07801	6.556
ENSBTAG00000000492	ASNSD1	38.3731	16.289	27.3939	33.89	20.5876	16.9044	9.44622	3.47684	7.02645	8.02547	5.2235	30.1903	27.8792	29.0633	32.5136	29.76	26.0294	20.4588	35.9505
ENSBTAG00000000494	PDE4D	0.246262	2.00878	0.377124	0.28387	0.802814	0.461006	6.07279	12.229	4.54476	8.38972	6.96663	0.22645	0.505874	0.913426	0.380801	0.19526	0.19737	0.590988	0.749044
ENSBTAG00000000496	SLC12A8	0.213233	0.405845	0.741716	0.448531	0.79023	0.35103	0.998544	0	1.24678	1.14932	0.260286	0.084559	0.258557	0.05723	0.125208	0.207721	1.50267	0.636004	0
ENSBTAG00000000497	AKR1A1	77.1127	65.2111	49.2584	55.901	56.4909	42.0831	9.87589	19.0766	10.8677	26.0946	8.76574	54.3055	53.698	44.5409	50.7729	44.5465	51.6426	58.2903	60.8197
ENSBTAG00000000500	PINX1	4.64414	1.28401	5.912	3.39777	3.03382	3.53337	0.338441	0	2.76575	5.94789	0	0.68426	2.79712	1.77937	6.19268	1.09998	3.93826	1.67871	3.35358
ENSBTAG00000000501	KLHL13	2.34666	2.01024	2.03223	1.20793	1.45546	0.623852	0.916032	0	1.15845	0.433042	4.53576	2.46148	3.04264	3.19856	1.77062	2.00238	0.706781	1.33538	0.811337
ENSBTAG00000000504	GTF2B	30.4965	12.6724	18.4828	20.8924	17.9014	17.1006	7.42322	0	6.60419	13.0415	4.3689	24.7554	17.651	28.9835	19.7552	12.2762	14.5324	13.6122	22.6334
ENSBTAG00000000505	KYAT3	15.101	7.48235	10.4892	14.1335	8.82081	6.37502	1.57516	4.15353	3.13482	1.83646	5.16209	24.5822	5.18599	6.89751	8.51576	8.609	6.3497	7.63096	8.59531
ENSBTAG00000000507	NR4A1	5.88085	2.82785	4.94429	3.48457	10.7567	8.59844	7.54476	3.3042	6.46366	1.98538	0.66266	3.69052	71.9639	59.6258	30.5706	3.43464	9.54074	4.51639	111.265
ENSBTAG00000000510	ATG101	22.6	34.6079	25.8295	30.5471	34.2012	37.9368	6.21259	4.02	6.66714	8.10459	12.6352	26.0409	52.9222	38.8433	29.0293	40.6919	40.3035	45.0539	34.3317
ENSBTAG00000000511	CNST	2.57718	2.58452	1.43468	2.85906	2.6888	2.20145	9.51088	12.1392	7.62133	6.89388	9.70553	3.42277	0.565111	1.43732	2.74891	0.89948	1.23361	1.71454	1.64
ENSBTAG00000000512	SNTA1	4.54852	8.69957	7.95011	4.73442	3.1519	9.93644	2.66291	2.7806	2.72284	0	3.70768	8.35005	8.25667	10.2503	7.66842	5.89168	7.16808	7.34655	9.85675
ENSBTAG00000000516	OTOR	123.94	16.2185	35.1367	41.3642	60.2065	9.93778	11.0062	0	3.43337	12.9258	3.789	1.19063	8.04671	6.67101	2.54632	16.3252	7.54737	13.9259	2.21336
ENSBTAG00000000517	ANKRD29	7.01525	8.57533	10.9277	10.7203	7.80391	11.4105	1.62045	0	4.94557	6.01999	1.3621	12.1306	10.1555	17.4314	7.46347	7.99369	10.4501	7.86775	11.0206
ENSBTAG00000000521	PLEKHA8	1.27753	2.47114	1.83675	1.82134	2.08803	1.44123	7.18881	6.87785	7.79233	8.69452	6.01561	2.78177	1.14076	0.554904	2.12189	1.09728	0.666091	1.26249	1.19327
ENSBTAG00000000526	TOPBP1	4.74702	4.54482	3.69359	5.5816	4.05307	2.87034	6.29321	6.75707	7.72566	7.1586	4.83932	3.87783	3.86646	5.26876	3.22575	2.847	4.6253	3.73027	5.06802
ENSBTAG00000000527	ZFAND3	11.7977	18.0967	20.5411	13.6296	16.3763	13.5649	7.8191	13.6457	13.5788	11.7744	9.44327	28.481	14.6148	38.8958	22.6515	12.4993	12.2656	17.2026	31.1604
ENSBTAG00000000528	MANBAL	20.1171	26.2727	21.7841	24.8843	24.1375	24.8377	5.63579	8.64481	6.46655	6.0323	4.99357	25.5831	20.9553	21.8314	26.8716	18.5331	17.8107	20.5939	22.9395
ENSBTAG00000000529	BTBD9	3.33143	4.60391	5.51075	3.68367	6.14274	3.61793	8.25742	3.61893	10.3828	17.1338	7.21447	4.19409	2.75148	7.0001	4.56835	1.93059	2.70497	3.7228	4.46365
ENSBTAG00000000533	ZNF684	1.43834	0.793432	1.28697	2.07342	1.71089	1.38386	0.799179	0	2.62281	3.97698	1.64427	0.938273	1.26115	2.58004	1.39322	1.10171	2.49624	0.850789	1.36989
ENSBTAG00000000536	ZNF395	1.32003	3.58629	1.39823	0.873915	2.83016	1.24193	10.2058	3.83959	5.73437	3.13688	13.2128	1.40897	0.831254	3.82949	1.07286	1.11665	1.76932	3.03888	4.32855
ENSBTAG00000000539	LRRC28	52.4302	58.8649	72.3003	54.1433	53.3874	67.0144	16.1659	15.2068	11.6814	16.6324	11.245	47.9668	41.5855	36.9066	60.2718	102.985	68.6615	72.9499	43.407
ENSBTAG00000000540	RNF112	1.01626	1.05206	0.623628	0.890897	1.48817	0.429232	0.916086	1.99619	3.83619	2.33866	2.01189	0.076665	0.836819	0.532096	0.15169	0.655981	0.123544	1.16502	0.502557
ENSBTAG00000000542	CFAP36	48.5443	13.1288	31.1225	39.3042	20.3472	27.4972	4.89043	0	7.44352	9.03217	8.57671	49.1396	49.6397	46.3429	59.112	41.0341	34.4507	22.3751	52.6901
ENSBTAG00000000545	PPP4R3B	6.53158	18.1975	7.59426	7.68115	10.2915	9.36164	36.2599	30.0745	25.3017	36.457	36.7107	13.5805	1.98639	6.99656	10.0918	6.39943	9.41835	7.77401	13.2697
ENSBTAG00000000546	TOB1	21.4166	8.87506	14.9708	43.04	23.4993	14.3229	6.3542	7.30272	17.1755	15.7821	14.4147	10.2063	15.7332	18.0485	10.7202	5.11469	12.2065	11.0317	9.56923
ENSBTAG00000000548	KLHDC10	5.24367	8.29511	5.04383	5.08816	5.77482	3.67498	8.55175	2.47499	9.21827	15.1852	9.77051	2.38236	3.36972	4.48489	3.27151	3.67967	5.54667	4.41976	6.06311
ENSBTAG00000000550	ATP5F1D	217.178	193.662	264.661	219.845	235.538	227.66	48.255	68.0587	43.908	38.8273	49.8247	164.348	260.309	174.143	248.578	193.701	275.423	229.315	229.663
ENSBTAG00000000551	SMNDC1	16.1701	6.27282	12.5719	19.1694	8.93324	6.75871	4.02474	7.95779	7.55541	6.32474	5.79437	15.8979	9.51784	22.5076	14.9338	10.4253	11.1587	7.88978	17.3135
ENSBTAG00000000555	ACO1	11.5983	14.5253	28.0829	9.62987	15.5486	9.53905	10.5455	14.8522	16.3302	19.5937	10.5701	46.9356	21.044	20.4226	34.8272	9.34256	8.9915	12.8457	27.6831
ENSBTAG00000000559	PLTP	47.2987	47.4235	18.6933	17.8148	34.2438	20.9184	7.23071	16.0163	12.4017	11.1974	9.00879	24.3245	68.2445	83.4505	25.4141	14.1745	15.8467	19.1767	18.5932
ENSBTAG00000000561	OCLN	15.2399	6.48231	7.72313	9.0563	11.7139	11.7683	3.2836	16.9116	10.7173	9.79586	10.4876	19.0631	2.37586	15.0153	4.83611	1.58487	6.70172	5.75862	8.20777
ENSBTAG00000000562	TOMM20	169.518	61.8482	117.144	133.822	111.416	85.6934	38.0421	49.3522	33.2571	35.6186	38.8105	92.7615	64.3486	78.6062	110.681	68.7794	95.8875	72.9238	76.0559
ENSBTAG00000000563	MYD88	19.0203	20.3112	24.0148	13.4107	17.4849	14.3902	10.6225	12.8467	10.7462	8.07976	8.54691	15.7897	13.1691	25.7516	18.3036	11.9717	16.5485	18.1015	26.3028
ENSBTAG00000000565	RFX7	3.82126	3.69982	1.75888	2.9279	2.67118	2.42178	6.0102	8.81845	6.44394	7.30134	9.29307	3.11797	3.1067	6.02991	1.49916	2.00285	1.62087	1.68189	3.22635
ENSBTAG00000000566	CCDC14	0.394374	0.792671	0.553459	0.714995	0.673716	0.571849	1.87756	4.93916	3.17309	2.49564	0.762962	1.5778	1.2517	2.79983	0.608231	0.516318	0.572877	0.373654	1.1782
ENSBTAG00000000569	HES1	18.7361	10.2744	10.2179	13.6047	14.0108	8.72711	9.53244	5.53648	8.55851	9.3045	1.1688	8.70207	5.44969	8.70554	14.576	8.17086	11.4081	11.5128	6.26293
ENSBTAG00000000570	RET	1.76615	1.20485	4.10797	1.14292	1.51439	1.19693	0.851791	5.01903	6.10632	2.3449	1.8227	1.22133	5.33521	3.9199	2.37351	2.30902	2.14164	2.46924	6.07279
ENSBTAG00000000571	ARHGAP27	4.69662	3.99472	2.73853	2.76393	4.588	2.84791	4.72548	10.5192	7.62109	7.03805	6.93961	1.22757	2.68421	4.08696	1.38814	0.701125	1.84543	3.3579	4.59284
ENSBTAG00000000573	KRT37	0	0.02071	0.058651	0.206818	0.137617	0.689367	1.15678	2.27276	5.48533	8.53983	2.92311	0	0	0	0	0	0	0.049574	0
ENSBTAG00000000575	TNC	2.79395	2.20068	0.61807	5.11402	2.33296	1.67992	8.2057	8.8796	7.75527	8.62228	34.0074	0.3529	0.586565	19.0558	0.316668	0.55802	0.567624	3.21301	1.31331
ENSBTAG00000000576	ADGRG2	0.7178	0.89672	1.82722	1.17308	2.64621	2.76428	0.154218	0.793604	0.726345	0.315348	2.33226	0.096305	0.376051	0.970231	0.33014	0.15252	0.938147	1.23941	0.883397
ENSBTAG00000000578	ABHD16A	23.1294	19.8614	22.1023	20.9852	22.3982	16.2234	7.49323	12.4975	11.9776	8.03098	13.205	18.8478	16.6745	34.3279	19.0156	12.1968	11.169	19.4372	20.775
ENSBTAG00000000579	NIPBL	1.88215	6.8237	2.08984	2.86707	4.80957	3.60252	15.2859	12.0087	15.342	18.2144	14.5004	4.34416	3.2477	7.55661	3.9164	2.50988	1.9397	3.56177	6.07747
ENSBTAG00000000580	LY6G6F	1.52372	0.207723	0.180076	1.30174	0.348412	0.302576	0	1.18216	1.74026	2.47558	4.78371	0	0	0	0.052511	0	0.149614	0.150908	0
ENSBTAG00000000581	DOCK10	2.02375	2.55459	0.967784	0.9228	1.45882	0.652046	4.00899	2.12521	6.40901	4.99824	4.81314	0.673883	1.62354	4.65555	0.876716	0.398969	0.435434	0.61179	1.66191
ENSBTAG00000000585	LY6G6C	216.383	92.6287	63.5137	99.7075	144.479	55.8992	9.51695	44.2659	14.7056	17.8168	16.868	1.11396	0.056041	0	0.007631	3.22713	98.4919	34.1644	0
ENSBTAG00000000586	CPLANE1	1.17985	2.63677	0.561507	0.894327	2.19948	0.997883	10.0182	6.62308	8.65992	9.65071	4.04771	1.63304	3.84605	4.50782	1.08512	0.970783	0.547024	1.16614	1.5892
ENSBTAG00000000588	CHODL	0.606373	0.550321	0.468819	0.264119	0.350831	0.537918	1.00805	0	0.043373	0	1.97313	3.86335	2.16872	3.28979	0.637136	1.0967	2.13054	0.763395	1.25451
ENSBTAG00000000590	POLE	0.247436	0.262964	0.128265	0.145165	0.463929	0.116453	1.61717	4.20137	2.13757	1.72896	1.35562	0.09111	0.022763	0.031726	0.069001	0.049195	0.204125	0.126064	0.072574
ENSBTAG00000000593	ST8SIA1	0.35222	0.966652	0.06622	0.127533	0.486697	0.316785	1.65921	2.46153	5.11525	6.69458	8.43958	0	0	0	0	0.149727	0.155734	0.23577	0.020007
ENSBTAG00000000598	CST3	1429.38	3014.09	3539.75	1717.43	1348.55	2413.65	170.579	178.539	268.602	191.529	251.706	4097.98	11637.4	6096.08	4190.29	6566.52	5573.05	4577.22	4255.94
ENSBTAG00000000599	CCNI	109.8	85.7144	140.12	103.324	101.999	152.364	79.5659	47.471	60.7149	66.2666	83.1191	256.858	150.155	211.249	131.136	142.189	141.807	109.167	185.327
ENSBTAG00000000601	COL11A2	0.069442	0.118516	0.034353	0.094642	0.064941	0.04502	0.735586	0	0.642618	0.857631	0.431721	0.090243	0.117769	0.6294	0.066734	0	0	0.043407	0
ENSBTAG00000000602	RXRB	10.6899	11.7502	12.5352	12.8344	15.4226	9.47496	6.79805	8.80545	8.01758	10.2029	7.30623	8.52518	18.8579	19.9726	14.1751	8.04525	9.96121	13.7435	15.9045
ENSBTAG00000000603	JAM2	24.4882	39.4849	52.5324	34.7239	20.929	34.9104	7.5319	7.22286	6.48966	12.8423	5.46309	63.0253	37.0827	105.17	42.4375	25.4822	13.098	31.5113	67.5799
ENSBTAG00000000604	GPNMB	94.5547	50.7978	28.9964	43.6904	65.8463	29.5447	30.2003	77.7355	48.1533	59.1695	38.2852	35.3669	107.005	90.5169	17.3924	68.3737	19.5874	62.8143	84.3754
ENSBTAG00000000605	ATP5PF	114.396	30.2536	159.671	81.8724	97.8431	69.1538	10.7796	6.53866	5.70003	8.90192	1.39382	72.5431	68.7512	35.4782	173.585	56.5234	62.4244	84.5803	57.1769
ENSBTAG00000000607	ABCF2	10.0053	8.65624	18.3335	9.58093	12.9813	10.4948	7.18623	17.3232	11.7933	7.03405	9.52049	10.3209	5.23512	9.40657	11.5784	7.98435	14.275	11.2102	13.5725
ENSBTAG00000000608	PRCC	18.8046	14.1432	17.6332	14.592	16.49	16.6502	6.82752	10.215	9.28942	5.35399	7.67011	18.1346	20.125	23.666	17.3846	12.5743	13.8897	15.4365	17.703
ENSBTAG00000000613	ELAVL1	18.0784	14.2168	28.6906	19.3056	20.6739	17.9178	6.98888	11.7109	9.69394	9.39509	17.3329	24.3125	21.8048	32.0982	22.4181	11.6219	16.6662	15.002	30.3076
ENSBTAG00000000616	GPR161	0.390842	2.49365	1.327	0.623505	1.21073	0.889862	7.29988	8.93443	6.90602	11.6932	7.63052	1.70824	0.673663	1.1672	1.20951	0.861169	0.596123	1.20117	2.28347
ENSBTAG00000000619	KRT74	9.75849	4.27199	1.11717	12.4156	7.31089	1.76365	9.29677	12.5223	12.8477	12.8291	20.1518	0	0.033349	0	0	0	0.015342	4.47903	0
ENSBTAG00000000620	MCMDC2	0.166678	0.062027	0.037295	0.252256	0.084885	0.153273	1.1386	2.48163	0.943236	0	0	0.101772	0.064897	0.047049	0	0.088041	0.044764	0.032131	0
ENSBTAG00000000621	CATSPERG	1.70621	2.64689	0.780881	1.22567	2.45714	1.49235	2.01868	9.97095	13.004	19.7437	8.9585	1.83089	2.1594	4.80265	0.699481	0.523546	0.354145	1.26267	0.840928
ENSBTAG00000000622	RPS17	1928.27	894.636	1412.85	2009.72	1310.93	1376.25	191.403	196.202	137.7	180.272	154.668	649.574	2799.93	735.634	1577.3	1264.95	1460.48	876.14	865.045
ENSBTAG00000000623	CPEB1	1.065	2.77504	1.56186	1.389	1.3648	1.87522	2.11197	0	1.77222	1.09976	2.03044	9.3557	8.35028	8.96139	5.35791	6.79721	1.98403	4.65346	4.92861
ENSBTAG00000000625	SMAD6	2.98164	2.554	5.36718	4.13376	3.66217	2.52704	5.58269	4.27393	11.965	11.1776	7.54299	3.78962	3.72945	6.92251	6.21375	1.77845	1.3535	4.42299	5.25445
ENSBTAG00000000626	STK32A	0	0.310704	0.111303	0.067155	0.040524	0.101669	0	1.11297	0.502701	0	0	0.264103	0.070107	0.532702	0.055753	0.033375	0	0.0303	0.350825
ENSBTAG00000000629	MMS22L	0.245894	0.453433	0.245921	0.47467	0.411001	0.286101	2.11671	5.21654	3.83695	3.45148	3.75156	0.138213	0.088493	0.141229	0.274556	0.314336	0.165572	0.264395	0.099692
ENSBTAG00000000630	LSM14A	31.2305	36.3521	34.9082	35.0507	28.3727	30.1579	32.2726	32.1115	30.2912	30.2702	18.9032	36.1458	23.9281	53.3862	35.7843	30.689	29.0705	31.5303	46.0829
ENSBTAG00000000634	MLPH	3.13826	3.13815	14.1967	5.7337	11.8353	8.46607	4.49023	6.5974	5.18318	2.66232	5.35857	0.239126	0.726262	0.770476	0.27811	1.42173	8.16352	9.94459	0.508308
ENSBTAG00000000638	CDT1	2.80865	1.85653	1.90834	2.77442	3.72551	1.81445	1.01507	8.05367	6.6313	7.49048	6.6443	1.04481	2.58022	2.4672	1.21564	0.924332	1.32133	1.63801	1.68723
ENSBTAG00000000639	APRT	59.1387	43.6513	91.0252	60.4677	48.9747	55.2549	9.35193	0	12.674	12.9893	2.60644	32.3037	164.501	63.1475	87.1535	45.3574	77.1268	43.6169	69.0248
ENSBTAG00000000640	SELENOS	55.577	28.1755	49.5923	47.515	37.5011	28.3109	16.4541	15.917	16.2053	13.7097	22.6659	33.9134	35.6295	32.3703	54.1739	38.8025	63.6161	38.971	37.1353
ENSBTAG00000000641	SKAP1	2.14387	3.37776	4.16385	1.57979	2.69867	2.69611	2.18576	4.01649	3.7087	2.82337	1.47154	6.1941	3.70403	4.77574	5.08204	0.954444	1.09452	1.34722	3.23513
ENSBTAG00000000642	INTS1	3.6226	4.39427	4.69783	3.513	5.33019	2.985	12.4528	14.9026	18.3488	17.4458	14.3905	3.81031	10.4148	10.539	4.76771	1.70677	2.35322	3.79558	5.85623
ENSBTAG00000000644	S100A5	3.16231	1.00089	5.59341	1.21141	2.05549	0.963335	0	0	1.65869	0	0	47.7462	1.81198	0.853161	54.3823	0.847296	1.16406	0.920196	1.52403
ENSBTAG00000000646	ANAPC4	9.49768	6.50337	10.9156	9.64042	7.27813	9.02599	4.88308	4.59052	6.30003	6.04079	10.7232	12.27	11.1533	10.7485	12.4842	9.6529	8.6099	6.88996	12.2985
ENSBTAG00000000647	SELENOO	11.7159	19.3684	17.9868	13.611	19.3467	17.1095	6.67724	17.5027	12.992	7.3418	15.3883	8.77743	24.744	20.5824	13.9279	16.5178	14.9494	19.9006	26.8238
ENSBTAG00000000648	ADAMTS5	0.39046	2.87027	2.2981	1.41447	1.07512	1.27195	6.01888	1.7932	6.9425	4.96595	5.4866	8.16079	1.40714	1.91513	3.89674	3.35987	3.19415	3.9809	11.6868
ENSBTAG00000000650	TUBGCP6	2.0346	2.48896	2.49828	2.71726	3.64062	1.82667	7.86592	13.7346	16.745	12.0939	11.1345	1.44941	8.00526	7.43535	2.39489	1.13681	1.77815	2.43307	3.67117
ENSBTAG00000000653	PPP1R16B	2.32121	6.16617	3.1495	1.77648	2.84599	3.1936	4.20915	3.05074	3.19901	5.67961	4.31585	5.32925	3.11672	12.8945	4.33622	2.41479	1.35333	4.64875	6.13587
ENSBTAG00000000654	ODAD2	0.408059	0.15459	0.201155	0.299782	0.250995	0	0.994242	0	0.176492	0.333327	0	0	0.244222	0.620392	0.119674	0.081961	0.038634	0.13523	0.303415
ENSBTAG00000000655	MIPOL1	1.01143	0.37615	0.677573	1.60889	0.63436	0.821275	0.607953	2.36189	2.59044	0.718116	1.37137	0.71403	0.504522	0.860295	0.742518	0.866698	0.656739	0.626531	1.79529
ENSBTAG00000000656	NFATC1	2.554	5.6942	3.49015	1.6751	4.21882	4.10086	24.042	20.1465	14.3635	12.0017	13.0765	4.32203	1.81485	8.67881	4.70822	3.56802	2.98025	5.8269	13.2754
ENSBTAG00000000658	WDR97	0.335421	0.286159	0.118126	0.393818	0.179668	0.297833	0.994461	1.65793	2.26991	1.76566	2.62298	0.386402	3.25165	3.86962	0.265008	0.038215	0	0.124809	0.249276
ENSBTAG00000000660	FAM83D	6.55222	4.05787	2.44479	6.67737	4.69408	2.48702	6.12789	4.82943	5.47409	3.96452	4.00265	0.323502	0.188912	1.03945	0.363591	0.494816	0.92414	1.7649	0.04999
ENSBTAG00000000662	TCF20	2.05761	5.8174	2.5221	1.56224	4.41839	2.95103	17.5331	13.065	15.3105	13.7242	7.8966	1.54142	1.40952	4.15469	1.72754	2.07585	1.92063	3.28712	3.30184
ENSBTAG00000000664	SLC22A15	0.210482	0.993065	1.54244	0.48365	0.928777	1.63898	1.44043	2.95073	2.82451	1.01234	2.24302	0.394379	0.730936	0.232871	0.802505	0.818964	0.454858	0.761648	0.843739
ENSBTAG00000000665	HCRT	0	0.113457	0.0134	0.217854	0.212517	0.433264	0	0	0	0	0	0	0.802826	0	0.419326	0.044729	0.154715	0.046095	0.081518
ENSBTAG00000000666	GHDC	8.05539	9.78688	6.38961	5.78897	7.75056	4.57041	4.384	5.36633	6.44542	7.65601	11.4399	7.51709	12.5094	16.4075	7.85501	7.00612	4.46554	8.22277	7.60407
ENSBTAG00000000668	SLC22A5	5.62376	4.8164	8.18506	7.95132	8.07436	8.92878	5.93537	13.956	10.0796	13.2389	12.0816	2.09267	2.00203	4.3097	1.64661	1.5936	5.47716	6.01928	1.48132
ENSBTAG00000000670	RRP9	6.03168	5.29298	9.0483	7.68673	7.10642	6.56261	4.6492	3.77548	4.69651	2.07671	2.60246	2.45214	6.08024	5.77937	8.78938	5.12538	8.36009	6.07799	7.75523
ENSBTAG00000000671	PARP3	1.5796	1.71175	2.95876	3.01338	2.46902	2.20935	1.52669	5.05605	4.73092	3.68232	3.1489	3.07159	8.84527	6.72243	4.35499	3.20366	1.86371	1.981	5.08578
ENSBTAG00000000672	OTULINL	23.2567	16.3102	15.4849	13.3483	13.6804	15.4743	11.5674	5.61701	11.0684	13.9782	13.1292	44.987	25.0984	46.0528	35.4129	11.0471	25.1553	12.6435	33.5498
ENSBTAG00000000675	PGS1	5.31447	5.0746	7.72882	5.34723	7.3711	3.8483	7.85106	13.9502	13.5614	12.1555	14.8843	5.14454	7.14699	10.3049	7.58838	3.89275	5.62219	5.6453	7.38572
ENSBTAG00000000676	DOP1A	2.30882	2.60575	1.59622	2.0125	2.41939	2.01833	6.46725	8.27263	8.81273	4.80373	11.5765	1.90166	2.04559	2.74902	2.46428	1.42119	1.07692	1.65434	2.13626
ENSBTAG00000000678	CSDE1	76.4733	76.8652	96.2579	83.2181	79.5224	75.3097	80.4587	55.6881	55.365	67.5697	76.2313	157.914	82.8653	130.973	109.517	71.0198	80.6715	62.9002	130.038
ENSBTAG00000000679	PGM3	8.06752	6.2691	16.794	7.24793	8.6123	4.1428	4.8391	7.52818	6.66897	7.76915	4.32277	9.78177	7.03354	7.806	14.1143	8.66682	15.7764	8.75361	10.7327
ENSBTAG00000000682	RAPGEF6	0.484119	3.24456	0.44387	0.571485	1.43152	1.46186	7.08642	10.8261	9.81736	10.1139	8.36365	1.12744	0.198356	0.795297	1.011	0.358818	0.744684	1.07626	0.873986
ENSBTAG00000000683	WDR37	2.98045	5.17754	3.96333	2.42008	4.70527	2.80289	11.4383	10.6293	15.6261	11.8377	11.1085	2.08988	1.60104	6.19774	3.63422	2.59501	4.56508	4.50278	7.33294
ENSBTAG00000000684	ARHGEF10L	4.98437	14.9148	9.47833	7.94377	11.0212	5.40958	16.2235	25.9733	25.0915	26.4994	34.5795	8.32812	13.6275	24.9109	7.78246	10.7564	6.68572	14.6035	17.6394
ENSBTAG00000000686	NANP	4.43513	2.287	4.03166	3.18275	2.38866	1.32383	2.97664	4.01265	2.83589	3.66391	3.32494	1.33994	4.8625	4.98931	3.61199	3.73821	2.60471	2.98924	3.18046
ENSBTAG00000000687	POC1B	5.01907	3.00688	3.39333	5.17775	2.26764	3.36767	3.88021	0	3.93134	3.0484	5.74681	7.31054	1.94989	5.45599	3.4156	8.02969	7.35705	4.95439	7.78049
ENSBTAG00000000690	THEM5	53.5133	20.1626	10.8118	13.3705	43.3372	12.4056	12.9798	26.3669	14.4474	16.2491	3.9423	0	0.049647	0	0	0.188831	8.3434	4.06211	0
ENSBTAG00000000694	TAF10	77.0211	79.3473	112.436	108.025	72.3151	140.25	22.7436	52.9059	16.981	27.467	7.64124	60.2842	113.827	48.8815	108.311	86.2114	116.15	67.7314	73.3238
ENSBTAG00000000695	UBAP2	9.25495	22.5964	11.1932	7.25983	10.2747	11.9088	6.07177	5.95873	9.80752	8.32229	7.2503	21.2789	9.14459	14.2058	11.8669	15.6496	11.2256	14.394	13.5593
ENSBTAG00000000696	ILK	37.1642	51.855	71.6294	47.825	57.5347	64.6059	19.3147	21.3327	19.2127	12.0148	21.0734	87.3593	72.2854	88.9869	81.5329	49.0703	49.3518	66.0866	128.334
ENSBTAG00000000697	RRP8	0.62551	1.17471	0.957883	0.471602	0.925055	1.09719	4.70547	13.3667	8.71561	15.8902	6.30437	0.145272	1.58476	0.775375	1.63135	0.42085	0.317422	0.909255	0.652433
ENSBTAG00000000698	MYO18B	0.104681	0.139608	0.091203	0.517292	0.278489	0.144917	1.98013	1.21229	0.828338	0.184448	1.51379	0	0.018966	0	0.026623	0.006099	0	0.239097	0
ENSBTAG00000000699	AOPEP	79.2809	35.4122	43.7572	69.819	56.4668	43.5162	38.2354	43.8834	51.5534	51.6866	47.0987	20.6331	25.7659	52.7707	25.4767	32.7014	31.3207	38.1432	35.9772
ENSBTAG00000000700	PARVA	7.75556	18.5265	24.1403	6.3681	10.148	11.3055	13.1284	13.5476	11.5014	13.3406	13.6748	33.8218	3.22826	25.3795	18.1884	11.3149	15.2352	17.7976	41.5856
ENSBTAG00000000703	ST6GAL2	0.09539	0.234038	0.099663	0	0.025217	0.106936	0.181516	3.45756	0.167749	0	0	0	0.034679	0.054153	0.094424	0.040841	0	0.073082	0.774479
ENSBTAG00000000704	GUSB	14.5609	17.2178	19.8971	8.12206	11.9714	13.1336	7.01866	3.0458	4.49967	6.06944	5.72322	21.9607	19.2465	13.2838	22.4497	22.3178	33.7677	25.7959	42.9017
ENSBTAG00000000705	COX7A2L	135.285	89.8672	160.389	141.608	121.921	124.975	30.7852	11.7064	16.3433	18.3087	18.3463	146.067	83.2432	68.2399	152.505	146.735	123.764	96.9391	116.213
ENSBTAG00000000706	ADAMTS1	3.6553	8.10607	8.02631	6.94197	6.54858	9.68758	14.6893	13.2219	20.5445	18.0144	10.7473	5.54068	9.88696	23.4806	24.3021	3.44058	4.92246	5.63406	22.3979
ENSBTAG00000000707	CCN4	0.213345	1.16042	0.041142	0.47198	0.256115	0.224673	0.318368	0	0.700846	1.21507	2.05972	0.276548	0.06675	0.485251	0.17277	1.04295	0.550558	1.13025	1.22141
ENSBTAG00000000710	PIP5K1C	0.319878	3.43813	2.1186	0.959977	2.08916	2.37266	5.37185	9.5929	7.42105	6.61146	6.823	1.99132	2.113	6.22467	2.37809	1.38526	2.27031	3.30816	6.49762
ENSBTAG00000000711	NDRG1	23.2575	32.5902	45.1725	32.6021	29.9715	37.9758	33.2402	10.1584	29.6061	36.9193	28.2624	55.2585	75.224	122.053	84.6251	52.925	59.7283	54.9423	181.076
ENSBTAG00000000712	FBXW2	16.4222	21.6694	22.373	22.7847	19.4182	16.3604	24.6014	12.2264	24.1144	19.3306	23.9642	16.2345	15.03	18.7996	21.3651	15.8116	19.4611	17.0897	17.7368
ENSBTAG00000000713	AGFG2	7.47715	9.25155	9.2432	6.93745	10.1591	9.37628	5.65973	7.16824	5.7346	7.96003	4.30863	19.4304	5.80513	10.8598	14.6332	4.99411	7.23063	8.62145	7.93044
ENSBTAG00000000717	PLPP2	13.4944	13.6225	14.7903	17.897	14.7354	15.0263	1.81403	0	4.76668	7.81451	7.33553	3.15715	20.1277	14.6815	16.9777	24.664	28.4985	23.887	14.1438
ENSBTAG00000000718	TMPRSS9	0.129378	0.024017	0	0.008584	0.048625	0	0.157465	0.962431	1.18243	0.218275	1.501	0	0.037642	0	0.015693	0.008396	0	0.037424	0
ENSBTAG00000000720	CTSL	0.816057	0.992525	1.13122	1.85785	1.18157	0.945979	1.63717	0	0.589017	0	0	1.40993	3.20839	3.09911	1.11012	0.576908	0.822444	0.96962	0.494581
ENSBTAG00000000721	GPATCH1	2.88686	3.42869	3.09071	3.35875	3.21329	2.77899	5.56294	6.00101	4.64146	7.56849	4.8321	4.5584	3.27335	6.09527	3.61078	2.14387	2.83653	3.05222	4.02536
ENSBTAG00000000725	USP42	1.53341	1.81785	1.06289	1.0845	1.60257	1.08263	3.35797	1.58399	5.51678	5.99322	4.51143	0.8542	0.59029	2.5836	1.70933	1.05474	0.728964	1.38825	2.453
ENSBTAG00000000727	RNF169	0.671855	3.91247	1.12827	0.643232	1.80041	2.10262	6.63478	7.02877	5.89011	4.24895	6.83996	0.998137	0.50472	1.65896	0.759054	0.695405	1.47985	2.00438	2.22879
ENSBTAG00000000731	WFIKKN2	0.193094	0.068667	0.013934	0.111414	0.130048	0	0	2.18843	0.134621	0	0	0.01884	0.086366	0.009715	0	0.027234	0	0.106189	0.225189
ENSBTAG00000000735	BCL2A1	11.0494	2.49121	2.96326	5.01674	2.78353	2.94103	0	0	2.1881	1.57075	0	0.792883	2.87442	2.44878	1.75256	0.896169	2.89267	0.681417	0.207404
ENSBTAG00000000736	LRP8	1.00231	0.842451	0.651999	0.499402	0.924023	0.396621	2.73682	10.7902	4.46169	10.1102	2.33324	0.267894	0.22926	0.760188	0.305707	0.250969	0.493949	0.61896	0.17066
ENSBTAG00000000737	DMXL2	0.143481	0.601209	0.236995	0.155412	0.160918	0.067611	1.23017	0.815698	1.21044	0.802072	1.56621	1.95892	1.35841	2.21554	0.96116	0.284451	0.034456	0.219042	0.530581
ENSBTAG00000000738	DAPK1	2.57491	2.31591	2.01675	0.887688	1.43606	0.929254	3.7023	0	3.69441	3.96561	3.61214	1.66096	4.80983	5.59935	4.52642	0.806631	1.84325	1.29924	6.27389
ENSBTAG00000000742	AMOTL2	9.3803	9.55889	10.6548	6.57112	10.1957	9.27642	20.47	14.5181	14.7913	13.5093	22.7594	27.8718	19.551	44.8952	17.4805	5.72473	6.2405	9.59276	14.3708
ENSBTAG00000000744	DCTN6	49.997	9.76816	20.0439	25.8553	10.7774	19.3663	2.30753	5.40031	8.29078	6.37546	11.9406	49.1939	19.978	37.7804	38.1198	17.0063	22.7495	16.8089	29.4827
ENSBTAG00000000745	AQP1	183.426	140.136	90.3193	76.0292	142.174	77.4666	89.5589	60.1249	65.6562	67.8229	40.0538	44.1329	22.7005	205.692	50.2258	54.1372	15.23	100.343	71.2714
ENSBTAG00000000746	KAT2B	17.2196	28.831	25.0654	16.7574	14.9539	22.1554	24.5687	30.6636	24.6866	29.7649	26.1166	86.1742	22.0224	45.4594	47.2873	29.8908	26.3548	23.3017	38.9846
ENSBTAG00000000748	GAR1	18.5612	4.94048	14.5869	15.7353	7.95082	8.36731	1.792	10.5875	4.11627	1.04106	1.18385	7.58393	6.97195	6.87582	16.7372	3.61869	6.98177	6.59985	8.33213
ENSBTAG00000000750	MSL2	3.11984	6.80419	4.73264	3.24428	4.57002	4.56172	10.518	9.10955	11.5378	11.8149	9.28674	6.32514	2.15161	10.9194	3.81402	3.18938	3.32041	4.11636	8.96728
ENSBTAG00000000752	SGO1	1.21419	0.26487	0.391213	1.03354	0.54053	0.444627	1.09104	0	1.55704	1.01263	0	0	0.162842	0.285089	0.135249	0.099497	0.185227	0.26151	0.198807
ENSBTAG00000000753	PIAS4	1.32467	4.11425	2.75501	3.00026	4.16732	2.91338	3.97214	2.46254	5.12726	7.61606	5.53056	1.18655	1.91897	7.50805	3.55513	1.41318	1.80864	3.77596	5.37289
ENSBTAG00000000754	PPP2R5A	37.9303	37.8298	48.4745	41.2937	33.0383	26.2688	21.8926	25.766	23.5195	24.343	16.2528	128.656	49.2823	84.359	143.924	39.2301	30.7053	34.3896	56.7499
ENSBTAG00000000758	PACC1	3.10608	2.34365	3.76651	3.64542	2.73618	3.44629	3.72271	5.82249	6.31789	2.77204	2.64247	5.69035	6.81472	12.8917	5.76527	2.44075	2.75487	3.48547	5.19895
ENSBTAG00000000759	NENF	83.971	148.844	165.858	169.66	112.784	181.253	46.0385	43.57	39.5601	24.9573	41.3854	116.201	277.586	149.836	190.537	157.026	173.79	124.928	165.439
ENSBTAG00000000764	GIPC1	24.4657	13.7387	16.6813	18.6913	24.2327	13.2426	13.4748	28.1598	18.773	25.1068	27.0052	7.09328	13.0729	20.4252	10.7198	6.92897	11.2221	15.3819	13.4343
ENSBTAG00000000767	DCP2	2.28825	5.12618	2.12862	1.48574	2.18666	2.25233	12.8255	13.6279	15.0392	15.4223	18.3963	1.3868	1.13907	1.26061	1.60472	1.14086	1.1975	1.5762	2.03801
ENSBTAG00000000770	PGM2L1	0.736006	2.13771	0.850782	3.59409	0.827168	1.2205	2.6593	7.99152	3.43569	4.65995	1.67292	1.55508	0.620167	2.21603	1.8423	1.07442	0.972879	1.16501	3.47517
ENSBTAG00000000771	DNAJB6	32.2561	28.295	39.0594	39.4067	36.0435	28.252	23.65	19.3437	34.9111	26.9115	19.1758	22.1516	19.4258	28.6142	30.4969	14.6277	36.3869	33.6713	31.9202
ENSBTAG00000000773	TTC9C	8.80045	3.87487	7.58656	6.85819	5.99805	4.92556	3.16391	5.78596	5.76576	4.40498	2.25442	10.3195	3.84742	8.71233	6.42469	3.87654	5.02786	4.59324	10.2293
ENSBTAG00000000778	HSP90AB1	365.935	307.135	605.797	356.93	493.74	466.787	200.926	133.561	215.983	276.967	129.242	216.471	402.981	332.07	361.592	510.023	403.072	441.446	442.169
ENSBTAG00000000781	HIP1	0.235516	5.41384	1.73719	0.275918	2.63328	1.76755	9.97456	5.38762	7.93715	5.04577	12.0631	2.20534	0.468727	4.2885	2.22312	0.64486	1.35338	2.6376	4.20972
ENSBTAG00000000782	KDR	13.5583	24.5021	14.8161	4.60303	9.4672	13.8923	11.9569	3.05134	9.10972	8.48542	11.6885	22.2627	6.26932	35.0528	16.5353	5.29873	4.04325	8.72179	19.4562
ENSBTAG00000000783	TGFA	1.04835	1.33385	0.739753	1.604	1.33973	0.342555	3.50169	3.74911	5.69586	6.71674	4.62486	0.007552	0.017335	0.183376	0	0	1.25518	0.605092	0
ENSBTAG00000000784	MTERF4	12.9971	9.47121	12.7345	13.3003	10.4937	6.37951	6.24395	5.86297	9.9043	12.2235	11.623	12.0813	14.4283	15.4887	12.3244	6.7583	11.5097	8.88768	13.7974
ENSBTAG00000000785	PASK	1.1905	0.773903	0.707453	0.696013	0.941823	0.508062	2.55259	5.6493	3.19507	3.27671	2.34952	0.509731	1.00478	1.32605	0.3955	0.409328	0.289011	0.550986	1.10127
ENSBTAG00000000786	NQO2	7.20954	18.5301	14.4876	11.3379	9.81355	13.6661	2.62445	2.99984	5.00392	4.73564	9.59733	14.0475	41.5449	20.9413	11.9903	11.3534	8.58839	12.3035	18.3378
ENSBTAG00000000789	PPP1R7	31.9619	23.8796	43.1054	33.0011	39.9004	37.468	5.5776	9.57483	8.41418	13.3581	11.2112	37.8265	65.3745	48.0226	42.3684	22.3339	34.6618	24.7939	53.2846
ENSBTAG00000000792	AJAP1	0.473035	0.239565	0.106214	0.036428	0.144654	0	1.04254	0	0.169224	0	1.83032	0	0.060529	0.135637	0.196787	0	0	0.02026	0
ENSBTAG00000000793	LAMC2	1.71788	1.36334	0.657947	1.36912	2.27832	0.715856	4.307	4.85645	4.86332	4.38223	2.87512	0.399097	0.261813	0.684418	0.258294	0.231859	0.908436	1.23096	1.18214
ENSBTAG00000000795	NMNAT2	0.838305	1.09862	1.39376	0.664242	0.478875	0.586248	1.42748	0	0.552823	0.721513	0	8.19414	5.3025	3.28919	4.39316	1.16101	0.68385	1.34872	0.546429
ENSBTAG00000000797	MRPL9	57.869	34.3244	55.6957	50.838	56.3971	36.5745	14.6535	29.6479	14.4801	12.3415	12.4267	53.5473	60.8334	50.5953	58.4631	48.4301	46.667	43.326	52.3711
ENSBTAG00000000799	ICA1	6.11906	15.4756	18.4956	11.242	14.0503	11.5081	1.74104	4.96089	3.76679	1.20436	1.91978	17.7275	23.4589	21.6839	15.6389	17.2421	14.9613	18.6056	18.6664
ENSBTAG00000000802	LYVE1	1.85441	16.0582	18.4687	5.97374	5.10249	16.7971	3.76147	2.88255	2.62124	3.32656	1.87597	13.9018	33.7137	45.0614	79.21	21.8977	29.2081	27.5901	129.999
ENSBTAG00000000803	ZNF667	2.29477	2.39436	2.69131	2.44206	2.62506	2.72716	1.82052	0	5.19027	1.48347	5.70933	7.43906	2.47638	5.75006	3.99697	6.14877	5.16094	4.40381	3.63174
ENSBTAG00000000804	MOB3B	3.40897	5.59779	5.99993	3.8575	6.08108	5.20402	6.88573	0	6.08844	3.29704	2.34031	3.07237	2.06808	5.667	5.18826	3.96216	6.94877	5.35269	13.1147
ENSBTAG00000000806	ATAD1	21.3654	11.6765	18.6851	19.3933	13.6553	10.343	6.52328	8.1896	12.8047	17.0851	9.48739	29.0896	15.1875	30.6837	25.9143	12.8838	16.0529	12.2452	29.0866
ENSBTAG00000000807	TMED3	33.493	100.108	72.5543	40.5946	42.1356	39.9928	9.63053	10.2937	11.893	8.26846	7.10212	34.4086	91.8696	49.743	57.2818	129.391	83.189	105.596	67.3935
ENSBTAG00000000808	COX14	45.1395	32.1755	42.6099	50.2748	40.2048	39.8462	5.83639	19.1437	9.57004	11.5319	12.8388	20.6279	36.0177	13.9105	49.1774	44.3632	50.2581	30.7342	28.3222
ENSBTAG00000000809	IRX1	5.45185	9.09366	10.0875	9.53539	13.8559	11.8657	11.7589	9.52374	14.1652	15.5839	4.82098	10.4772	20.7206	16.7081	8.76855	9.12221	10.6694	11.6316	23.1175
ENSBTAG00000000810	COPE	105.351	155.572	204.818	115.726	134.757	140.623	35.936	35.9087	25.3949	32.1475	29.0959	82.9473	240.563	116.019	164.371	125.14	137.989	132.771	139.604
ENSBTAG00000000811	DDX49	8.62651	9.76395	17.8539	9.77302	12.1946	11.286	5.32554	5.94836	8.04708	5.60253	8.79075	8.19985	19.4239	18.9359	14.5642	9.06901	10.7965	10.6572	15.4002
ENSBTAG00000000812	CD300A	0.462051	0.300892	0.682105	0.161527	0.746151	0.596365	0.575585	0	0.742074	0	0.61819	0.687801	0.479879	0.413649	1.20011	0.396096	1.43807	0.591233	1.3979
ENSBTAG00000000813	HOMER3	4.57334	17.1979	34.941	11.6762	12.9759	21.5086	9.1541	0	8.10384	5.47836	4.17512	11.9057	60.0964	29.8823	31.1437	19.5533	31.3228	18.6725	43.1689
ENSBTAG00000000815	EPHA2	6.81662	7.21056	8.50928	6.60018	10.534	7.75605	9.04745	7.81496	10.8871	13.1154	10.9673	7.56614	4.44424	14.5593	14.1397	2.85471	3.12352	8.37333	10.0813
ENSBTAG00000000816	PRDM1	13.4276	6.4905	3.09644	11.5469	8.51168	4.66604	8.57021	13.2395	12.2054	14.3315	11.932	1.50826	1.14511	2.97406	0.415572	0.624187	2.25789	3.69889	1.40908
ENSBTAG00000000817	SYNJ2	0.324044	1.66305	0.581131	0.581055	1.20107	0.879173	6.99418	5.13007	11.5679	9.85476	7.4901	0.193313	0.128033	0.389251	0.416946	0.214472	0.828879	0.777741	1.24825
ENSBTAG00000000818	PLEKHG7	0.252295	0.311424	0.169026	0.099384	0.051376	0.039836	0.712679	0	0.699866	0.08319	0.668624	0.833057	0.059613	0.997065	0.355636	0.122005	0.008503	0.029674	0.173598
ENSBTAG00000000819	RFX3	0.085087	0.526324	0.030708	0.041693	0.406948	0.123347	4.07995	0	2.17965	0.859895	1.93117	0.067896	0.036037	0.192913	0.34105	0.074449	0	0.064986	0.109603
ENSBTAG00000000820	GNG11	176.198	169.502	203.403	192.565	128.622	256.536	14.9651	4.4681	15.7382	14.0149	13.2711	255.146	555.712	347.213	290.532	309.19	193.295	198.481	350.267
ENSBTAG00000000821	GPR137C	0.674424	0.207215	0.19718	0.235814	0.154717	0	1.28426	0	0.754077	0	0	0.329066	0.03815	0.032145	0	0	0	0.094087	0
ENSBTAG00000000824	TSEN54	4.25701	3.8777	6.62843	2.78984	6.8764	4.44074	7.8363	5.90747	9.00285	13.8238	0	5.0394	1.73494	5.0678	4.78854	2.08393	1.96446	4.63192	2.75075
ENSBTAG00000000825	MRPS26	35.6463	26.7895	47.1397	39.6492	31.8862	42.2856	7.54072	7.74467	11.0741	14.3285	0.773591	16.6259	73.4526	41.1289	46.5184	28.2493	37.5607	26.4057	27.0196
ENSBTAG00000000827	TAOK1	0.536164	6.78265	0.32429	0.528184	3.73307	2.66971	17.0171	20.3964	15.7248	17.1392	20.5001	0.657903	0.096007	0.49269	1.45857	0.68302	0.462641	1.6601	1.61024
ENSBTAG00000000828	CAPN6	0.113742	1.59048	1.04755	0.653613	1.96072	0.472668	1.17322	0	2.34794	0.964023	0.672905	0.462409	0.02275	0.225272	0.019649	0.103661	0.884342	0.674854	1.62178
ENSBTAG00000000829	SHPK	2.7482	3.14948	2.0682	2.2831	3.02995	1.83497	1.3886	4.31181	4.85873	4.84123	7.5759	1.5661	1.97144	2.79718	1.86251	1.61584	1.24592	2.53179	2.32036
ENSBTAG00000000830	GPR137B	6.72236	7.53004	4.9092	4.78771	5.39912	3.80473	12.4632	12.7807	17.9753	11.1458	13.8824	7.5914	1.49716	5.35532	8.13636	3.80447	3.63959	3.86847	7.01137
ENSBTAG00000000831	CTNS	5.0954	5.19324	3.43153	3.09718	4.62965	2.01692	3.61192	6.92746	11.4553	8.66087	6.306	4.15191	6.8695	8.61618	3.35351	2.83031	2.18238	3.95669	4.66671
ENSBTAG00000000833	TAX1BP3	76.2332	94.1452	104.696	78.4491	72.7917	97.0728	23.4754	8.81078	29.1843	31.8873	17.2558	105.791	100.287	122.081	130.805	73.7253	88.351	83.1684	115.083
ENSBTAG00000000835	BCAS1	3.77236	3.35576	6.53876	2.75052	7.63349	9.37748	1.84475	1.13062	1.10603	1.0554	2.51181	6.49698	1.44689	6.85755	4.01055	7.37466	3.50689	6.74477	3.11866
ENSBTAG00000000836	KRT8	27.7109	24.6628	53.0492	44.8754	67.8572	66.8375	19.8632	9.18625	18.3256	13.9383	14.0427	23.875	1.23981	95.9472	3.42199	2.79069	37.8789	25.4398	8.89061
ENSBTAG00000000837	PARP1	13.5248	19.5419	19.916	10.8558	16.9573	15.5702	13.3788	11.4097	9.61814	8.85599	17.7934	25.6527	12.1412	23.2209	16.1229	9.9975	12.522	18.6771	28.2534
ENSBTAG00000000838	CCDC88C	2.70862	4.06953	2.44414	1.80414	2.57504	3.18511	3.40523	0.734394	3.02778	3.95984	4.03302	2.83808	1.70516	7.66174	1.80054	1.13742	0.976196	2.04683	6.48014
ENSBTAG00000000841	LZTS1	3.56695	2.75337	2.34231	2.68674	4.15937	2.10221	3.41508	3.22512	5.93438	7.30037	5.76651	1.93128	0.368504	2.83817	1.13884	0.447549	0.509477	2.34314	2.21004
ENSBTAG00000000842	UBASH3B	0.27848	0.416257	0.432014	0.080794	0.182162	0.070654	0.768676	0	1.33027	1.07394	0	0	0.088843	0.477059	0.357571	0	0.270186	0.095794	0.289433
ENSBTAG00000000843	NDRG2	66.8426	73.7031	63.6932	32.1714	68.8127	41.59	16.4848	21.3088	19.2441	12.6732	15.3678	162.372	70.2657	68.2445	101.37	33.6194	27.7327	56.9806	37.5394
ENSBTAG00000000848	SNRNP200	13.2665	15.9439	12.9948	11.9891	18.9403	12.9514	22.2632	22.7787	23.117	26.1824	20.2221	11.9851	18.4576	23.7707	10.981	9.48241	10.2357	15.4354	21.9908
ENSBTAG00000000851	CYP20A1	33.0842	17.6603	22.2601	25.879	19.4216	17.4553	6.55996	2.22097	5.70242	1.45771	5.24456	36.0619	25.1336	34.2821	27.1838	47.2782	25.6996	33.0328	34.8919
ENSBTAG00000000854	SEC16B	0.653736	0.865936	0.774815	0.381276	0.613589	0.343099	0.609044	4.29853	1.34776	1.93281	3.99909	0.789977	1.35662	1.76021	0.308635	0.713152	0.207045	1.10608	0.548006
ENSBTAG00000000855	NXN	24.4005	19.688	14.9402	23.0634	24.5163	21.5433	11.0084	17.9046	22.8573	29.5447	21.8785	9.1595	7.33777	22.2322	7.18783	8.80917	9.94577	18.2785	17.3974
ENSBTAG00000000856	FBXL6	3.26023	2.67223	2.16378	2.3396	4.24292	2.32056	1.51935	4.64687	2.31491	0.077179	1.95621	1.60623	2.91898	4.69092	1.54129	1.62783	2.14879	2.25007	3.91727
ENSBTAG00000000859	SLC38A1	0.561769	5.23229	0.50952	0.467502	1.89887	2.46505	8.32895	6.27663	13.1259	21.228	9.18729	0.602184	0.141485	0.596132	0.539261	0.222049	0.437654	0.913853	2.40376
ENSBTAG00000000868	ZFP1	2.00892	0.84596	1.09188	2.96834	1.99523	1.26758	0	0	0.891107	0	2.3749	1.13693	1.68599	2.68704	1.41891	0.976095	2.04467	1.44856	1.24811
ENSBTAG00000000869	OBI1	2.68925	0.949358	1.64107	1.65948	1.52144	0.77453	2.72758	5.06318	2.65769	1.89264	2.28441	1.83147	1.86019	2.56281	2.05427	1.1642	1.17198	1.3205	2.22386
ENSBTAG00000000871	TRIM27	12.2539	13.0174	19.6709	9.45035	14.7131	9.22889	12.9966	8.30754	12.6778	16.116	7.96538	12.6913	9.83781	15.9526	18.017	7.36848	11.9781	15.4595	20.2829
ENSBTAG00000000873	SLC13A3	0.133487	0.243493	0.513145	0.160355	0.193913	0	0	0	0.154919	0.346821	0	2.31453	0.339314	0.171336	4.24062	0.069306	0.130864	0.082006	0.373767
ENSBTAG00000000874	CAST	59.143	59.4063	57.581	51.5804	53.5397	54.3051	48.3836	46.5483	42.3832	52.336	58.705	133.314	92.3733	124.39	73.5305	90.1136	73.2795	63.0695	126.672
ENSBTAG00000000875	CEP131	1.40443	2.57229	1.642	1.68922	2.34601	2.85431	2.522	3.18509	3.60959	5.93661	2.94361	1.27736	6.36564	6.34579	1.92564	1.62716	1.14718	2.0026	3.01271
ENSBTAG00000000878	RB1CC1	11.5104	12.5206	8.42743	10.43	9.72976	8.6366	23.0075	19.7319	17.6536	21.8846	20.7153	11.9248	8.50806	15.415	8.04188	9.67786	11.1622	9.1413	16.2021
ENSBTAG00000000879	C14H8orf33	16.9888	9.10775	22.2557	14.6396	12.6798	10.808	2.94381	6.65821	4.79636	2.22329	6.65046	6.13567	9.53041	12.3456	15.5857	6.40989	10.0336	11.1148	12.1699
ENSBTAG00000000880	GINM1	84.6059	31.6976	48.8954	71.2953	45.0836	41.2208	19.2177	19.4586	13.4435	8.07674	30.232	115.512	50.234	87.0333	81.0023	70.5659	84.5957	51.6376	128.23
ENSBTAG00000000888	SPTA1	0.325837	0.176887	0.101524	0.135106	0.125496	0.104672	0.771443	0.47479	0.437457	0	0	0.045392	0.590115	0.468012	0.161203	0.050301	0.104781	0.057954	0.057422
ENSBTAG00000000892	CGAS	0.30647	0.528446	0.209173	0.252321	0.351297	0.386588	0.895619	1.56119	1.39067	1.82944	0.82713	0.037333	0.166832	0.319133	0.363457	0.176426	0.178901	0.279453	0.467793
ENSBTAG00000000894	PGK1	100.25	82.2387	160.944	111.843	88.7867	80.9915	33.3471	29.314	28.859	25.3349	38.0186	170.822	76.0479	87.856	132.368	100.644	120.805	105.724	167.494
ENSBTAG00000000895	TAF9B	2.75795	4.30381	1.82998	1.78291	1.68036	1.89134	1.30017	2.08395	3.44822	6.22051	3.9484	3.82941	0.525927	2.29685	2.15973	1.72002	1.22601	2.39461	4.67688
ENSBTAG00000000897	IQGAP2	4.05366	6.18431	4.78933	3.5311	5.42523	3.3364	4.36701	4.76571	5.30348	5.53187	4.25159	7.47011	5.85227	8.68722	5.16852	4.23559	3.55098	4.83303	5.55053
ENSBTAG00000000898	F2RL2	18.3877	6.18668	8.30977	6.04429	7.95436	3.40816	2.68255	3.95362	6.43499	4.70715	4.51751	5.93624	3.08171	5.90704	5.37386	6.32017	7.92896	6.7647	11.5748
ENSBTAG00000000899	TMEM17	2.26246	4.78426	4.24226	7.46943	3.14663	2.8003	4.00093	2.58016	1.77018	1.46922	5.5938	10.8971	1.79771	4.32765	16.1072	6.19501	4.15134	5.94193	17.0372
ENSBTAG00000000900	LRRC8C	1.69462	3.43417	1.49725	0.848855	1.71419	2.53499	5.03559	0.429736	4.57336	8.46853	2.98104	1.55034	1.61601	4.7373	3.83735	1.52497	0.882022	1.80523	6.22071
ENSBTAG00000000902	OGT	10.1267	7.04743	5.9074	6.55066	6.76879	4.38052	46.5539	69.3668	53.8846	62.7612	59.991	7.92757	17.3825	24.1396	5.01234	2.82811	3.69664	4.21909	9.28131
ENSBTAG00000000905	RAB6B	0.039443	0.241339	0.734999	0.168435	0.224146	0.278285	0.196541	0	0.91733	0.24992	1.33553	0	0.125548	0.751607	0.136781	0.055116	0.264296	0.173073	0.061422
ENSBTAG00000000910	SLC6A7	0.027493	1.66457	0.4899	0.115748	0.213622	0.162745	0	0	0.146083	0	0	0	0.603709	0.170045	0.104045	1.28274	0	0.795677	0.247217
ENSBTAG00000000911	UBE2H	4.21768	11.1695	4.04873	5.85822	7.28912	8.99587	16.2119	21.289	29.9335	44.0045	30.0019	2.32592	0.872433	3.05533	2.75718	1.85993	6.02561	5.6495	3.92575
ENSBTAG00000000917	BMP1	4.75061	15.6376	15.7447	5.04885	6.84449	4.785	12.1887	10.6569	11.8498	11.2694	12.6336	8.85201	20.2676	15.0025	8.88804	14.6162	7.90035	18.5063	24.6086
ENSBTAG00000000918	ERMARD	3.55969	3.20696	2.7664	4.83402	3.8874	2.27554	4.76095	9.62049	9.72643	7.80165	7.91869	3.78608	17.0431	17.403	4.48445	2.03517	2.26846	2.32421	5.47201
ENSBTAG00000000919	HEY2	3.53064	3.29825	1.00611	6.73162	2.45583	4.45769	0.479564	0	2.08898	3.94955	7.61494	1.38958	1.02452	18.5879	1.13973	1.09488	0.428774	2.22908	3.40455
ENSBTAG00000000920	DNAH17	0.129746	0.084059	0.043327	0.026226	0.062627	0	0.416391	2.0472	1.30083	1.36709	2.23503	0.03983	0.030427	0.055351	0.006865	0	0	0.028253	0.020909
ENSBTAG00000000923	HOXC13	39.8619	4.7022	12.4166	41.2302	30.1429	16.7839	5.59025	33.2434	27.2103	32.3473	16.1547	0.078995	0	0	0	0.023321	1.33137	14.6866	0.190969
ENSBTAG00000000925	GLT8D2	29.2017	41.3832	24.0098	23.5017	25.1064	14.5641	7.77661	3.49577	6.98404	10.4972	8.14376	37.6385	57.6618	67.5299	22.7538	101.716	11.1305	76.017	12.1984
ENSBTAG00000000928	SPECC1	2.26301	3.10967	1.20768	2.40099	2.87909	1.57089	4.785	5.79423	6.43748	5.58963	7.72878	1.9168	0.968354	5.00815	1.42835	0.829548	0.932421	2.46835	1.31355
ENSBTAG00000000933	CCDC183	1.1142	0.484104	0.405596	1.02958	0.573779	0.384076	1.55846	8.19898	4.48245	0.782933	2.67773	0.592221	1.35328	1.46739	0.419371	0	0.268999	0.32321	0.076661
ENSBTAG00000000936	SLC39A2	5.36719	3.87118	1.295	2.57655	7.10122	1.31759	1.57507	5.29124	1.37392	2.37561	3.64803	0	0.307633	0.230857	0.084022	0.032783	3.04211	1.45781	0
ENSBTAG00000000937	ITPRID2	41.3917	24.588	15.8752	25.7027	23.8674	15.9691	31.6501	33.4818	36.7124	33.2238	39.5019	14.4263	4.14694	37.1159	9.75808	7.83151	11.75	12.1654	14.5554
ENSBTAG00000000939	KIF16B	3.72556	4.19708	2.10834	2.37616	3.87971	3.50154	8.09308	13.9164	15.8744	10.7478	15.1608	2.6211	1.70685	4.66984	1.59579	2.02815	2.33443	3.05501	3.2134
ENSBTAG00000000940	TBCC	16.4001	10.1786	14.2581	13.2358	12.1416	9.82681	7.3814	12.9953	6.38793	6.92298	5.06542	11.1781	11.7026	15.6135	9.66503	8.23025	11.145	10.722	16.0013
ENSBTAG00000000941	PLEKHB2	16.1248	17.0304	24.1517	15.6865	15.3395	18.4852	13.7745	19.3216	16.5523	8.07219	8.1915	26.7593	27.2963	41.945	31.8635	19.1163	23.5665	19.9331	39.6595
ENSBTAG00000000942	SIPA1L2	2.19479	3.89389	1.42305	2.08295	2.38392	1.44705	5.51779	4.94886	7.79439	6.99223	10.6695	2.27967	1.73598	8.28405	1.59034	0.875298	0.914216	1.984	3.43612
ENSBTAG00000000943	ZNF286A	2.36634	1.55489	1.53689	1.72675	1.9489	2.0329	2.61069	3.46765	4.81265	2.57276	2.83283	1.14814	1.34227	2.69779	1.09004	1.05679	1.16146	1.28291	2.2047
ENSBTAG00000000944	LPCAT1	2.89349	5.4727	5.18771	3.20882	4.64021	3.1293	10.8045	14.1011	10.016	5.47318	2.39972	3.27781	7.60107	14.1644	3.84089	4.85842	2.9831	5.99307	8.06787
ENSBTAG00000000945	ATP2C2	4.77468	4.00764	7.92856	4.49149	5.21262	3.11258	5.57356	5.44332	10.752	7.4431	12.1686	10.1688	9.35736	26.0331	17.4966	1.69508	2.16597	2.74593	8.63006
ENSBTAG00000000946	MEAK7	0.700841	2.38411	1.39145	0.581517	2.09608	0.537481	2.10175	0	6.80273	9.64301	6.0244	0.008024	0.589293	1.85065	1.096	0.863675	1.10763	1.87663	1.11563
ENSBTAG00000000948	RAB2A	106.978	69.627	115.956	91.0913	76.1763	66.4353	29.5223	24.9292	24.2074	15.3046	33.5212	127.079	83.2972	127.81	121.775	108.971	85.1508	84.0015	123.43
ENSBTAG00000000949	DNAJC9	3.3858	2.97044	2.19519	2.73862	2.18974	1.43264	2.68868	13.4271	8.07261	4.50057	12.7616	1.56562	1.74735	2.9972	2.87192	1.47916	1.42376	1.83079	1.3976
ENSBTAG00000000950	MRPS16	58.8442	24.6685	55.5696	50.9445	38.7551	32.1286	6.53994	7.99786	11.8176	11.6922	10.2058	29.5857	49.0083	34.9522	66.0324	29.3037	50.124	32.1168	34.5087
ENSBTAG00000000951	JAKMIP3	0.501297	0.651046	0.211688	0.29697	0.49674	0.303866	2.6324	1.75057	1.66878	0.696473	1.93768	0.50051	0.17149	1.32468	0.22267	0.124748	0	0.226967	0.707255
ENSBTAG00000000955	RBM41	0.465477	1.12877	0.382853	0.327544	0.675767	0.207759	4.7483	1.94731	4.42999	12.0297	5.02422	0.276304	0.050137	0.31658	0.699637	0.447018	0.093817	0.657882	0.677401
ENSBTAG00000000957	CDKN2AIP	10.0826	5.34722	7.35748	15.3606	6.80994	7.3793	2.91376	1.87704	5.5754	8.15932	3.48646	10.6619	7.83457	14.9236	6.83918	4.19432	5.316	5.97817	9.9208
ENSBTAG00000000958	ZSWIM3	0.123551	0.146092	0.53154	0.135013	0.288817	0.260729	0.651862	0	0.178937	0	1.03127	0.062552	0.290464	1.07731	0.174374	0.043823	0.271284	0.183135	0.143806
ENSBTAG00000000959	ZSWIM1	0.808563	1.10555	0.626624	0.822691	0.916543	0.965404	0	7.27694	1.05101	0.48562	0	1.0512	0.646323	1.61975	0.654689	0.275144	0.363782	0.603797	0.646245
ENSBTAG00000000961	NEURL2	0.240532	1.74985	1.35272	2.02426	0.944786	1.90524	0.697618	8.3052	1.9053	0.911884	2.83027	2.60483	1.13924	1.33899	0.526119	1.51405	1.91962	1.54532	2.81727
ENSBTAG00000000962	STAP1	2.51577	0.287786	0.833756	0.838324	0.428537	0.213026	0.600371	0	0.588657	1.73696	0.37089	0.631405	0.740275	0.461885	0.604457	0.288328	0	0.133997	0.565501
ENSBTAG00000000964	FCRL5	3.95617	2.15493	0.756038	1.34714	1.49815	0.433158	1.26539	1.76161	2.64001	1.41128	1.21748	0.309453	2.37619	2.55446	1.54074	0.244195	0.205169	0.488149	0.195336
ENSBTAG00000000967	DET1	3.33833	3.01329	5.40386	3.36894	4.18912	3.9719	4.32201	0	3.87117	0.483077	4.61344	3.32392	1.89594	6.3284	3.81491	2.86441	5.29377	3.98346	8.45011
ENSBTAG00000000970	ASIC1	0.155059	0.123521	0.090048	0.021434	0.175213	0	0	0	0.635353	1.54451	0	0.036955	0	0.014077	0.038215	0	0	0.062801	0
ENSBTAG00000000973	KCNJ15	1.10243	0.44729	0.267493	0.916944	0.7089	0.352935	1.1927	1.14971	1.29133	1.0736	0	0	0.148823	0.577593	0.264155	0.040113	0.092033	0.330144	5.41574
ENSBTAG00000000974	IARS1	7.21556	6.56796	8.03323	7.06015	7.06091	5.24023	8.11945	8.8663	9.04907	14.3308	12.0324	6.24732	4.42151	7.58596	6.8311	4.78011	5.16186	6.38233	7.37507
ENSBTAG00000000977	CADM1	4.40028	5.1873	5.57698	4.07532	6.35649	6.62989	14.6202	12.3264	10.1095	6.8607	11.2708	2.17319	2.64505	8.93286	2.60461	1.43019	6.74635	4.93159	6.77825
ENSBTAG00000000978	ASH2L	7.87782	10.0135	8.7919	7.96967	7.80911	5.93114	5.14846	4.42097	5.88369	7.10015	7.88362	5.8228	9.31096	12.611	8.97607	5.6638	5.3354	7.40995	10.554
ENSBTAG00000000981	KLHDC8B	2.98068	3.21017	1.78923	3.0398	2.30795	4.00095	2.78128	5.2598	3.35731	2.82983	6.75569	0.483677	6.95886	11.1701	2.05922	1.38351	1.45663	2.58396	15.2452
ENSBTAG00000000983	ABCC8	0.049462	0.084237	0.035036	0.074815	0.084524	0	1.3576	0	0.090103	0	0	0.140513	0.015021	2.82147	0.126501	0	0.036257	0.109906	0.714078
ENSBTAG00000000985	RAB10	33.4368	25.4184	35.2818	36.0025	27.8961	25.7554	25.3497	29.439	30.7233	34.3132	24.3308	40.3802	14.6705	32.7749	31.0958	18.6958	32.5758	24.4478	47.8299
ENSBTAG00000000988	BRCA2	0.951167	0.304888	0.168812	0.558725	0.526369	0.323845	2.02301	2.57852	2.3561	2.44075	3.82844	1.07914	0.35792	0.508869	0.356365	0.10649	0.370803	0.238081	0.23202
ENSBTAG00000000990	PSMA2	121.584	33.1367	82.6502	81.249	53.0333	34.622	7.46231	15.2817	8.41351	10.6664	8.8725	59.3895	20.6956	29.4039	71.893	35.6545	57.0443	38.241	45.7389
ENSBTAG00000000991	MRPL32	14.8602	5.86606	12.971	18.635	12.1925	11.3989	1.23833	11.2428	7.62811	1.41045	0	13.1165	6.47026	9.53602	13.5618	5.00557	5.18137	7.47086	9.06436
ENSBTAG00000000993	N4BP2L1	34.9915	22.3649	17.8436	24.8822	23.0113	13.0519	11.3758	17.827	10.2632	20.0715	13.6195	71.6271	29.5496	55.7047	30.0301	17.4494	15.5745	17.0893	43.7174
ENSBTAG00000000995	TENT5A	31.0897	36.0395	21.773	30.1714	26.2531	17.7204	23.6259	39.3352	38.1176	33.719	25.6845	17.2069	47.8489	56.1772	16.5061	33.4171	22.8193	27.6738	33.8656
ENSBTAG00000000998	SLC39A6	29.4622	6.22684	5.78007	18.1797	11.5528	10.1415	16.0164	29.4246	30.1902	29.6754	25.4958	7.24765	4.65053	8.29609	7.1114	3.71129	5.88944	5.11852	10.6328
ENSBTAG00000001000	CA13	23.2108	5.66119	4.56881	14.2493	6.99514	2.99373	7.28911	20.9705	12.6555	17.8046	9.37399	0.561036	0.958728	0.766697	1.12073	0.948801	10.0587	2.18311	6.21143
ENSBTAG00000001001	ANKRD55	0	0.055919	0.246186	0	0.04332	0.414891	0	0	0.111756	0	0.671013	0	0.130839	0	0	0.042329	0.023661	0.078168	1.66103
ENSBTAG00000001002	TCF7	7.43329	3.80152	3.12511	7.69135	6.21305	4.01748	1.52478	8.52862	5.21963	8.57098	4.59597	6.20336	1.43471	4.17312	2.32289	0.777016	0.744906	3.03566	1.47801
ENSBTAG00000001003	CKMT2	0.085246	0.433071	0.405843	0.101373	0.565879	0.835061	0.456814	0	0.443824	1.0573	0	0	0.059104	0.587731	0.132931	0.23207	0	0.142626	0.453266
ENSBTAG00000001004	ESAM	14.4345	33.8301	29.3514	17.5718	18.7491	27.5634	9.21666	2.0322	4.98285	5.30832	5.38363	60.8101	17.6423	88.7437	46.4161	13.6633	11.2295	27.4774	60.4686
ENSBTAG00000001005	ZNF280B	1.28563	1.28601	1.09641	0.828704	0.95828	0.741045	1.14642	2.62727	1.64036	1.53908	4.32497	1.26371	0.934089	2.58308	1.85011	0.693708	1.11618	0.774902	1.99212
ENSBTAG00000001007	SLC25A43	8.18895	4.85179	5.73731	5.13151	5.97297	4.87236	10.2345	8.63986	3.91844	3.44921	4.2922	3.31621	1.19312	3.76443	3.04284	3.32801	7.11642	5.7833	4.30771
ENSBTAG00000001008	PRF1	2.20248	1.21013	1.41827	0.49644	0.59178	1.32774	0.581986	0	0.481222	0	0.545204	1.04682	1.32232	1.41086	0.128201	0.230319	0.626128	0.464842	0.340575
ENSBTAG00000001009	HCLS1	3.14749	5.70406	6.28756	2.8385	3.15801	2.67465	3.64994	0	1.96054	1.52103	1.87613	1.37778	6.17826	4.45425	4.41302	2.11867	3.13022	3.03622	6.17051
ENSBTAG00000001010	ADAMTS18	0.137512	0.172966	0.046523	0.094215	0.133474	0.135992	0.725018	0	1.93812	0.546423	0	0.061744	0.099108	0.033412	0.16595	0.010369	0.031257	0.064223	0.195261
ENSBTAG00000001013	SLC30A5	13.1961	11.0355	14.6447	14.1167	9.68319	7.56656	10.5965	15.0756	16.8745	23.0449	15.4775	18.1222	7.54945	14.4357	16.0908	15.8389	18.1635	14.3547	16.984
ENSBTAG00000001014	MAPK7	7.10036	6.82147	5.86784	6.85044	7.92291	6.00724	6.76457	15.4589	7.45669	3.24642	8.58533	5.76538	13.4937	20.7376	5.43029	7.12682	5.98129	9.17014	9.83627
ENSBTAG00000001015	TM9SF4	10.394	13.7547	13.0091	8.40574	13.892	7.71441	8.58369	4.83797	11.8582	14.7489	5.99584	17.6626	9.43341	17.5755	11.8581	7.40233	7.24899	13.6083	15.2785
ENSBTAG00000001016	NAA35	10.6034	8.21831	8.20275	9.25593	8.02404	8.59037	10.7756	6.45496	9.0347	6.38802	11.2682	12.3469	5.63927	10.0607	9.76177	6.96066	6.99261	8.50562	10.1407
ENSBTAG00000001017	SLK	0.742057	6.36488	0.737303	1.65546	4.26032	4.05291	14.7447	22.4992	12.77	13.1405	22.8659	2.00481	0.288951	1.54541	3.04928	1.16081	1.50515	2.79813	3.31127
ENSBTAG00000001019	GDF10	1.22947	0.636183	0.200113	3.1021	0.785224	0.28652	2.32172	0	0.175885	0	0.663225	2.73594	0.863551	3.64196	0.494678	0.254314	0	0.724651	0.080778
ENSBTAG00000001020	AKAP3	0.273246	0.2701	0.206137	0.43809	0.253649	0.355902	0	0	0.349197	0.56584	0	0.380739	0.117117	0.33331	0.110555	0.115789	0.048111	0.16286	0.067106
ENSBTAG00000001021	CYP1A1	6.98155	1.19378	0.738657	1.01483	0.50957	0.906683	1.12624	0	0.305965	2.51498	0	0.976995	0.037053	0.461594	1.74672	0.259517	2.70908	2.28558	1.05103
ENSBTAG00000001022	AMDHD2	21.7946	25.8833	17.8598	20.6708	20.091	16.4786	16.8319	15.7263	12.7286	11.0047	4.13598	7.94348	27.679	13.5271	15.4125	16.7438	17.4965	18.5901	24.7834
ENSBTAG00000001023	ZNF598	7.32021	6.88773	7.93722	7.2296	8.9508	4.3153	8.19078	15.7946	19.0489	17.2598	9.394	3.29622	7.04739	10.2054	6.64296	4.39865	5.34314	7.30564	8.67316
ENSBTAG00000001024	ARID1A	3.31378	6.5886	3.52041	3.73805	5.84728	4.65113	15.2199	18.5201	19.7339	19.4791	20.2227	5.35847	5.75523	10.0818	3.39004	2.16742	2.79566	4.38438	5.14461
ENSBTAG00000001026	BCO1	0.393396	0.257906	0.182277	0.926443	0.575357	0.190548	0.789859	0	0.109335	0	0	0	0.061164	0	0.020221	0.038682	0.296238	0.158802	0
ENSBTAG00000001027	SERPINH1	78.1128	230.206	388.553	57.517	96.4809	87.8222	57.2892	35.5766	125.001	135.887	43.4653	198.34	207.92	188.169	173.651	237.414	76.0779	248.272	157.267
ENSBTAG00000001028	MAP6	0.145357	0.120735	0.009888	0.198171	0.073615	0.237378	0	0	0.084483	0	0.855383	0	0.069139	1.06485	0.014228	0.040627	0	0.156036	0
ENSBTAG00000001029	RASGRP2	1.69077	4.47769	3.94012	2.34087	2.5878	4.68887	1.29431	0	1.54463	1.67038	0	5.2977	3.46334	15.047	3.76672	0.900226	0.331342	2.57323	9.66052
ENSBTAG00000001030	MTMR3	5.80546	9.40072	6.51229	6.21684	9.84865	5.10998	10.2289	18.6042	19.2197	11.0475	17.6139	6.0821	8.09103	20.1108	6.21379	4.12387	3.50418	8.03679	9.77741
ENSBTAG00000001032	PYGM	0.484484	1.31564	0.61122	1.58092	1.59134	0.967351	0	0.283076	0.641977	2.28111	0	0.240998	0.259015	1.17739	0.501381	0.073926	0.14672	0.631145	11.315
ENSBTAG00000001034	IL18R1	0.263979	0.635352	0.199575	0.0127	0.276583	0	2.82359	0	1.62645	0.927616	0	0.387278	0.208477	0.338831	0.710751	0.114236	0.89766	0.147303	0.995134
ENSBTAG00000001035	SF1	25.5609	34.9726	34.624	25.0444	36.7017	33.7492	28.8787	28.8619	31.4717	22.111	26.9575	32.1849	43.0214	69.9971	35.3986	19.6082	28.2408	30.6789	41.3347
ENSBTAG00000001036	HIBADH	27.8769	27.1368	49.197	33.4927	35.8533	24.9612	13.8279	21.0098	10.6506	20.8583	8.97917	84.5849	24.5064	45.7182	63.5609	26.2093	29.1826	30.6264	38.7131
ENSBTAG00000001037	MAP4K2	4.39194	6.30666	3.10677	4.10726	6.38035	3.91129	3.83527	5.66647	8.002	4.33751	7.86039	1.67866	3.7969	6.52659	1.81482	3.38384	2.59467	6.23114	6.72206
ENSBTAG00000001038	SNRPB	100.209	76.1352	115.094	85.685	89.7143	78.3878	22.6105	9.33304	19.0582	19.8733	29.6956	60.1692	59.4115	67.681	98.5623	38.9513	77.0687	68.7881	85.6673
ENSBTAG00000001042	MXD1	2.17376	4.8828	1.00978	3.76252	2.75511	1.07273	13.5122	25.2888	22.84	20.8085	17.0526	0.528353	0.366892	1.5043	0.672723	0.484257	1.7692	1.69887	1.44042
ENSBTAG00000001043	LUZP2	0.230241	0.111394	0.033356	0.198499	0.080391	0.055708	0	0	0.110216	0	0.826872	0.303897	0.03709	1.04392	0	0.052284	0	0.019366	0.073442
ENSBTAG00000001044	SUPV3L1	6.10443	3.60408	5.55123	5.55102	5.16113	3.65692	3.98084	7.49966	4.99361	4.92	5.50455	6.49469	10.6719	12.0382	6.29665	3.8355	4.4082	3.52542	4.74131
ENSBTAG00000001050	LDLRAP1	3.65596	7.13732	8.14478	4.91917	8.00232	4.27036	11.4913	11.998	14.5083	8.45952	24.9344	6.79764	5.47741	8.8222	7.57716	5.29615	4.91665	8.18442	7.17499
ENSBTAG00000001051	OSCAR	12.0301	3.65526	0.647104	2.8844	3.82141	0.404305	2.11436	0	4.17375	0	0	0.694212	2.16846	2.03168	0.844425	0.264199	0.396836	0.308789	2.97996
ENSBTAG00000001052	ADCY10	0.029208	0.068984	0.004156	0.012196	0.061789	0	0.108267	0	1.45692	0.314416	0.129027	0	0.050283	0.174743	0.037269	0	0	0.014588	0
ENSBTAG00000001055	HNRNPL	69.7496	67.3923	78.2663	56.8066	75.2224	58.9415	26.3416	50.8197	39.4927	37.4247	59.8797	90.5496	46.07	82.7808	54.1289	39.2251	43.9254	67.7653	82.2014
ENSBTAG00000001057	ARFGAP3	13.293	19.7367	22.8677	18.4537	14.3099	14.2021	13.9508	14.5236	9.4621	10.6945	10.9845	36.0102	31.0367	39.3621	22.8333	40.7385	28.1311	26.7894	41.0466
ENSBTAG00000001058	SRPK3	0.372811	0.643326	0.17891	0.484459	0.886823	0.870425	0.567581	0.955651	1.89181	0.264697	1.49865	0.112204	0.416741	1.84423	0.261497	0.325762	0.143337	0.327861	0.434609
ENSBTAG00000001059	IDH3G	51.1536	52.2383	52.5894	50.6129	60.4796	59.7931	14.0223	7.11348	12.9934	20.4772	22.4098	54.2702	78.4366	59.1334	52.8386	31.1088	40.711	40.0627	48.5243
ENSBTAG00000001060	CXCR4	13.8162	6.58494	2.8198	6.10816	10.3711	3.15201	3.1871	1.0982	4.41758	3.69121	1.48141	7.23609	10.0085	11.386	5.44746	1.93185	4.18407	3.85308	6.6756
ENSBTAG00000001061	PRKCA	3.24135	5.44599	1.73333	3.28049	4.1218	2.73985	7.79727	7.99167	6.66977	5.58828	6.50958	2.27905	3.54297	5.27292	2.48169	3.96482	4.5658	4.98096	4.7178
ENSBTAG00000001066	PILRA	9.51158	3.24388	4.88253	3.35337	3.12594	2.92261	1.478	6.27144	0.733048	0	0.626103	2.23324	4.40819	6.28688	4.31301	0.723344	1.95201	1.17801	1.27847
ENSBTAG00000001068	ZCWPW1	1.79874	0.538518	0.440436	1.30467	0.671432	0.0833	0	0	2.16584	0.943063	0	1.5858	1.89285	1.86245	0.808576	0	0	0.281246	0
ENSBTAG00000001069	TP53	47.6197	31.931	37.3689	24.9012	37.236	27.7205	9.57831	24.1209	9.81473	13.1829	12.9864	21.0267	19.989	28.4357	26.2304	11.5354	16.0182	23.7742	32.3931
ENSBTAG00000001071	WRAP53	8.05336	9.40403	10.4651	8.79478	9.33324	6.12085	4.03082	9.14301	6.22092	5.14924	4.32773	4.68597	12.2523	14.7323	7.33062	6.17752	8.64073	8.98921	11.0056
ENSBTAG00000001074	SAYSD1	9.21674	10.9708	11.1132	9.5134	9.05458	7.92293	2.86247	3.29001	2.38653	3.20946	3.28115	8.79733	14.4856	10.1983	16.6663	9.85799	9.90768	9.96825	10.1497
ENSBTAG00000001077	OSBPL5	7.66533	16.8474	19.9722	7.31733	13.5042	13.3567	11.9804	11.078	13.8757	16.8853	15.2944	8.63759	19.0964	28.3708	12.0071	16.4718	19.0634	20.425	31.7421
ENSBTAG00000001078	SRL	0.140399	2.1601	1.09774	0.641822	0.634575	0.75221	0.844344	0	0.436534	1.22092	1.75518	0.689106	0.69794	3.81739	1.1151	0.810019	0.403767	1.3489	2.51402
ENSBTAG00000001081	PALLD	15.096	35.776	24.6645	31.7601	29.6409	29.0792	36.2705	35.2787	40.8529	40.73	64.0907	24.9985	26.5462	74.9724	22.7468	37.5635	23.8228	36.6721	69.3661
ENSBTAG00000001083	MAP3K20	1.91501	9.05122	1.272	1.97892	3.4562	2.74602	14.3996	8.22756	13.7783	14.8777	11.0021	2.74842	0.57489	1.61468	3.25684	1.34228	1.46997	2.57964	4.48733
ENSBTAG00000001085	FAM20A	2.80488	4.74236	4.58643	3.41771	3.63468	1.75253	4.90614	1.40907	4.74085	4.022	3.23328	0.290725	5.4531	3.75444	3.90249	8.06098	9.44305	7.72894	17.6157
ENSBTAG00000001086	FHL2	33.0109	23.4653	16.3294	24.9836	26.9028	21.6875	8.84967	9.65738	17.6997	11.0773	10.2279	12.696	16.5594	35.4731	15.0206	4.5371	13.7775	15.1166	18.1233
ENSBTAG00000001090	CFAP210	0.661859	0.076823	0	0.238702	0.096222	0.021752	0	0	0.721004	0.530792	0	0.023477	0.271832	0.177281	0.129396	0.114374	0	0.10814	0
ENSBTAG00000001092	PHOSPHO2	32.8839	6.13468	20.4197	18.7094	14.5866	22.7805	1.88117	6.51302	3.84194	2.01283	2.03164	10.7416	14.3778	8.94164	9.77367	20.3813	21.5679	9.74672	12.4949
ENSBTAG00000001093	KLHL23	3.74133	2.34978	2.99174	3.34442	2.62751	2.81955	1.19554	1.51295	3.19294	2.40421	2.029	1.78993	1.45066	2.40096	2.3122	3.2156	3.21414	2.17015	3.53615
ENSBTAG00000001094	MTUS2	0.656247	4.06695	2.18012	0.98543	3.0393	3.16014	0.663961	5.44963	2.16613	3.42412	0	2.68458	0.468619	0.406177	0.871634	10.8064	13.0022	9.82332	2.97446
ENSBTAG00000001096	PRKRA	4.69087	1.29021	4.7118	4.33967	3.61099	2.4713	2.16799	2.53145	2.36978	3.05392	3.44067	6.86878	7.56761	14.3969	7.14857	2.38102	2.61578	3.10444	7.39736
ENSBTAG00000001097	FKBP7	15.0847	37.1635	52.1368	23.2633	15.7728	14.4197	2.4401	0	2.80804	0	10.065	36.9148	49.9512	46.5899	40.835	96.4178	22.4734	51.6307	37.1048
ENSBTAG00000001098	PLEKHA3	4.48634	5.25223	6.93628	4.21974	2.8922	4.8551	4.80919	1.91086	5.20323	6.66119	5.02058	8.99409	3.02506	8.1959	8.64288	6.46255	4.05822	5.15387	10.8531
ENSBTAG00000001099	PIANP	0.218808	0.224625	0.257116	0.409681	0.219852	0.321847	0	0	0	0	0	0	0.169447	0	0.023518	0.026207	0.123355	0.07883	0
ENSBTAG00000001100	IL22RA1	6.67944	1.64313	1.10987	2.7654	3.34806	0.674032	2.75155	5.42329	2.38604	1.23071	1.99991	0	0.031427	0	0.085538	0.018251	1.56834	0.546003	0.985401
ENSBTAG00000001101	IFNLR1	0.538585	0.232939	0.267191	0.177076	0.583157	0.171404	1.49029	2.91881	1.67762	1.8392	1.13355	0	0.038651	0	0	0.019743	0.118363	0.226676	0
ENSBTAG00000001102	SERPINB10	7.87613	0.704529	1.98553	5.89458	2.88239	1.68513	2.74758	3.85503	1.75874	2.04089	4.72523	0	0.036396	0	0	0.064133	1.61572	1.30263	0
ENSBTAG00000001104	CMTM4	7.41446	4.6878	4.59259	5.75288	6.23686	1.68789	3.56994	0	6.49278	3.91041	3.65261	6.12311	1.60508	9.30979	3.1565	2.08586	3.80814	5.65332	1.26161
ENSBTAG00000001105	ANXA4	133.387	56.4089	100.886	130.188	83.8498	70.618	36.9673	29.5403	34.0882	46.4663	41.7366	133.244	110.545	134.432	103.114	107.924	82.1564	75.9305	160.715
ENSBTAG00000001107	CACYBP	75.6073	18.844	73.0578	48.4115	34.2986	39.2468	14.701	4.21676	25.844	55.9735	1.41867	70.1957	61.573	75.443	76.3398	45.2416	55.7166	32.3711	75.0925
ENSBTAG00000001108	GMCL1	57.0897	14.8734	36.4613	64.7301	28.2486	29.4389	25.3809	12.4278	21.7664	19.5209	20.807	34.677	36.1436	40.8741	54.9529	37.4907	31.555	25.0276	41.3948
ENSBTAG00000001109	MRPS14	49.372	20.9164	44.9149	42.8514	29.2268	33.6042	9.35859	3.43262	4.40306	4.06859	11.7231	48.7488	44.9041	31.1088	54.6441	31.0877	35.8383	26.1829	41.8311
ENSBTAG00000001110	SLC16A5	7.23096	5.64328	5.34237	3.58631	5.24048	2.97532	2.53128	9.48821	8.19908	4.10343	4.33139	3.36988	5.88311	7.29837	4.56767	3.94233	2.92611	4.37735	5.51109
ENSBTAG00000001112	SMOX	3.39645	3.23836	2.82484	3.59176	4.33055	4.28858	3.21308	13.4048	10.6969	6.78825	19.3772	1.20115	2.2106	5.20853	2.02485	0.993096	2.95361	2.26239	3.54999
ENSBTAG00000001113	NDUFAF7	3.27502	2.19843	2.68631	1.81661	2.6926	2.03823	2.75122	3.57399	3.31367	2.22574	0	8.33464	1.92656	3.47111	3.52215	1.43103	1.66456	2.18647	3.20911
ENSBTAG00000001114	PRKD3	3.07787	16.9643	6.1514	2.53947	4.3481	6.61436	26.416	21.6498	20.5153	19.1179	20.443	13.2306	2.83038	9.45791	10.1577	9.73	7.78515	10.4782	13.9145
ENSBTAG00000001116	P4HA2	34.658	162.382	83.4111	36.2263	34.531	51.399	14.2794	18.3097	25.715	26.1758	18.0689	60.9039	160.369	92.8181	58.6363	153.879	39.1712	116.162	61.634
ENSBTAG00000001117	ANKRD50	1.23796	5.32553	0.970997	1.08729	2.18128	2.73546	8.04295	11.6689	11.1581	16.7068	10.4355	1.3388	0.379205	1.26631	1.01023	0.965262	1.0224	1.63971	2.23081
ENSBTAG00000001119	ANKRD13B	1.36952	3.59587	2.83562	1.75988	2.59869	1.52929	3.2144	1.6567	2.69743	4.19357	1.57343	2.45131	4.81096	6.96268	2.12276	4.08002	2.62091	3.91835	2.36999
ENSBTAG00000001120	CORO6	0.785781	0.384193	0.196822	0.31959	0.562907	0.170558	0.199042	2.00602	1.06522	1.3578	1.65615	0.615723	1.50015	1.72385	0.108792	0.083033	0.339764	0.202626	0.478828
ENSBTAG00000001123	SNRNP48	3.74404	2.85906	4.76527	5.01982	3.89575	2.75862	1.77266	3.06056	8.78463	5.18688	6.13764	3.86849	14.1549	14.6343	5.80508	5.22771	5.57099	4.64912	7.60753
ENSBTAG00000001124	GALC	1.74143	1.72916	0.64369	1.45915	0.959682	0.657776	4.59836	3.45959	4.85613	6.70512	3.95918	1.71372	0.439782	6.4008	1.44148	0.405806	0.88102	0.926541	1.06803
ENSBTAG00000001126	BMP2K	7.06879	7.1009	4.31225	6.52431	5.66991	3.93061	9.80894	11.6656	13.3058	10.071	15.2456	6.25299	2.7957	5.9483	4.24796	3.1144	3.99416	5.11301	5.78691
ENSBTAG00000001131	SLC12A9	3.52378	3.59631	2.95141	3.01616	4.04965	1.58252	5.75884	13.5397	7.75103	5.83163	5.24136	1.35606	9.19223	8.92164	2.7343	1.91285	1.85555	2.92354	4.62733
ENSBTAG00000001132	GTDC1	2.38716	4.01396	5.45286	2.74287	2.43272	2.49583	3.2132	0	4.74619	3.38154	2.48957	10.4992	2.02136	5.97971	6.21017	2.98726	2.93565	3.28282	5.59648
ENSBTAG00000001133	VWA8	1.75235	2.58156	1.27607	1.01768	2.47063	1.44636	10.6045	9.44518	6.9086	8.56942	9.75854	1.47453	0.502324	1.43336	0.941213	0.522499	0.632967	1.23533	1.43879
ENSBTAG00000001134	SRRT	12.2668	10.3988	18.309	10.4873	17.126	13.7596	12.7964	21.9357	15.1657	10.2147	11.9621	10.8374	22.4049	26.0387	16.3342	8.05215	12.4352	11.8839	14.2714
ENSBTAG00000001135	CFAP276	2.25381	0.328389	0.275651	0.764081	0.372334	0.325379	0	0	0.603622	1.5998	0	0.128091	0	0	0.107818	0.430198	0.04498	0.401616	0
ENSBTAG00000001136	ELAPOR1	1.57723	2.90571	3.00092	2.39233	7.4804	2.49882	4.68549	6.75427	3.41116	3.52873	5.5943	0.02609	0.045962	0.066045	0.086273	0.074581	0.121508	3.96698	0
ENSBTAG00000001137	CLTA	129.606	156.14	212.94	189.555	164.623	212.755	22.472	13.614	29.9093	20.8606	29.7483	133.012	266.355	163.76	139.557	204.755	208.645	160.208	233.235
ENSBTAG00000001139	ACHE	3.60971	1.14294	0.622805	0.879518	2.25648	0.515022	0.377308	2.23485	2.45099	1.57668	0.624652	0.116736	0.040138	0	0.092474	0	0.383555	0.355819	0.040178
ENSBTAG00000001140	IAH1	23.4117	14.6117	17.1656	21.1193	18.284	11.6067	5.98994	11.944	11.6703	9.6754	13.317	20.2442	22.4302	20.6119	19.1392	11.9385	12.2939	14.495	11.7347
ENSBTAG00000001141	ADAM17	8.69889	12.7255	14.2858	6.37366	10.1386	7.4332	9.01716	10.9632	11.6887	14.3067	5.87015	13.0223	6.05474	20.0893	12.9631	8.87975	9.34719	10.6394	21.6578
ENSBTAG00000001142	GNE	3.42492	7.63253	5.55312	6.10499	4.50605	5.47536	4.91257	10.7336	8.00039	9.19694	10.562	8.73346	6.26887	10.0879	10.0125	9.45565	5.89594	6.67337	10.1191
ENSBTAG00000001143	GBP1	5.77249	6.44432	6.43449	5.24779	3.27846	1.42915	5.46221	0	5.72526	6.65771	1.49288	2.28515	5.32041	11.5176	2.07348	1.24183	0.657036	1.8247	4.73365
ENSBTAG00000001144	NAA20	68.2651	25.8492	70.1194	52.7278	37.5095	44.8289	16.0603	17.0912	14.2117	14.2598	19.7386	58.9655	29.5071	43.2444	70.9104	49.7596	59.2836	38.3448	58.4974
ENSBTAG00000001146	HIVEP2	1.65948	7.16685	2.02738	1.24432	2.71834	2.73409	18.4313	7.22097	8.22706	5.09721	8.45721	3.48225	1.99981	5.35881	3.05539	3.74251	2.38093	3.55055	5.06912
ENSBTAG00000001151	APLP1	3.02942	3.35164	2.34939	4.03213	3.66507	3.93274	1.08977	1.43016	2.52831	1.91824	1.85121	5.4271	1.82364	8.38123	4.32947	0.807275	0.404197	1.88368	2.96357
ENSBTAG00000001153	TLE2	2.33357	2.93189	4.1051	2.49971	3.22839	3.388	2.93743	7.38185	5.02255	3.15154	2.20461	1.66149	5.43945	6.24405	2.10829	1.20353	2.48123	2.37306	5.05641
ENSBTAG00000001156	ST3GAL1	0.138612	0.807156	0.908322	0.150804	0.563978	0	1.82367	0	3.0392	4.13513	0	0.640873	0.51028	1.67811	0.775716	0.457823	0.203601	0.930155	1.56983
ENSBTAG00000001160	GMEB1	3.69967	4.97891	3.90042	3.44733	4.18006	4.65795	5.16816	3.25705	10.0044	11.3374	12.8362	4.23054	5.95629	8.0126	4.37495	2.52477	2.4075	3.80246	5.07183
ENSBTAG00000001161	SINHCAF	21.8419	5.51387	8.31413	18.3144	13.3443	10.0039	8.34824	5.60393	10.2962	4.86859	8.2823	4.09244	2.30456	9.67648	5.4866	2.96035	5.33356	5.6881	9.0784
ENSBTAG00000001163	MACROH2A2	7.26106	2.31794	1.97132	5.11797	5.0533	3.96327	5.30077	6.78587	1.59772	1.40992	6.95712	1.59755	0.538674	1.42179	1.78749	0.238506	1.65651	1.85769	0.669371
ENSBTAG00000001164	ACAD10	1.42055	4.71795	2.85646	1.66711	3.98221	1.45235	5.7887	13.5945	6.62258	6.48194	7.67346	2.96387	1.23515	3.56218	2.92741	1.06451	2.56549	3.20744	2.84802
ENSBTAG00000001165	AIFM2	2.94497	14.7302	13.5759	6.03596	8.27296	8.4907	3.29615	7.14329	3.72507	1.60262	1.5152	22.1687	19.9803	17.7144	21.8471	10.2162	7.15534	10.9935	26.9279
ENSBTAG00000001166	HSF5	0	0.13399	0.015686	0.072628	0.070958	0.07532	0.292889	0	1.30439	0.664029	0	0.076619	0.036022	0.303313	0.009311	0	0	0.012034	0
ENSBTAG00000001168	BRAP	3.40901	5.86247	4.11754	4.33976	3.50903	3.34741	8.4054	8.51635	8.71496	9.7696	8.64518	3.29196	1.15461	4.3273	3.77881	2.6604	3.27796	4.31434	6.75614
ENSBTAG00000001173	PLXNA2	1.89911	4.1559	4.13933	2.69096	3.69637	3.49065	10.9612	16.8189	14.6638	14.9105	24.2135	3.00843	3.69772	9.9787	4.41057	2.50632	1.70853	5.0208	5.94811
ENSBTAG00000001174	MRPL15	23.2747	9.52997	24.3634	27.384	15.0457	8.70753	3.90565	8.13094	11.3077	9.30258	8.4798	11.4389	6.84009	13.8789	24.2119	7.87412	12.1896	11.8768	10.5824
ENSBTAG00000001176	LRRN1	0.25065	0.209743	0	0.237212	0.130394	0.077691	0.117863	0	0.090604	0	0.258488	0.40523	0.216625	0.515037	0.394799	0.040149	0.074228	0.124077	0.153171
ENSBTAG00000001178	USPL1	1.48597	2.69098	1.31603	1.24001	1.41774	1.92462	2.156	4.65446	4.83073	6.47958	5.3688	1.99973	0.454715	3.56465	2.05505	0.944928	1.39373	1.55866	2.76326
ENSBTAG00000001179	TEP1	2.73194	2.17075	1.68745	1.38376	2.15378	1.35978	5.0492	8.60558	8.93208	6.09721	7.46235	3.12189	7.30482	7.58643	2.00034	1.40643	1.48745	2.19542	4.76519
ENSBTAG00000001181	RPS6KC1	6.99007	6.82737	7.30585	5.43753	5.33353	4.82277	7.82963	12.756	7.98266	7.82939	7.62451	7.85526	4.54892	8.28725	8.45684	8.97809	7.53352	6.40446	11.634
ENSBTAG00000001182	SEPTIN7	65.7575	32.8787	47.8	57.2171	38.6191	40.5669	22.2283	15.8476	16.593	13.0018	26.4166	155.166	66.126	126.563	72.0563	58.4092	53.1645	33.9961	114.944
ENSBTAG00000001183	KLHL33	0.587016	0.550915	0.166948	0.039237	0.192103	0.163773	0	0	0.595057	0.434741	0	0.508776	0.254593	0.284136	0.041514	0.337699	0.089433	0.328341	0.096342
ENSBTAG00000001185	KMT5B	11.2586	12.9647	9.8632	11.1621	11.3928	11.2135	13.8798	18.3561	17.0678	16.8362	19.7747	11.1542	8.96956	17.8742	12.6216	7.66387	10.5229	8.25347	10.2047
ENSBTAG00000001186	SH2D4A	1.49518	1.55672	1.59831	2.44409	2.51638	0.767739	1.87771	4.91817	3.85868	2.72788	2.95707	0.369902	0.072554	0.413153	0.077019	0.12729	3.08822	1.48165	0.146942
ENSBTAG00000001187	RASL10A	0.332792	0.082054	0.06593	0.141358	0.237002	0	0	0	0.647495	0.546102	1.22047	0	0.150136	0.251329	0	0.055497	0	0.012762	0.199565
ENSBTAG00000001188	ROM1	4.73562	3.95659	2.4197	2.65024	7.1216	2.02294	3.50384	3.55929	2.19912	0	2.54671	1.95336	3.86886	7.83861	2.00926	1.84452	2.18366	3.12771	3.78133
ENSBTAG00000001189	AP1B1	12.5067	13.0286	12.827	13.4855	17.621	8.42685	12.015	21.7868	14.2199	16.8601	13.4194	9.11033	15.8921	21.1693	13.1399	7.25702	8.84087	14.8578	22.996
ENSBTAG00000001192	STX12	43.2715	18.6973	41.9681	42.5761	24.9479	22.5696	10.2082	5.64562	13.5726	8.6147	9.18389	59.7246	29.4371	41.8892	58.1636	23.9772	36.4158	23.6334	52.7132
ENSBTAG00000001193	UNC93B1	36.7982	26.2252	16.5974	21.6966	24.8211	11.0959	17.6506	24.5629	11.039	10.3269	9.47111	7.99312	22.4266	29.1912	15.7058	9.52834	9.09312	15.7654	25.4176
ENSBTAG00000001197	SLAMF7	1.61999	1.19293	1.3859	0.798015	1.4409	0.782357	0.716939	1.84558	0.737841	0	0	0.32645	4.75221	7.36385	3.69524	0.978208	2.59704	1.12963	1.87121
ENSBTAG00000001199	DAP3	4.22027	4.25606	7.26314	4.65176	5.94447	4.52169	4.62908	0	4.48142	5.49555	1.40981	5.92748	1.97925	3.83347	5.96712	3.5454	3.7043	4.48189	7.90395
ENSBTAG00000001204	JCAD	2.6341	9.34093	5.23588	3.14483	3.85658	4.67142	9.34156	3.72756	7.74272	5.82701	8.29791	8.99928	2.87665	18.9105	4.91165	3.72664	2.98424	5.7956	11.1258
ENSBTAG00000001207	SERPINB8	59.3973	19.1724	18.3711	29.3241	31.0737	21.1972	5.10793	6.56858	7.03538	7.32113	10.7663	21.9186	26.6642	24.6981	34.5434	26.6617	34.3136	27.5236	33.8216
ENSBTAG00000001209	PHLDB2	4.45749	13.1606	4.26428	5.88629	4.11453	5.7958	15.2201	17.8286	15.8202	12.754	32.2972	29.6239	12.5274	37.2192	14.4075	7.56514	4.03436	8.01784	15.6521
ENSBTAG00000001212	SSR2	446.487	464.742	615.61	473.893	531.68	583.486	63.0222	62.4084	48.0337	54.3251	49.6857	274.65	1066.86	536.9	532.799	623.779	506.612	483.966	469.953
ENSBTAG00000001223	CAAP1	4.42563	4.65288	5.18272	5.75832	3.63334	4.65666	5.20923	5.35232	5.25173	12.0773	2.72096	7.89652	1.19416	5.17173	7.9294	3.28681	4.18267	5.0056	7.01217
ENSBTAG00000001224	ATP9B	6.29498	5.64773	4.80343	5.01945	7.60254	4.47002	2.76009	14.6917	8.22598	7.65425	4.55891	6.47639	6.09699	11.1224	4.44435	2.70034	2.42199	4.77052	6.79266
ENSBTAG00000001225	RBM14	10.1323	9.27348	24.5993	13.7987	18.874	17.6408	19.8876	31.0076	40.154	45.6822	16.5948	8.94896	21.0303	24.3718	18.9379	4.22999	14.2152	10.3309	18.2318
ENSBTAG00000001228	CEND1	0.582142	0.404131	0.416085	0.420811	0.530428	0.389682	0.495783	1.64682	0.97793	0	0	0	0.470096	2.02929	0.170698	0.201062	0	0.113932	0.515955
ENSBTAG00000001229	SLC25A22	10.2518	5.97164	6.58343	5.66429	8.44426	2.7608	5.92769	11.62	12.1814	3.59144	5.18904	0.909263	2.63817	5.15311	2.73703	0.676246	2.60106	3.18379	2.84986
ENSBTAG00000001233	MPZL3	15.9165	8.63281	7.53523	11.5705	11.3684	5.94364	7.31128	12.5183	13.8429	20.0224	13.4852	2.94488	1.81634	5.05239	2.23361	2.38043	6.81917	4.72516	6.71153
ENSBTAG00000001242	ADRB1	0.335599	0.457625	0.417042	0.421516	0.619745	0.157138	0.620358	1.63365	0.943788	0.732926	0.972889	1.53687	0.021912	0.206505	0.109784	0.402711	0.33434	0.470938	0.772883
ENSBTAG00000001243	AP3M2	0.45655	0.718329	0.513282	0.226512	0.767818	0.428845	1.35549	1.12167	0.886555	0.506069	0.771806	0.588943	0.059075	0.802727	1.37178	0.165702	0	0.566567	0.305478
ENSBTAG00000001244	PLAT	18.4101	24.8049	60.7103	10.6143	17.4516	12.1285	9.23477	13.968	8.90261	7.89507	8.16797	32.2678	36.796	62.1266	37.4293	11.6773	21.2677	19.2628	54.7386
ENSBTAG00000001246	ATP1A1	37.5971	52.4936	69.6389	37.5884	58.4128	46.29	49.7402	62.8163	58.838	67.6194	59.0743	38.9886	19.8893	41.1524	63.0023	49.964	108.366	74.6935	153.141
ENSBTAG00000001249	SULT1B1	1.53033	1.38803	1.34238	0.314789	1.03366	3.72244	0	5.73766	1.29403	1.44553	0	4.33627	0.490152	1.19603	6.33795	2.32789	5.976	3.9332	6.44571
ENSBTAG00000001250	TFAP2A	31.9274	11.6527	9.81086	18.9814	25.4396	14.2506	29.3175	41.8033	32.6665	31.459	33.9867	0	0.031916	0.235331	0.084536	0.481039	12.0114	9.04883	0.199265
ENSBTAG00000001252	HIVEP1	0.847488	2.43472	1.12135	0.7263	2.18934	2.10696	10.4411	4.09728	8.05793	8.9164	4.36704	1.05564	0.892723	3.74343	0.949167	0.659966	0.853962	1.35378	2.13327
ENSBTAG00000001254	ANKRD46	19.4332	12.8496	18.7015	23.3703	14.6447	11.014	8.80674	8.92204	12.0652	24.4763	18.1117	30.6402	21.1691	35.2826	28.0452	18.707	16.7475	16.0963	33.1375
ENSBTAG00000001257	AGTPBP1	6.62192	3.19694	2.23591	3.22729	3.79467	1.74474	3.53685	3.57844	4.25278	5.36882	4.48721	3.28353	1.42807	5.65447	1.43203	1.35828	2.24845	2.43737	2.62441
ENSBTAG00000001258	TMEM50B	51.8417	15.7829	48.8967	41.7055	26.3507	20.319	21.7749	30.5632	18.1543	16.1296	14.8838	47.7436	30.2563	44.5851	57.1855	32.4005	32.2414	26.1847	37.2039
ENSBTAG00000001269	TMEM165	22.5032	8.99753	16.2519	18.3766	11.7575	7.6185	5.22091	5.46819	9.49343	9.18445	8.25139	28.3022	6.93352	13.6244	16.7117	8.2674	11.4654	8.78554	15.5127
ENSBTAG00000001273	NLRP3	0.741579	0.424916	0.531052	0.08911	0.336597	0.065167	0.215934	0	0.72889	0	0	0.068533	0.587152	0.648317	0.451452	0.128257	0.065781	0.157022	0.696518
ENSBTAG00000001274	PPM1L	1.82298	2.64624	1.92634	0.910317	2.54693	1.55751	6.30547	17.9881	7.83996	8.31713	12.4116	3.16961	0.10549	1.36152	2.4441	0.135093	1.26339	0.918675	0.742033
ENSBTAG00000001279	MPP2	0.099567	0.180956	0.098971	0.162786	0.434	0.118307	0.4796	0	1.60478	0	0.924265	0	0.019947	0	0.033987	0	0.204891	0.145845	0.012953
ENSBTAG00000001280	CLPB	2.06927	2.1027	2.10101	0.830189	1.77491	0.961937	4.05675	4.79089	9.20841	12.2178	5.76171	0.879221	0.848314	0.680638	0.606202	0.632134	2.34741	1.72529	1.36536
ENSBTAG00000001282	RALGAPA1	3.55192	6.02702	2.94229	3.06908	3.81648	4.05143	13.6646	12.826	19.2071	16.2732	13.8953	5.88551	2.08067	10.2337	3.98497	2.03009	1.77813	3.02517	8.24008
ENSBTAG00000001283	RIC1	1.52934	3.61927	1.72615	1.30286	1.58834	1.22737	7.88665	10.0309	9.62318	9.24135	9.14587	2.97774	0.823775	2.40657	1.90369	1.33762	2.12426	2.30271	3.42969
ENSBTAG00000001286	ELMO3	10.9442	5.78534	6.80438	6.83067	13.1736	6.25111	5.03943	14.1971	9.13075	6.76765	5.65147	0.17638	0.45899	0.387317	0.118988	0.436413	4.33274	5.87932	0.114756
ENSBTAG00000001288	MAOB	1.48399	2.28243	8.11304	1.87218	2.10033	3.91443	0.701362	1.27776	0.597955	1.43393	3.46439	69.9473	5.79021	5.33463	29.822	5.43715	8.24664	6.19038	26.6338
ENSBTAG00000001289	MRPL18	43.5058	15.6594	34.431	23.9517	25.6792	27.2783	2.57997	5.94307	5.36522	5.89526	4.94016	22.0157	18.6347	20.6222	24.4045	22.5737	21.0363	19.8095	24.4092
ENSBTAG00000001290	TUBD1	4.43212	1.56706	2.3933	2.96907	2.27935	1.18495	2.43354	0	3.14604	2.67595	2.66206	0.830354	1.65646	3.38352	1.38071	1.29132	2.81754	1.73026	2.39307
ENSBTAG00000001292	LTF	4.43862	44.8727	288.936	27.3242	93.0881	12.2636	26.0661	4.32562	8.32426	4.49647	4.02619	0.053068	0.132328	0.177687	0.138894	4.28976	94.1443	74.5486	0.208424
ENSBTAG00000001293	CFAP91	0.329773	0.770174	0.315375	0.675358	0.492595	0.325131	1.61522	1.33936	1.57059	1.31961	3.28651	0.29625	0.592522	0.871893	0.314235	0.363182	0.35748	0.62059	0.406666
ENSBTAG00000001294	PPP1R15A	14.3392	11.4277	13.5159	18.3554	25.2943	36.9261	9.27708	13.2868	12.5839	8.69377	15.3835	8.93993	110.07	45.7794	42.7307	15.3267	13.569	16.1554	73.8852
ENSBTAG00000001295	DEPDC5	1.52484	1.75164	1.11446	1.14735	2.11855	0.935341	4.50718	9.33076	6.6011	6.7942	7.84589	0.790079	1.65448	1.88811	1.05561	0.731581	0.674181	1.29032	1.06905
ENSBTAG00000001296	TMEM50A	105.904	43.9921	89.0776	81.9302	50.8969	52.9191	17.7838	18.1381	17.6156	25.7104	22.1132	94.8466	60.7999	67.016	103.43	60.4958	59.6901	58.0371	87.0713
ENSBTAG00000001298	STAMBPL1	3.39712	2.52491	2.83639	2.46932	2.69438	2.15705	0	3.1891	2.73852	2.20435	0.946396	2.93914	3.62062	4.63251	3.12494	3.64576	1.77496	2.66425	3.26404
ENSBTAG00000001299	CYP7B1	0.261429	2.07082	0.764937	0.367978	0.722238	0.245014	5.03292	5.93951	2.92302	3.99101	0	1.78289	0.631617	2.16705	0.848073	0.438483	0	0.466522	1.33187
ENSBTAG00000001301	LRRC32	1.89482	6.61895	4.21624	1.04429	3.08153	2.79368	7.13	2.67297	3.68499	2.3948	3.39962	2.07772	1.13607	10.6083	1.93146	1.5346	0.973114	4.10818	8.16383
ENSBTAG00000001302	MRPS28	16.563	5.11368	12.7207	10.9628	9.27026	10.395	4.75447	4.26405	4.10498	5.36904	0	11.7095	3.80932	3.43902	13.8089	5.43692	9.9455	6.11552	11.3254
ENSBTAG00000001303	HSPB8	55.6394	47.9187	57.5016	63.7809	65.5297	75.7012	22.4539	23.8362	47.6875	72.6413	18.6584	42.1671	57.1364	63.3043	65.5488	71.3462	80.5417	81.7383	130.117
ENSBTAG00000001305	ATP2B2	1.51289	2.15515	2.75794	2.15224	5.21484	2.91594	2.81553	9.03499	0.717749	1.68311	1.80398	0.133847	0.116736	0.229495	0.039285	0.20816	1.38655	2.89638	0.087284
ENSBTAG00000001306	FXN	8.87895	6.99083	13.6109	8.67006	7.01412	5.48364	2.51505	3.56384	3.08127	11.1145	2.1439	13.1912	8.67483	12.977	13.8836	7.07778	8.66365	7.21241	9.8856
ENSBTAG00000001311	MORF4L2	46.9877	36.1412	72.3419	56.0029	44.3148	38.0683	15.5262	12.8887	25.5912	25.6666	14.0678	64.7371	49.0866	62.4386	63.9785	43.7632	52.6051	48.0438	60.5625
ENSBTAG00000001314	TRMT6	4.95005	2.6352	4.10454	4.41721	3.44651	3.14989	6.0811	3.8684	4.70591	7.54608	5.35897	3.17516	1.09934	2.43996	6.65674	2.27128	3.06794	2.62032	6.5308
ENSBTAG00000001320	VPS16	9.61832	9.79938	10.574	10.2441	11.7289	8.16967	4.63623	7.14818	8.39218	7.40042	8.13476	8.5386	23.5924	20.3186	11.478	9.79765	7.55333	12.0194	15.6527
ENSBTAG00000001321	IL1B	1.24672	0.677782	0.664175	1.45676	1.69912	1.04248	0	0	0.552802	1.37574	1.74214	0.201607	2.07186	0.382825	0.804057	0.186289	1.42502	0.197987	1.20961
ENSBTAG00000001323	CENPC	3.80503	2.09031	2.38614	3.88901	3.12923	3.19586	7.18414	8.44958	7.62316	7.68546	5.31321	8.01307	4.07438	7.4345	3.81642	2.90394	3.15184	2.17978	6.07378
ENSBTAG00000001324	SLCO2A1	1.52809	7.23032	5.38532	3.13671	3.25615	1.75864	3.54735	3.02554	1.12136	2.63043	4.67596	1.15054	1.19387	4.13013	1.94989	2.34221	1.83268	5.6494	5.50016
ENSBTAG00000001325	UPB1	0.513019	0.278016	0.217295	0	0.378563	0	0	0	0	0	0.468886	0.096562	0.222225	0.443506	0	0.058808	0.389824	0.076505	0
ENSBTAG00000001328	SLBP	19.2812	11.0502	14.7586	18.9497	12.288	10.1536	4.05884	5.77016	4.73913	7.1903	2.78104	16.9338	15.7807	19.6882	18.8133	11.3681	11.4278	13.2361	17.9665
ENSBTAG00000001329	CLPTM1L	37.8523	34.9058	53.8889	32.1855	42.5945	38.1728	20.273	18.6266	19.9095	25.7764	13.8771	39.0877	28.5518	35.9933	40.8575	26.3474	39.578	40.0715	44.1967
ENSBTAG00000001332	MYO1C	15.321	39.2158	39.2323	17.1188	32.174	27.6421	40.0857	29.9644	30.903	30.1049	26.5013	39.3316	29.5768	71.4019	45.547	21.3635	25.6528	38.4707	81.9978
ENSBTAG00000001335	GHR	1.12784	8.98254	7.52597	0.909341	2.43941	3.57828	11.0373	9.95689	9.04114	4.02507	5.20822	65.6435	2.63926	5.04141	30.4755	5.04475	5.45787	4.74335	10.1769
ENSBTAG00000001338	CCR3	0.303357	0.436528	0.738251	0.684037	0.608546	0.452795	0	2.01069	0.42695	0	0	0.054969	1.05812	1.33699	0.368829	0.190968	0.196904	0.184561	0.2343
ENSBTAG00000001342	RSL24D1	35.1074	8.10632	31.1115	36.7711	19.1479	17.8621	5.3728	1.79792	5.87547	12.7014	5.39232	30.7423	20.2031	23.2003	29.2846	19.7808	23.8292	14.5515	30.0454
ENSBTAG00000001343	DEPDC1	0.93256	0.145934	0.062893	0.726445	0.379266	0.408945	1.29217	0	0.700412	1.45013	1.27851	0	0.008588	0	0.013846	0.114576	0.010987	0.119091	0
ENSBTAG00000001346	STRA8	4.26149	11.8763	11.9242	4.98854	5.96443	6.55995	3.9708	3.32022	3.929	2.59385	5.0465	10.7022	4.45962	25.0548	5.89598	6.57473	6.94587	13.2323	22.053
ENSBTAG00000001348	COMMD8	5.11394	2.8836	5.05299	4.45631	3.29811	3.57569	1.25918	0	4.2004	3.96561	3.05966	7.16528	1.35739	5.31405	7.81251	5.19185	6.65212	4.27594	10.0002
ENSBTAG00000001349	KIF1C	23.981	66.952	59.254	27.1719	64.6336	47.5588	65.1708	59.2386	49.421	47.9685	43.8936	30.7535	32.5019	44.9039	53.1418	60.0577	76.1904	71.803	54.1683
ENSBTAG00000001352	ENTR1	15.1678	16.1161	25.37	18.8548	16.5751	15.7189	8.42425	7.34443	11.0184	9.97296	7.60094	11.2486	22.2821	22.7353	24.1984	17.2105	24.2685	18.9451	19.36
ENSBTAG00000001353	PMPCA	21.3873	21.7383	16.8221	23.1351	29.6949	14.9645	9.67391	10.2869	18.2238	16.4265	14.9127	17.6349	30.8258	24.4124	25.4898	13.4641	17.3237	23.288	17.5126
ENSBTAG00000001354	INPP5E	0.876147	1.14064	1.23661	1.08828	1.19392	0.743854	2.976	0.762536	3.20924	3.34593	0.811825	1.78545	1.63386	3.13917	1.19014	0.604294	0.645258	0.891006	1.85948
ENSBTAG00000001356	USP38	7.79336	4.66101	4.16441	10.6227	5.5715	6.32249	7.20197	12.914	11.2327	9.32883	15.1082	3.7968	1.83228	4.81897	3.04921	1.75907	3.8081	4.17462	4.3259
ENSBTAG00000001359	B3GNT7	0.588159	0.401513	0.157069	0.273656	0.567653	0.151664	0	0	0.541113	0.489328	0.586241	0.024125	0.2612	0.428601	0.097314	0.16915	0	0.338614	1.27791
ENSBTAG00000001360	RPS12	4393.77	3209.05	4636.35	6011.71	4231.35	5011.36	456.16	419.502	327.885	429.649	388.363	1681.79	5605.72	1695.42	4249.26	5374.02	4816.17	3064.18	2596.34
ENSBTAG00000001364	DPH6	8.39435	3.38198	6.3724	8.86281	5.53503	4.53332	2.46839	1.96228	2.19331	6.68989	2.58225	4.56152	3.28628	3.9931	4.816	3.00793	6.5695	4.18931	4.02854
ENSBTAG00000001368	LGALS3BP	19.1262	29.401	22.1621	12.6013	23.1727	13.4092	13.486	19.3378	10.6814	8.24578	14.3494	132.23	55.8036	52.9048	57.4537	21.4128	26.1254	29.6367	26.9665
ENSBTAG00000001374	METTL27	6.48591	5.44223	5.20511	7.08836	5.55452	7.36638	0.72587	0	1.20774	3.26599	4.67221	3.56756	5.23455	4.74052	4.00273	4.10256	2.84606	3.67872	2.4313
ENSBTAG00000001382	SLC26A9	0.657385	0.866078	0.394615	0.416568	0.563538	0.348808	3.03311	8.03315	3.41036	2.27786	0.260575	0.142427	0.050109	0.056961	0.230328	0.021201	0.972122	0.15333	0.083808
ENSBTAG00000001385	ZSCAN2	0.972699	1.47277	1.10265	1.45555	1.27392	0.634502	1.36328	0	1.43061	1.07297	0.988169	0.439953	1.5445	2.87544	0.577896	0.761855	0.422579	1.04502	1.59907
ENSBTAG00000001387	WDR73	2.35354	5.39843	3.66389	3.28725	4.22746	3.2088	3.93388	10.6345	8.99866	9.7562	10.783	4.59567	1.36428	5.80866	4.20855	3.47955	3.09122	4.98082	7.02572
ENSBTAG00000001390	B4GALT4	9.26999	6.03286	10.0143	7.15638	5.94038	3.85561	3.81756	0	4.56524	8.33708	2.82046	7.70983	9.52932	19.7297	7.27465	9.69455	8.1526	7.869	7.80902
ENSBTAG00000001391	ANKRD42	3.04365	2.93711	1.12942	4.92296	2.01908	1.19777	4.89515	10.0911	9.82502	6.8623	16.627	3.50436	2.70678	4.00912	2.25	3.94653	1.62722	2.4055	3.54567
ENSBTAG00000001393	MTF2	2.33546	2.08622	1.56747	2.37327	1.7525	1.92071	5.43572	5.37444	4.43849	5.14621	6.31764	3.26226	1.36798	1.75911	1.86026	1.25465	2.54309	1.36206	3.94874
ENSBTAG00000001394	TMED9	89.8566	94.8913	133.631	87.19	102.183	76.4652	27.8611	23.6314	32.5024	29.3886	21.5804	95.3554	127.955	119.5	167.323	77.531	101.36	109.375	107.614
ENSBTAG00000001395	C1H21orf91	0.949112	5.33281	0.568046	1.11789	2.19483	2.37085	12.379	0	10.5676	13.7408	5.90261	0.743292	0.308927	0.57074	2.9538	0.181885	2.00998	0.983623	1.88087
ENSBTAG00000001396	ADAMTS7	0.274966	1.09963	0.629243	0.5279	0.960166	0.302069	2.85663	2.92796	2.921	2.05714	3.98484	1.83571	0.781235	2.58552	0.991274	0.657406	0.274053	1.40858	2.21367
ENSBTAG00000001398	ATP2A2	24.1765	29.0825	18.5855	23.8704	24.6823	16.905	34.5117	47.0207	41.994	46.6448	44.3136	13.5785	8.91084	27.4941	13.8948	9.07203	17.2967	17.3365	30.5934
ENSBTAG00000001400	AKT2	12.1623	19.4017	24.6634	13.3305	25.1353	13.981	18.0498	6.15604	17.6863	24.0743	19.0874	29.7025	7.73214	16.9484	32.0285	10.5193	12.2098	19.869	22.4672
ENSBTAG00000001403	PRKCI	5.9114	3.60781	2.42455	5.09935	3.35419	2.7793	8.70976	21.3991	9.7679	12.6333	9.9586	2.86087	0.656227	1.83749	2.70549	1.59717	2.85944	2.86799	2.77268
ENSBTAG00000001405	GLCE	3.05226	6.51344	3.52564	3.38835	3.41388	3.67719	10.2692	11.3997	7.76538	5.44231	12.177	10.5505	0.516615	3.05144	4.71071	4.27292	6.83409	5.7298	8.99367
ENSBTAG00000001406	MAB21L3	0.154583	0.19614	0	0.154054	0.120723	0.196014	0.340543	2.19264	1.40661	0	1.48038	0	0.029838	0	0	0	0.061435	0.107826	0
ENSBTAG00000001407	AP3S2	24.8742	22.1002	32.7492	19.2534	21.449	17.7746	8.79952	14.5497	9.72554	12.1266	12.7278	24.8903	16.6486	19.4503	27.4961	17.5311	16.1431	23.4903	26.4865
ENSBTAG00000001408	CNRIP1	13.3184	23.2217	41.9143	21.7289	19.4462	38.3461	7.54063	5.70927	7.91186	4.71494	5.32304	39.6451	63.642	62.3816	48.1197	43.8755	32.3049	30.5844	54.8641
ENSBTAG00000001410	GRAMD1B	0	0.471425	0.149437	0.189263	0.252612	0.285396	1.32947	2.13408	1.04683	0.506507	1.34282	0.052958	0.035801	0.966675	0.061731	0.075098	0.097041	0.202991	0.077511
ENSBTAG00000001412	N6AMT1	1.79248	0.782935	1.8159	2.49097	1.58984	2.30556	2.81434	0	1.90484	2.42491	1.04487	1.62051	1.58872	3.28461	2.63204	1.15935	1.28727	0.807292	2.8547
ENSBTAG00000001414	KCTD12	13.6269	12.2264	16.1016	9.51793	8.98765	8.4935	16.7684	9.74901	7.34841	8.92015	9.13942	14.3307	23.2331	34.9866	10.7709	7.63883	5.19113	7.91185	32.6313
ENSBTAG00000001415	THOC6	12.0526	8.5179	12.1155	8.70278	9.26893	12.1755	3.3623	6.42833	3.41618	7.93716	1.60359	6.59064	5.71695	8.61929	13.1344	4.63028	6.38683	7.83654	9.30305
ENSBTAG00000001416	GABRR3	0.109652	0.144536	0.027756	0.384358	0.113033	0.209823	0.486774	0	0.689193	0	1.32078	0	0.029528	0	0	0	0	0.059135	0
ENSBTAG00000001417	ACSM1	13.9529	9.33651	67.8989	15.011	13.6739	9.4949	7.678	6.81259	3.03742	2.85315	1.49182	301.728	27.754	10.1775	152.083	4.25742	21.3013	9.39447	39.0909
ENSBTAG00000001419	MRPL4	11.6357	12.8307	15.8996	15.8017	17.3488	14.2506	5.60057	10.6017	6.58666	5.24896	13.4877	15.1059	11.7904	13.3023	11.5145	6.995	13.0659	13.0117	15.1251
ENSBTAG00000001420	ABHD12	36.2375	44.6806	42.3118	38.3799	47.2692	31.1104	16.3905	18.2767	24.3045	27.0766	17.8596	18.875	41.0897	36.2604	30.7071	23.0448	32.0061	32.6197	36.0703
ENSBTAG00000001424	MSH6	7.88423	7.28451	7.25559	5.32308	6.76392	5.74493	6.45901	9.46815	8.52402	12.526	5.67481	9.74766	6.8539	16.7171	5.57295	4.72131	4.26952	6.04169	10.4074
ENSBTAG00000001425	FBXO11	7.75904	12.6087	10.6467	12.4891	10.9675	8.90849	20.6597	18.9066	16.3898	19.3501	13.1956	24.5156	15.7342	27.8893	13.9725	13.1739	10.0015	10.5458	18.9668
ENSBTAG00000001429	NEURL1B	0.770778	6.04378	2.26343	0.358948	2.57092	1.1146	16.2719	10.7564	10.0622	14.3777	10.9607	1.52158	0.11606	3.35035	1.1577	0.848903	0.559741	3.36501	3.43458
ENSBTAG00000001435	ARL6IP6	17.3977	5.59946	9.19367	18.4843	9.61353	7.6189	5.37691	5.06347	5.74269	7.41842	4.83018	12.9818	10.9488	19.5286	15.059	8.37923	8.82638	6.66409	12.3455
ENSBTAG00000001439	HESX1	2.18458	1.1861	1.26602	1.43837	0.755976	0.911647	0	1.0957	1.61642	0	0.815848	2.7827	2.34354	3.85286	1.09197	1.19352	0.614014	1.15915	1.8274
ENSBTAG00000001440	PMM2	9.23538	7.21315	17.5895	9.22367	10.9719	6.31463	3.32639	1.56365	7.94837	12.5157	4.186	15.3401	16.776	16.4478	20.8745	7.77373	7.10467	10.7499	10.9604
ENSBTAG00000001444	TNXB	4.54846	14.6357	20.3673	7.27905	16.8353	12.609	38.6827	34.462	39.9257	33.9394	34.3709	18.9297	59.5493	85.7564	36.7012	25.5997	17.7791	34.6054	93.5383
ENSBTAG00000001446	ABRACL	37.9429	4.92136	16.8609	32.3653	12.9248	8.99562	0.913022	5.95757	3.55269	2.0793	0	3.7274	4.67622	3.24938	9.48605	4.4749	13.5386	6.27441	6.71687
ENSBTAG00000001449	SRA1	25.6577	31.1768	47.6484	31.3425	26.9157	21.8579	6.20265	36.2529	16.3649	19.625	7.0641	44.3759	65.2192	37.8461	67.0032	36.6561	29.536	30.8716	42.5678
ENSBTAG00000001450	APBB3	2.22391	2.6077	1.72971	2.19813	2.35297	0.91028	2.16666	9.09995	7.91651	6.25927	6.50353	1.39114	4.01844	9.29365	1.88586	1.54544	0.672167	1.51476	3.01666
ENSBTAG00000001455	HOXA7	1.82489	0.49887	3.96661	0.814267	1.98261	2.164	0.79911	0	0.40817	1.2451	0	3.71359	4.90564	6.19551	1.96468	1.45522	1.15988	1.58154	6.85233
ENSBTAG00000001457	TMEM267	2.21636	0.603982	1.91393	2.9448	1.52338	1.26885	0.58924	2.75746	1.35559	1.63533	0.741259	2.89664	1.73605	2.18825	1.6351	1.1486	1.82723	1.07591	1.46594
ENSBTAG00000001460	LIN7C	17.964	7.71525	9.24755	17.9028	9.12088	8.19478	9.22822	6.62387	10.6245	15.1556	15.9152	22.7811	8.19884	20.8636	14.1244	9.44483	10.4215	7.07737	23.7008
ENSBTAG00000001462	FLT4	0.24383	2.80067	1.58466	0.190119	1.34088	2.43136	1.03907	2.60685	1.52125	1.60242	0.959344	0.703415	2.21352	4.18638	0.606523	1.01878	1.21271	3.23821	6.40723
ENSBTAG00000001463	TNKS	0.390335	3.66561	0.522914	0.373468	1.01795	0.831856	10.1208	9.26941	11.3669	13.5713	12.4189	0.328085	0.289901	0.862288	0.477929	0.456913	0.571464	0.702928	1.09896
ENSBTAG00000001464	GPR156	0.146229	0.413476	0.246363	0.146303	0.43009	0.074245	0.38629	1.84079	1.00215	0	1.32126	0.227703	0.147628	0.449886	0.188765	0.247953	0.123833	0.278647	0.123609
ENSBTAG00000001465	P2RY1	3.95693	1.07829	0.884733	1.89406	1.56609	0.369921	3.621	2.49767	3.73395	4.18622	2.05796	0.582502	0.580175	2.97356	0.423621	0.194867	0.385843	0.318416	0.113911
ENSBTAG00000001468	SAMD4A	2.44864	8.09457	6.28254	4.92629	4.53749	6.52759	12.0154	2.16099	7.869	7.71035	8.6396	4.91361	9.21031	12.3982	7.19216	7.57603	5.93315	4.71104	8.50939
ENSBTAG00000001470	DTX2	13.7757	9.7464	8.12705	7.69467	14.0659	5.37964	14.1028	8.63354	19.5129	13.8591	17.5315	2.88534	8.48117	9.20834	3.91541	3.8716	5.44055	6.9237	7.51588
ENSBTAG00000001471	POC1A	8.88465	4.33965	5.06592	8.5771	7.30244	4.72167	3.60125	5.56441	3.80526	6.54715	1.67002	4.02999	2.30502	2.46008	3.77556	3.51227	4.54821	6.33608	2.68771
ENSBTAG00000001473	ARVCF	0.787274	1.39975	1.26422	2.11124	1.38767	0.913227	3.39727	2.93364	2.55904	2.72712	2.65652	2.41495	0.840536	6.30705	1.86316	0.34241	0.97778	1.21146	1.43596
ENSBTAG00000001474	NRGN	8.58757	7.94603	3.31183	7.77297	9.98605	4.40881	0.982518	7.96095	2.38577	0	4.15243	4.30817	2.40963	11.0563	2.44297	1.2571	0.672595	5.01044	2.61137
ENSBTAG00000001475	MCUR1	18.5186	21.7297	16.7474	14.9346	13.8527	15.9185	18.5857	12.5235	11.179	10.9125	17.0191	30.1118	5.53522	22.3999	19.4058	14.6423	14.3698	15.4772	24.1819
ENSBTAG00000001478	DESI2	2.7687	6.95605	5.53871	5.33657	5.00863	3.24587	12.5764	20.91	7.54502	8.94158	13.8655	2.31767	0.825716	2.94555	4.93196	2.56202	4.97521	6.13336	5.81297
ENSBTAG00000001481	IGSF9	2.24241	0.592322	0.554966	0.896367	2.03242	1.02297	2.94032	6.83035	6.03294	4.83156	3.86085	0.028145	0.291666	0.196752	0.04997	0.02738	0.026493	0.629839	0.181551
ENSBTAG00000001483	SRGAP2	4.47788	7.9839	3.33893	3.345	4.46016	3.86146	11.1205	20.624	12.0276	11.9502	16.6695	4.0475	4.37727	6.91593	3.56048	3.298	1.12282	5.36126	7.78146
ENSBTAG00000001484	LZTFL1	13.1197	7.20223	17.7804	14.1391	9.21821	9.92988	4.2409	12.5808	4.97137	1.94106	3.14271	22.9941	17.3052	22.496	18.3408	14.7762	12.1972	10.6292	18.2929
ENSBTAG00000001485	PPIP5K2	6.15297	3.5016	3.28928	4.46635	3.32193	2.33003	10.9397	15.2164	12.2335	12.8087	6.78662	7.59892	7.34167	10.0799	4.3526	3.66447	3.03085	2.81465	6.50681
ENSBTAG00000001489	TUBA1A	84.9487	79.4089	183.005	191.271	148.049	147.534	40.8289	34.6111	33.3483	42.1098	39.4496	142.791	84.5782	112.89	201.657	65.9145	59.1297	118.587	226.796
ENSBTAG00000001492	FYB1	2.23926	2.01751	0.396541	0.986679	1.20114	0.441286	0.63604	2.66027	1.26682	0.692244	1.05163	0.608344	0.950348	1.23311	0.235726	0.567272	1.07913	0.548848	1.54037
ENSBTAG00000001497	MRAS	4.97835	13.7231	12.4232	4.5014	7.30802	6.27163	4.46155	3.21229	4.72176	5.46671	7.51742	39.9142	6.25271	19.8955	29.7842	12.718	5.2377	11.0426	13.2097
ENSBTAG00000001498	CYTH2	35.5699	31.4917	30.3598	34.9481	39.6717	32.4591	11.7648	14.6285	13.1475	13.689	12.3169	21.1259	21.1542	34.9514	29.4641	23.4343	24.7501	33.4505	38.0494
ENSBTAG00000001499	TRIM33	1.86468	3.97281	1.42997	2.18151	2.35172	2.65419	10.9289	15.9868	10.1878	12.973	12.6817	1.51037	0.484801	1.93511	1.14133	0.710893	1.77703	1.61236	1.75685
ENSBTAG00000001500	FIGNL1	0.460575	0.231655	0.424078	0.333057	0.34741	0.342993	0.662627	0	0.591146	0.059966	0	0.239593	0.23374	0.642978	0.470482	0.286487	0.282286	0.247961	0.474379
ENSBTAG00000001504	NOP14	7.94085	6.49823	12.4624	8.5877	11.203	6.71098	12.0994	6.36728	11.0769	7.86709	8.04447	6.03236	12.3288	14.74	8.84304	6.29796	9.12486	9.01104	10.1899
ENSBTAG00000001505	GRK4	4.95007	10.935	5.08972	4.29279	3.97943	4.16855	5.5357	5.99254	5.93512	4.49464	6.71883	3.10383	4.85634	6.30652	4.02377	12.62	4.35575	8.34778	5.47951
ENSBTAG00000001506	HTT	1.88493	2.28864	2.00538	1.82545	4.2508	1.683	12.6198	18.8136	15.1113	14.6366	13.3335	0.906314	2.53651	3.94522	1.74131	0.81765	1.10762	2.12116	2.92074
ENSBTAG00000001507	CLCN5	0.701802	0.919839	0.256057	0.190287	0.377383	0.269574	3.69562	5.77933	3.80566	3.93723	3.16768	0.064579	0.05069	0.017636	0.105731	0.053332	0.266028	0.312788	0.607875
ENSBTAG00000001508	SH3RF1	5.03315	3.2982	3.41206	2.6201	3.73197	2.25459	8.36674	6.65075	8.07735	6.83095	6.59998	2.89817	1.62202	3.88956	3.25002	1.49476	2.42201	2.62331	4.01804
ENSBTAG00000001509	ELK3	4.07977	22.3461	7.02638	3.90942	3.7235	8.53294	7.31825	8.72337	8.42222	5.06105	9.7456	13.8513	3.92252	22.552	8.90902	6.08971	5.69638	9.4256	22.408
ENSBTAG00000001510	CDK17	4.09013	6.73344	7.12843	4.48725	3.86139	5.57344	14.6584	13.1005	12.3842	24.5573	9.88872	12.6186	2.49927	14.0969	8.42604	4.01876	4.71498	5.44926	9.33725
ENSBTAG00000001511	BCL6	13.7838	13.8648	16.8733	15.9042	21.6592	11.6954	26.2022	15.1457	19.3951	36.1485	7.33587	20.1342	23.8352	27.3947	9.84647	8.79103	23.253	18.3464	20.4007
ENSBTAG00000001512	ZFP64	8.31902	5.8034	6.6466	7.60594	8.56452	5.31862	7.56932	7.68877	11.3304	8.27939	15.0915	5.5995	4.93977	6.37792	4.2322	3.30603	5.91311	6.64923	7.7825
ENSBTAG00000001513	PDIK1L	0.884765	1.63227	0.718459	0.919941	0.589996	1.41398	2.93562	5.59046	3.32115	5.91739	6.62934	0.643013	0.229656	0.5637	0.905794	0.569732	1.13871	0.775863	1.48325
ENSBTAG00000001514	ASB11	15.7541	2.80111	2.94354	7.18199	7.32176	1.40491	3.16136	8.26236	2.66388	3.98263	4.16245	2.74635	12.1349	10.9832	2.29451	3.5049	6.59096	2.78022	6.06239
ENSBTAG00000001517	KRT18	15.496	10.6995	49.5488	21.7542	33.4073	33.5896	7.19754	4.46845	5.15199	5.27311	6.39161	4.58845	0.915113	30.3389	0.928834	1.62934	25.8824	19.0934	6.06197
ENSBTAG00000001518	ISG20L2	12.5025	10.1309	17.3505	12.9522	12.869	8.88494	10.5145	9.80902	8.70597	4.87706	6.8249	9.18421	10.8019	14.3747	15.5407	7.79516	13.4684	11.655	14.2088
ENSBTAG00000001519	METTL25B	4.12621	5.16899	6.53878	4.47571	5.54275	3.28994	3.8073	4.27066	4.80294	0.488401	0.99348	4.55727	3.90135	6.21091	4.0828	3.00709	3.84306	5.78637	5.00688
ENSBTAG00000001520	MRPL24	35.2265	24.0956	44.252	37.1314	33.9395	26.5588	9.9318	0	8.1359	10.4529	7.7973	30.0696	54.7841	23.9604	48.1196	25.4861	34.3774	27.7052	23.2525
ENSBTAG00000001521	UQCRB	131.423	38.6906	71.3577	113.107	56.3241	60.8988	12.7597	12.9873	15.1847	11.6148	18.369	84.4509	51.0228	49.343	138.115	56.1295	91.063	42.574	72.9074
ENSBTAG00000001522	MTERF3	14.8101	5.91451	11.7067	12.6475	9.77159	8.30557	5.53608	2.67475	6.50873	4.55477	9.56279	11.6726	4.5413	10.4331	13.8061	6.00857	9.36576	6.62115	12.3109
ENSBTAG00000001523	YES1	5.20155	7.27536	5.89138	6.37152	4.38736	6.63145	7.74845	9.76054	6.26682	7.57094	10.4922	14.2058	4.67352	11.7358	9.24428	11.3872	8.01061	6.21569	13.1312
ENSBTAG00000001528	CDK13	2.71381	4.50098	2.97701	2.74563	3.66745	2.56279	9.15161	13.7728	14.2802	18.1865	14.7256	4.15784	2.86435	7.57191	3.04355	2.00459	2.15297	2.79817	4.26479
ENSBTAG00000001529	NSD3	9.74332	12.0783	8.65264	6.70986	11.0558	10.6917	28.3724	27.5454	24.6953	25.0973	17.5135	11.0238	8.81992	15.0264	7.808	6.77933	5.65861	8.77975	13.8782
ENSBTAG00000001533	HACE1	7.05492	4.61595	6.40679	6.15304	4.8865	3.79806	7.82115	1.4774	10.2364	8.15993	3.42552	6.20342	4.20854	11.1297	5.8604	3.29531	2.86813	3.77564	9.04728
ENSBTAG00000001535	LIPH	4.20404	2.81307	2.65525	3.01647	4.63252	2.6535	4.44003	4.12786	9.17864	14.0878	1.70638	0	0.028351	0	0	0.120965	2.79979	1.7825	0
ENSBTAG00000001539	SAV1	10.268	9.27452	13.067	13.3493	8.33158	7.51382	7.3626	4.90744	7.54614	6.25781	5.64728	35.8803	10.8491	25.4272	21.9263	15.5823	13.5366	10.7645	23.9995
ENSBTAG00000001543	BRI3BP	0.848428	2.91702	0.506217	0.850016	1.25133	1.12677	5.19294	3.95471	11.6795	8.37953	3.22262	0.709448	0.262759	0	0.714041	0.023908	0.575966	0.466971	0
ENSBTAG00000001546	MGAT1	12.9236	14.6124	15.6928	8.37602	11.4611	7.14432	11.7868	14.7292	10.9861	11.3012	5.26005	14.6505	23.4645	32.5119	16.8285	16.3815	13.5565	19.2251	20.8802
ENSBTAG00000001548	UBQLN4	5.39537	6.35034	9.55918	3.61196	8.35776	6.55979	10.0608	4.39542	10.7503	11.2703	4.46625	8.47923	4.48861	16.2608	7.04959	3.18695	4.97745	5.81067	10.1013
ENSBTAG00000001551	PLEKHG3	4.60259	5.24506	5.62842	5.83055	8.87923	5.31679	16.3658	24.4067	21.2511	16.4647	31.0813	1.96305	6.56161	12.9143	5.33733	2.72948	2.9875	6.68724	7.89226
ENSBTAG00000001552	EPC1	6.80927	8.70727	6.30952	6.29017	6.56896	5.81227	15.2368	21.9328	22.4308	18.8385	14.2825	6.44245	7.20057	14.5935	7.79043	5.11589	5.52412	5.59582	9.84197
ENSBTAG00000001553	HNRNPA1	227.404	196.072	335.959	239.258	243.126	266.681	115.123	94.113	69.8119	80.8337	142.197	185.26	133.547	195.567	172.281	341.431	260.076	277.007	310.342
ENSBTAG00000001557	CCL28	0	0.479522	0.365532	1.95871	1.30486	1.12322	0	0	1.60926	0	0	0	0	0	0.056168	0.132262	0.328269	0.294154	0
ENSBTAG00000001562	NFE2	0.21718	0.218812	0.351597	0.643103	0.621025	0.795393	0	0	0.100641	0	0	0.178234	1.24495	0.797055	0.142918	0.220319	1.8159	0.286898	0.702389
ENSBTAG00000001564	PDE4DIP	1.04966	3.15371	1.43726	1.23342	2.05273	1.15671	5.66599	3.11134	8.31388	5.67227	4.75699	0.995549	1.02551	3.52546	1.12164	1.19525	1.21088	1.92989	2.17965
ENSBTAG00000001565	MESD	37.6858	44.1325	85.7902	46.7198	40.0388	15.5378	12.6819	8.69184	18.7169	8.96808	13.6084	28.3697	52.411	65.1066	78.5894	49.7157	64.1734	51.5085	97.7033
ENSBTAG00000001567	LRRK1	1.95452	2.8944	1.84423	1.41797	2.30528	1.2191	8.46547	10.6143	12.1372	11.1774	10.9738	0.566385	2.6154	4.04831	1.34193	1.27273	1.54181	2.03905	2.50352
ENSBTAG00000001568	PPIC	46.3022	49.1532	64.9956	34.135	27.4607	28.8783	7.89419	4.62112	5.32871	4.95756	3.05777	41.8005	45.3191	58.67	41.6771	143.357	79.1523	94.7191	79.2435
ENSBTAG00000001572	NSUN7	0.119717	0.102378	0.034747	0.13557	0.141352	0.174793	0	0	0.479853	0.356519	0.38314	0	0	0.05119	0	0	0	0.04199	0
ENSBTAG00000001573	JMJD1C	3.58705	7.18746	1.54033	5.1719	4.76414	3.91369	14.2607	14.309	17.2763	17.6429	27.2478	7.29745	3.55525	11.4601	4.8575	4.24507	2.70628	4.38246	9.05264
ENSBTAG00000001574	GPATCH2	3.20524	2.90563	3.49067	3.3564	3.14685	2.74341	11.002	5.55354	13.3098	6.70471	14.364	3.28196	3.53997	7.45791	3.09552	1.99977	2.6879	2.45039	4.47982
ENSBTAG00000001575	CALM2	94.1288	122.479	278.271	309.792	177.604	200.341	75.6191	56.2631	53.9367	68.8328	71.1718	304.143	183.911	314.014	314.225	214.535	199.188	186.176	336.995
ENSBTAG00000001576	TMEM140	1.67894	3.72289	2.37227	1.79276	1.94977	1.07265	1.56876	4.99946	4.65421	4.83167	3.36358	1.64626	3.3125	1.89931	2.69782	0.399036	0.726487	1.43862	1.64921
ENSBTAG00000001578	ADPGK	7.0346	7.13659	15.5583	7.55623	9.52973	6.16126	7.33433	7.43314	10.0509	6.87662	7.93293	10.1247	7.35499	18.2047	10.005	6.51205	7.05208	9.65929	18.2842
ENSBTAG00000001579	AGO2	2.86053	5.59994	2.79532	1.97541	3.26435	3.22153	18.1749	22.6646	21.1287	17.4119	15.5753	0.703186	0.43126	0.831468	1.81064	1.92268	2.3371	2.44731	2.64126
ENSBTAG00000001580	CLGN	0.794073	1.08855	0.167155	0.153214	0.209754	0.13722	0.556957	0	0.490552	0	0.481853	0.61358	0.06098	2.07473	0.086916	0.024543	0	0.181649	0.413916
ENSBTAG00000001585	WIPF1	8.14473	14.0643	10.2035	9.19496	6.37786	6.8949	5.96895	4.99376	8.18704	9.37277	5.41401	22.963	9.64187	18.2239	10.8992	19.2409	9.5592	10.993	24.4292
ENSBTAG00000001586	OTUD7B	0.519939	3.26308	0.725935	0.375288	1.36015	1.74592	6.64939	6.7143	3.40926	10.6021	5.88393	0.67757	0.429876	1.73158	1.24821	1.05659	1.00813	1.84552	2.07539
ENSBTAG00000001589	TM9SF2	71.5045	58.528	86.0334	65.3296	64.6176	57.271	22.6816	24.7289	30.9273	33.4277	18.715	107.53	49.5466	91.0468	74.2862	50.4558	67.0742	71.1779	99.6853
ENSBTAG00000001592	INSIG1	20.0438	8.29873	23.4275	30.7667	25.7878	30.5706	29.5716	29.4853	44.6678	41.7519	48.8873	22.6335	4.29715	3.11791	5.16406	2.25931	10.2991	9.73915	4.28041
ENSBTAG00000001593	OGFOD2	3.99813	5.73683	4.60935	4.15346	5.58306	3.70126	4.19518	5.96299	4.51176	2.66761	4.72972	2.08399	6.10939	6.10771	4.12768	3.43374	3.48672	4.25089	4.69674
ENSBTAG00000001594	ARL6IP4	16.8554	14.0913	22.8491	20.0273	17.3686	18.1246	3.69551	5.53065	8.98867	5.52155	2.96701	7.34404	20.8955	17.6053	14.7915	14.1471	18.5103	16.7222	16.9622
ENSBTAG00000001597	PITPNM2	2.81418	3.51785	2.78541	2.09743	2.82105	2.95704	9.46498	5.82209	7.27954	4.83866	9.54668	4.07201	2.84632	6.31131	2.22375	2.68387	3.44545	2.4667	5.68166
ENSBTAG00000001598	MAP7	13.2073	5.24535	5.36144	11.1972	10.077	6.71223	10.7176	14.3391	12.528	18.0997	16.3435	1.34845	0.09779	0.36542	0.564361	0.367096	8.39172	5.01675	0.225624
ENSBTAG00000001599	SV2A	0.399162	0.386413	0.061417	0.082185	0.168215	0.233412	0.867248	0	0.367178	0.440053	0.176294	0.083945	0.137724	0.746302	0.037485	0.048396	0.066864	0.190768	0.51508
ENSBTAG00000001600	DCUN1D4	1.35933	2.3933	1.38906	0.933958	1.09801	1.36802	3.17452	7.58685	4.58664	4.06792	3.40385	2.55364	0.178432	1.12096	1.64973	0.711939	0.781543	1.44014	1.4425
ENSBTAG00000001601	PKM	125.638	158.379	161.109	144.023	153.201	134.371	62.0971	83.1697	54.5003	41.2511	73.0912	78.8846	148.764	158.913	96.78	121.139	150.999	173.893	255.497
ENSBTAG00000001602	IL4R	11.9885	16.2326	14.1464	9.34465	13.6111	7.30285	9.03436	10.4156	11.3315	6.04869	6.37312	9.76955	22.4866	24.4177	12.5985	14.6409	12.3822	16.0074	17.8414
ENSBTAG00000001607	TMEM41B	20.2735	5.73194	7.62008	19.2605	9.28857	6.44653	4.48123	6.24413	7.48361	8.45195	10.9481	15.3998	6.00432	13.7752	8.70074	7.2373	9.8939	6.55194	8.30177
ENSBTAG00000001609	MAP2K6	7.04836	5.04434	2.50747	3.64095	3.81979	3.30153	0.875597	6.69945	1.95838	6.14975	4.20163	4.8394	5.53738	8.15969	1.68485	3.40272	1.96038	5.12739	3.86003
ENSBTAG00000001612	LSM1	30.7737	14.7934	24.1895	25.8727	16.9827	15.9891	5.54919	0	5.24038	17.401	1.40954	11.583	11.1511	11.1486	28.8382	22.5912	24.3884	17.8975	17.3631
ENSBTAG00000001614	ZNF174	5.04459	6.15888	4.81875	3.91899	5.55809	3.33055	1.951	4.7079	3.5328	4.52087	1.7217	3.98023	2.04557	6.52484	2.64364	5.5064	3.98776	6.24277	5.21565
ENSBTAG00000001615	RUNDC3A	0.837513	0.514058	0.501741	0.561461	0.581352	0.276234	0	0	0.401301	0	0	0	0.200237	0.343412	0.229924	0.111542	0.261374	0.377056	0
ENSBTAG00000001616	ZNF592	2.98399	6.08529	5.91631	3.09784	8.27815	4.87229	11.7749	10.1106	19.6169	12.6605	9.57476	3.29415	6.26638	11.4844	4.11232	3.85649	5.32074	8.28917	9.99662
ENSBTAG00000001617	G2E3	1.02183	1.54084	0.790221	1.39763	1.16068	1.05411	7.74516	10.6539	7.02666	4.42932	10.4749	1.80199	0.322159	3.14127	1.36439	0.762353	0.730068	0.912101	1.6537
ENSBTAG00000001618	ALPK3	0.17977	0.459583	0.169669	0.260992	0.579501	0.637633	2.44583	4.46497	7.36898	4.03591	6.06483	0.680948	2.0211	3.67605	0.538347	0.59314	0.787583	0.873575	4.12125
ENSBTAG00000001619	SERINC5	1.05468	3.39633	1.17271	1.17874	1.76534	1.26274	7.64706	9.36874	12.4233	11.8052	11.9537	3.18922	0.327281	1.03576	1.52431	0.562453	1.03067	1.23186	0.755939
ENSBTAG00000001626	CTPS1	8.39794	5.88665	9.35459	11.2407	7.14722	4.2295	5.63776	14.2614	9.66212	9.3696	17.6282	2.10898	1.79704	4.28132	5.06871	2.24566	2.99519	7.55752	2.27253
ENSBTAG00000001629	SCMH1	2.70255	4.85628	6.02828	3.59889	4.72417	4.03027	3.05728	4.00287	2.67104	3.02786	5.73348	6.87796	3.90652	8.44344	5.62509	5.53893	3.72653	6.18312	5.27224
ENSBTAG00000001631	KIFC1	4.31235	2.25252	1.52508	2.7728	3.84815	2.74085	2.64913	0	4.0205	2.53299	0.915899	0.314502	1.06472	1.52018	1.0918	0.953048	0.881749	1.75236	1.06887
ENSBTAG00000001632	NBR1	7.13736	24.4812	9.61949	7.48485	11.5024	11.0588	26.1217	29.7296	23.8857	23.7437	21.3508	13.3014	3.94609	13.2866	9.23666	5.7496	10.5707	14.1593	15.1935
ENSBTAG00000001634	PHF1	10.3577	16.2476	13.0781	11.4509	13.0512	14.0487	14.5428	11.9705	18.5963	11.431	9.56473	15.0972	22.1787	41.5944	18.3016	10.7567	10.2565	14.5539	17.1032
ENSBTAG00000001635	CUTA	50.5759	40.9694	57.2311	49.1602	48.9066	47.8322	12.7198	5.38246	8.09321	7.66883	8.65877	45.0222	47.5675	35.1274	45.8859	39.8053	44.094	48.7068	36.6849
ENSBTAG00000001637	FUNDC1	28.3319	9.51343	22.4925	31.2952	12.2768	18.9227	7.66787	10.3594	3.03841	5.69412	7.22094	24.5016	17.6313	29.2849	27.4899	18.8092	16.1725	14.313	26.8304
ENSBTAG00000001639	TRPM1	0.099247	0.065425	0.148183	0	0.391073	0	9.69203	13.4446	16.7753	8.29026	4.34274	0.159034	0.02057	0.068953	0.069366	0.027929	0.018457	0.08464	0.087265
ENSBTAG00000001640	EPB41L1	3.69469	4.7463	2.59722	2.29937	3.91332	2.42451	6.04044	5.465	5.81404	5.6971	9.11474	2.41247	0.944626	5.3796	1.43807	2.33342	1.38806	3.1425	2.49483
ENSBTAG00000001644	MDN1	0.784705	1.42754	0.899298	0.662351	1.39205	1.12352	9.66367	8.78176	10.1439	11.3847	6.34102	0.597047	0.569041	1.68318	0.776832	0.313913	0.385813	0.726017	1.24071
ENSBTAG00000001645	AAR2	5.53434	5.66836	7.42365	5.41277	6.82113	5.46487	2.83917	2.36632	4.26914	4.76113	3.15687	7.21664	8.16778	8.73628	7.03873	4.32825	3.15559	5.96114	7.15175
ENSBTAG00000001647	PLEKHJ1	8.5352	7.40885	12.7353	9.99267	12.1112	8.39049	6.58817	0	8.72342	10.28	9.35884	4.13112	13.8783	14.6821	10.1067	7.76309	10.7185	8.86295	11.8019
ENSBTAG00000001648	RPL21	1630.94	763.901	1288.1	1596.09	1220.77	1449.31	173.287	186.025	113.882	142.062	144.42	728.126	2173.87	865.108	1434.4	1654.25	1305.42	883.495	906.928
ENSBTAG00000001649	ZFPM2	0.278472	2.79066	0.975853	0.286936	0.339222	1.65564	1.44152	1.0639	1.45949	3.85946	1.23095	2.30952	0.735799	3.01616	1.23488	1.45256	0.708258	1.91052	4.03767
ENSBTAG00000001651	SYF2	33.0528	15.0475	22.48	29.8128	19.0986	22.9793	10.9441	6.94721	6.80508	7.32432	7.72867	45.461	21.0347	37.0731	28.7851	23.5393	28.1884	19.3925	37.2569
ENSBTAG00000001652	SLCO3A1	9.62427	6.63973	3.36521	5.22292	9.4838	2.90835	7.37968	6.34915	7.33579	5.49037	7.62038	1.61728	0.550947	2.36459	1.44289	1.57056	2.72681	4.2329	7.1949
ENSBTAG00000001654	SNTB2	0.506669	6.47287	0.811633	0.535257	1.08807	1.43835	9.89835	14.4422	12.3933	12.2017	14.452	0.523028	0.832714	0.850818	1.0819	0.755341	1.24766	1.58119	1.74447
ENSBTAG00000001656	TMEM254	45.533	21.5854	43.0696	22.54	33.9852	13.4635	11.1465	11.3125	15.5533	15.8563	15.5326	51.1084	9.29104	20.3517	83.5993	13.5748	19.6805	17.3844	23.1131
ENSBTAG00000001657	PICALM	44.3543	50.3211	84.5569	56.5952	34.5935	33.5695	37.7722	38.547	43.3065	32.7538	54.8687	232.836	37.9553	101.107	153.952	40.2901	37.8685	44.7338	87.5965
ENSBTAG00000001659	VPS4A	25.6197	26.8742	40.0878	20.7472	30.1669	24.9431	22.5057	31.1535	20.3784	17.1841	12.7655	39.3486	48.5453	37.0133	53.9748	22.5956	24.0596	27.4621	42.3133
ENSBTAG00000001660	SPTY2D1	1.83768	5.7548	2.03442	1.57112	2.66801	1.73441	4.27939	4.25932	4.45735	4.22182	3.61032	2.93411	0.536036	2.52038	2.25932	1.58649	2.83503	2.70142	4.18738
ENSBTAG00000001662	EHD3	2.49122	3.36615	2.78583	1.86345	2.46488	2.25005	2.40355	0	2.04022	1.88777	0.524248	2.12995	1.02378	6.30548	1.44428	1.59746	0.49835	2.7506	2.87517
ENSBTAG00000001663	PDF	10.0977	5.08184	9.41776	8.29466	7.45911	6.47262	2.51086	2.91484	3.47517	1.35893	6.04284	8.54838	9.34435	9.0529	7.82758	6.71748	8.35214	5.98937	5.49792
ENSBTAG00000001665	COG8	9.14379	9.26195	12.6999	8.5666	13.6578	8.95901	4.1788	8.65076	8.1752	7.51858	0.650007	13.4815	9.53387	15.0854	8.86439	6.39	9.63596	11.3016	15.4669
ENSBTAG00000001666	NIP7	1.85532	3.18031	2.72659	2.13811	1.93472	1.30521	6.96535	5.74866	13.5539	3.57382	0.842297	3.42655	1.6326	2.7592	3.35771	1.36811	1.64336	1.59473	3.27013
ENSBTAG00000001671	RTF1	6.62514	10.7912	7.16374	6.48679	9.6778	8.26895	8.09476	16.5319	9.14853	5.88912	16.1131	7.49686	10.2103	11.0639	10.3719	7.19462	7.03263	7.91319	13.056
ENSBTAG00000001673	C2CD5	9.43985	5.78806	5.44296	10.1679	5.54761	4.1139	9.54106	14.2332	7.98057	4.99052	16.0375	6.21742	8.66622	18.2194	6.3993	4.31907	4.74799	4.75487	9.83413
ENSBTAG00000001675	ITPKA	0.394542	0.342636	1.84646	0.931095	0.537814	1.02977	1.25231	0	0.550758	0	1.05166	1.17707	0.618564	1.13682	3.27543	0.246649	0.569524	0.53638	0.593302
ENSBTAG00000001687	STC1	1.63195	3.4023	1.23634	1.8571	1.93117	3.53581	2.36672	3.37787	1.77403	0.869654	0.474417	3.26399	2.74503	7.63183	9.33777	1.83812	4.92568	2.97123	13.3505
ENSBTAG00000001692	NDST1	5.99902	7.69739	5.57717	4.5684	8.46672	4.50743	20.4751	22.2719	20.076	18.1208	27.6426	6.62798	1.34684	7.48032	3.48711	1.92246	3.18229	6.15183	4.1875
ENSBTAG00000001693	RPAP1	3.43343	2.8742	3.18525	2.99176	4.08231	2.84672	4.70819	8.43899	8.88278	4.86906	4.5339	2.55834	2.78546	5.44443	1.591	1.27703	2.09903	2.50354	4.20849
ENSBTAG00000001694	TYRO3	13.4642	5.555	4.25983	7.66693	12.2085	2.87116	8.66068	19.4936	12.4353	11.6026	11.258	0.83469	1.03222	5.02797	1.05098	0.707414	5.40655	3.69003	1.31044
ENSBTAG00000001697	TRA2B	46.1726	30.6688	76.3445	74.0461	59.4326	49.9342	24.3415	46.8415	25.6781	41.9308	25.847	47.3687	48.1942	80.0823	76.5135	30.5214	57.2764	39.5433	73.7162
ENSBTAG00000001698	DERPC	13.6384	12.2828	12.8568	10.4926	15.1227	12.7244	8.401	10.1764	25.9017	18.7052	13.5336	12.9889	11.3219	21.2092	13.4125	5.23777	8.01647	9.6487	12.0321
ENSBTAG00000001700	CDC42	26.6461	69.3631	84.1544	42.1223	65.4402	51.451	23.2897	29.0751	42.4647	58.5877	34.1907	99.4363	25.7202	54.4544	117.237	45.3586	87.1089	76.3262	113.108
ENSBTAG00000001702	TMEM107	1.54325	4.00378	1.44401	1.08126	1.53122	0.533716	1.28016	12.4638	6.28574	2.3919	2.33969	4.74859	0.730068	2.32884	1.71473	1.51736	0.562945	2.75062	1.15385
ENSBTAG00000001706	SLC9A2	2.40838	5.54917	0.796398	2.65309	2.75625	1.25313	14.228	20.6743	15.8584	13.6166	22.0794	0	0.01788	0.128682	0	0.154589	1.41764	1.37271	0
ENSBTAG00000001707	UIMC1	5.43252	4.72171	6.35095	5.96276	5.1545	5.60962	11.0157	16.4304	9.12194	6.31198	6.76775	7.50856	7.96583	10.2678	6.87385	5.86254	3.60032	5.07382	6.54631
ENSBTAG00000001708	TTLL12	26.2056	22.2446	23.868	24.7466	31.8202	23.517	19.9904	22.6654	25.4198	22.0254	14.0274	11.6539	21.2589	28.7743	14.5447	11.6688	22.2636	22.4794	26.5654
ENSBTAG00000001710	CMTM8	20.6218	13.8599	20.4716	23.4239	19.3378	22.4235	3.43881	12.9317	6.74423	6.96301	7.98692	10.1057	6.47454	9.70028	7.54809	9.89002	13.3802	14.1245	13.0308
ENSBTAG00000001711	BORCS6	5.34905	4.71803	5.04941	4.82192	5.53016	3.52756	2.98078	2.41522	2.76648	3.87887	2.76496	3.12344	3.24549	5.95378	2.14976	2.83631	3.06977	4.23553	5.20597
ENSBTAG00000001712	CMTM7	14.1885	14.6065	13.0436	12.0589	12.7158	20.7415	2.9147	10.6381	12.287	0	9.80039	13.3215	20.8434	24.8995	18.1857	8.24677	11.2341	11.3896	22.0856
ENSBTAG00000001714	MFSD9	3.62979	2.94643	2.82156	3.18498	3.18458	1.51922	1.65118	2.64231	3.81625	3.96995	5.11961	1.48969	2.47548	2.92942	2.13952	1.47535	1.98818	2.2795	2.61384
ENSBTAG00000001717	AURKB	6.87201	2.31877	1.20188	3.55221	5.002	2.49587	0.609838	0	0.888423	1.06975	1.08212	0.533427	0.348201	4.62906	0.557121	0.543556	0.924295	1.24735	0.042664
ENSBTAG00000001721	GYG1	27.8309	15.0023	28.5166	15.8631	25.6737	24.2317	7.10523	6.28526	6.86838	3.68929	2.62132	88.4733	17.3632	37.4945	52.319	12.2773	13.663	17.3374	28.2838
ENSBTAG00000001724	PTGR3	9.41383	11.8568	13.8007	6.94168	9.54221	12.9821	11.2193	21.2481	6.84941	7.19971	9.16491	13.025	10.981	16.8019	10.8427	8.47728	12.6172	12.4005	17.3555
ENSBTAG00000001725	CXCL10	14.9481	3.14386	7.78735	0.741587	0.746358	0.293033	2.71536	0	1.73009	0	0	0.534643	0.735282	0.385723	0.19603	0.116086	0	0.093837	0.817493
ENSBTAG00000001727	PRXL2B	52.1638	47.4847	72.479	65.4831	69.7528	84.11	16.7872	4.205	14.3069	26.7725	3.79164	30.2836	178.543	55.2584	70.355	35.8547	55.1055	41.6703	44.5457
ENSBTAG00000001728	IGSF10	1.56369	5.89919	0.971664	2.80735	0.909238	1.16263	1.30516	0.66054	1.30249	1.05308	2.63404	1.96858	5.5169	9.5381	1.10493	2.82572	0.248303	2.40971	1.0074
ENSBTAG00000001729	DUSP10	3.85799	2.49548	3.26036	3.42493	1.80562	1.9038	1.16305	4.15752	5.49997	2.29147	5.68739	17.8572	3.04276	7.59605	8.41691	1.50136	0.493546	1.78194	3.31362
ENSBTAG00000001731	GLYR1	12.944	12.3548	14.2862	11.1506	13.0871	9.27248	15.5976	14.4175	16.9457	15.7141	10.1515	12.0107	10.4191	19.3718	11.6899	5.93417	6.97756	11.8102	13.2684
ENSBTAG00000001735	ADAM11	0.139588	0.135624	0.171329	0.18176	0.419901	0.127723	0	0.828525	0.227162	0.421186	0.450231	0.190976	0.039306	0.112679	0.033018	0	0	0	0.188347
ENSBTAG00000001736	UBN1	2.14381	6.09755	3.21562	1.47515	4.55127	2.46312	7.47292	12.7061	11.9291	7.96259	6.15459	2.06772	1.17903	3.36032	2.67015	2.688	3.43216	4.57431	3.77218
ENSBTAG00000001737	TUT7	5.37531	7.26429	3.13543	5.30437	5.02771	3.64379	11.8587	14.1734	10.7436	13.7832	13.9307	6.77098	4.56005	7.8686	4.6875	3.86918	3.36167	3.62167	7.02536
ENSBTAG00000001740	HAPLN3	8.33335	35.7325	14.7695	16.5676	21.4624	19.534	3.61485	11.4734	6.09543	3.38825	12.6291	5.43912	9.80681	14.8333	16.1903	34.1698	23.7391	31.4787	28.322
ENSBTAG00000001741	DLGAP4	5.42042	16.2343	12.7832	12.9923	17.1511	10.3477	5.00795	10.2132	10.0438	8.96384	6.54378	9.47104	16.1598	21.4591	11.1365	10.5851	11.9395	15.3415	22.8776
ENSBTAG00000001744	BET1L	10.6979	14.3352	13.7009	8.75723	10.8284	8.81105	11.1192	4.72798	8.77864	11.1651	4.2596	16.6549	11.8082	18.921	11.9853	9.64768	8.24331	13.1556	11.3464
ENSBTAG00000001745	LUM	323.692	210.783	267.218	265.185	186.474	70.5596	68.668	40.1247	66.1462	63.7776	32.9892	351.833	504.247	417.712	101.808	562.363	138.042	315.619	175.177
ENSBTAG00000001747	PEX3	38.5559	20.7056	12.8286	22.9391	24.8706	8.73827	13.0434	14.5611	15.5496	24.9732	23.2208	23.5373	8.34929	14.2972	11.2277	9.07358	13.9296	11.9308	10.7862
ENSBTAG00000001748	TRIM45	0.590839	0.515094	0.400244	0.618064	0.521439	1.18565	0	0	1.49218	0	0.679712	0.434243	0.893968	3.38786	0.369232	0.453681	0.279213	0.801039	1.07415
ENSBTAG00000001749	SENP2	8.5403	7.75944	6.62558	8.50706	7.02938	5.47785	11.7573	24.5826	13.4861	14.0444	12.6925	7.60602	7.20706	13.8822	9.03254	4.93032	8.03563	6.47794	9.73088
ENSBTAG00000001752	FUCA2	3.77212	9.5105	6.87723	4.67098	7.06804	5.03816	7.52144	6.53654	5.84724	4.89123	13.9725	15.3362	8.23557	16.7394	11.8573	12.0904	11.3142	12.2034	20.663
ENSBTAG00000001754	AHCYL2	4.49683	4.80954	2.29693	3.78605	4.48162	2.48931	5.47156	10.5373	6.11572	6.94784	4.98336	4.71471	0.708277	6.10102	1.91759	2.3376	1.52492	2.75108	3.38984
ENSBTAG00000001762	RFXANK	19.241	14.101	14.1844	16.4487	17.891	16.151	4.82095	7.36594	16.7591	9.23457	9.21027	8.6591	37.9155	29.4039	10.431	7.32282	8.98437	10.4562	18.6139
ENSBTAG00000001763	NR2C2AP	18.8927	7.69933	17.7852	11.0586	13.3895	7.80761	9.66898	7.57134	8.63539	9.89706	9.74332	2.70137	11.2361	8.0314	12.7207	5.04972	10.7783	8.46842	9.47722
ENSBTAG00000001767	B4GALT7	7.25041	12.2734	17.8245	10.6964	11.1047	7.99826	4.73516	13.6327	6.52298	2.92792	5.23604	7.96246	14.4647	9.88125	20.6019	10.8286	11.1871	11.4891	10.8124
ENSBTAG00000001768	TXLNG	0.52007	2.66489	1.45147	0.561726	1.55299	1.91303	5.00153	4.88237	5.6467	3.22639	6.43165	2.83734	0.410855	0.704555	3.06419	1.11537	2.48979	1.5406	2.807
ENSBTAG00000001770	ST8SIA5	0	1.01093	0.784922	0.33733	0.150025	0.30333	0	0	1.09095	0.519319	2.08589	0.5997	2.61756	1.89351	0.32074	1.22601	1.51295	1.44732	1.03234
ENSBTAG00000001771	DYRK1A	11.5903	15.5842	9.61029	8.93934	10.3016	8.34983	24.7818	16.8003	20.1811	20.0447	27.2146	15.8015	8.72149	22.7172	10.7736	7.09636	7.23368	10.4853	16.616
ENSBTAG00000001774	SPRY2	6.17943	3.38102	2.49948	3.05129	5.14091	2.10339	4.74942	1.81531	4.95548	5.75563	4.96615	7.24945	3.54351	8.43977	4.28962	1.104	2.15111	2.11614	7.92832
ENSBTAG00000001775	RINL	1.518	0.553407	0.261587	0.230922	0.453669	0.142507	0.286186	3.9102	1.88037	0.47917	4.89174	0.047077	0.180892	0.389896	0.154556	0.043587	0.130599	0.109314	0.027879
ENSBTAG00000001776	SIRT2	49.8275	39.6587	44.3494	40.2078	44.8526	39.37	21.4657	16.0741	22.5209	20.3513	21.6358	37.9457	40.7299	58.6151	39.623	37.5094	43.7301	48.2145	48.6939
ENSBTAG00000001777	RPLP2	1898.78	1363.23	1771.32	2057.57	1538.74	1801.13	161.761	160.821	121.893	122.123	124.754	852.813	2741.22	736.068	2059.29	1598.2	1914.17	1062.61	903.14
ENSBTAG00000001778	NFKBIB	12.8305	11.4983	14.5796	12.0835	13.2376	10.6976	1.58141	8.42199	4.69597	0	1.69151	8.43379	8.25229	10.0231	11.1969	5.88102	10.5258	10.989	10.8654
ENSBTAG00000001780	SARS2	6.40566	7.34769	6.70193	7.91628	10.9371	7.27688	3.99885	7.98394	4.91948	3.88599	1.67051	3.5934	7.87792	7.73299	4.37385	6.02164	5.89558	8.21465	9.18292
ENSBTAG00000001781	TOMM40	12.2581	12.1331	22.3436	16.0638	18.8482	12.356	12.6941	21.1442	10.5206	14.7226	7.94149	10.9528	10.5296	14.858	21.5935	7.3318	12.8827	13.2572	17.489
ENSBTAG00000001782	MRPS12	15.2099	11.406	21.5986	11.5422	14.9448	12.4251	2.51003	0	4.69146	4.68762	0	6.86412	18.5092	11.204	15.0184	21.0591	19.3876	17.2393	17.7749
ENSBTAG00000001785	TGM3	47.8082	19.4263	19.0016	84.2967	50.6584	52.4796	13.0142	32.8493	23.444	24.9146	38.194	2.70317	0.109346	0	0.771681	0.305001	14.9319	31.9793	1.49912
ENSBTAG00000001786	HYKK	2.10111	1.21046	1.1619	1.52089	1.17758	1.17471	0.811704	0.976489	2.12848	2.91654	0	7.96664	1.98413	4.21305	2.18221	1.77793	0.692171	1.12306	1.81549
ENSBTAG00000001788	PDPN	12.9358	15.4673	60.6279	22.2182	31.5425	14.6248	22.9529	10.9269	11.3863	7.35714	4.76392	14.5674	14.0931	20.4122	21.7324	29.3263	71.2166	26.3351	185.279
ENSBTAG00000001790	SAFB2	5.28523	8.9641	7.68569	6.2527	9.43207	7.73793	8.61469	16.1561	13.1361	16.0641	8.62768	5.37995	20.0691	27.7893	9.71375	6.6877	7.19485	9.65172	11.6913
ENSBTAG00000001792	MICOS13	68.4397	52.2781	68.3514	76.7995	61.393	66.0597	16.6078	0	6.46784	5.02875	7.10762	35.0732	92.9486	34.0672	71.5344	58.7432	64.6178	50.993	42.4161
ENSBTAG00000001793	HSD11B1L	342.677	287.214	335.847	450.917	321.037	444.692	64.3381	36.854	42.259	59.8204	67.2607	119.168	746.837	219.069	377.205	470.964	381.358	258.829	217.825
ENSBTAG00000001795	LONP1	6.21695	11.3779	14.0004	8.17735	14.5142	7.3321	7.41194	8.91781	7.97157	8.12574	10.9825	10.979	9.81682	13.3399	14.0133	8.64597	8.88189	12.7148	13.1858
ENSBTAG00000001796	CATSPERD	0.992844	0.84703	0.552112	0.704773	1.1112	0.456778	2.19501	1.44568	3.06006	3.34346	2.54797	0.397438	2.50897	2.51935	0.345437	0.41106	0.038426	0.569936	0.693679
ENSBTAG00000001801	SYT4	2.58938	8.70375	12.8894	9.73697	0.006259	6.41508	4.06491	0	4.24117	5.7194	4.48422	25.2626	21.1691	34.7565	25.0926	8.51205	7.35642	6.0601	19.6688
ENSBTAG00000001803	FHL5	0	2.10361	0.4959	0.080478	0.095467	0.41817	2.10629	0	0.6447	0	2.52935	1.05749	0.270899	1.13467	1.16655	0	0	0.372736	0.690529
ENSBTAG00000001804	GPR179	0.044334	0.032072	0	0.006479	0.029573	0	0.378639	0	0.441454	0.773475	0.557354	0	0.007711	0	0	0	0.06376	0.003479	0
ENSBTAG00000001805	TWSG1	20.9252	13.0671	15.8095	23.1818	10.4772	7.70744	15.9615	13.5553	13.3767	16.0772	21.6455	36.5893	20.4118	34.289	22.8516	23.7202	15.3073	14.5965	35.4572
ENSBTAG00000001806	IQCD	1.33412	0.651408	0.737067	0.981802	1.3022	0.369507	0	1.31005	0.67104	0	0.85632	0.319678	0.807091	0.72954	0.506407	0.214191	0.194329	0.528468	0.151543
ENSBTAG00000001807	AKAP8	11.1021	6.76048	6.14923	8.65367	7.43618	4.80877	10.1982	9.87925	8.21814	9.8682	7.70941	8.80197	8.2923	12.4993	6.26574	5.54825	6.49222	7.02046	8.20017
ENSBTAG00000001808	LACTB2	14.0657	2.50883	10.0073	11.6684	7.87812	7.90888	4.50424	2.51573	3.35998	4.42866	0	27.2453	5.5662	12.9382	11.452	4.55119	10.8568	5.97148	11.2921
ENSBTAG00000001810	SCAF11	3.28535	8.05724	2.39448	2.90131	5.38268	4.86555	20.4039	17.5467	20.7125	34.1713	21.6577	5.96464	1.20504	6.19034	4.96252	2.34338	3.39571	4.27882	7.61511
ENSBTAG00000001814	PLXND1	6.69498	14.4445	7.48911	4.52446	8.16929	6.35295	17.4363	17.8909	22.4363	14.5285	15.8387	27.8535	18.8503	39.956	18.8538	3.81319	2.2348	7.52343	10.1069
ENSBTAG00000001815	ARHGEF5	9.87849	3.96214	2.57437	3.99559	8.81737	2.66474	10.9497	9.42802	10.9101	12.5841	13.966	0.033087	0.015508	0.025672	0.040022	0.200747	3.24813	2.12494	0.059855
ENSBTAG00000001816	SLC25A42	0.4825	1.15812	0.432911	0.36107	0.960669	0.246968	0.983051	0	3.2167	1.56713	0.883334	0.422126	0.329317	0.872874	0.298327	0.381736	0.293426	0.565105	0.95002
ENSBTAG00000001817	TMEM161A	4.871	3.6859	5.0111	2.42107	3.49087	2.7604	1.16419	0	4.72475	6.2074	1.85478	5.36061	4.46221	6.65028	3.34123	2.45453	3.17135	3.63132	4.60741
ENSBTAG00000001818	MEF2B	1.77869	3.54699	1.14742	2.37423	1.82599	0.59369	2.19211	0	1.3227	2.87776	0.954862	1.74514	4.51769	5.64339	2.03505	2.0272	0.334851	1.32888	2.33103
ENSBTAG00000001821	PRRC2C	4.88985	14.053	3.99091	3.89837	10.9539	10.8584	30.2522	27.7474	26.4444	33.6439	29.6961	6.2925	2.29538	11.2896	4.73879	3.28673	3.45461	7.68663	8.79007
ENSBTAG00000001822	SNX10	6.3386	1.03119	2.67071	3.74046	2.1922	1.35047	0.925607	0.965881	0.920629	0	0.623564	6.3242	4.14032	11.5766	6.93787	1.07211	1.46432	0.888249	9.09164
ENSBTAG00000001823	STC2	0.490453	0.825592	1.17589	0.392536	2.6909	1.37446	0.295662	0	0.593239	0	0.876207	0.02608	0.269718	0.464353	0	0.367981	1.17466	2.86473	3.00494
ENSBTAG00000001824	SLC2A6	1.42602	1.3319	1.04834	1.38492	1.5961	1.09673	1.36379	0	1.5997	2.1146	1.84233	0.024556	1.66107	2.23274	1.05157	0.161835	0.19658	0.555592	1.73513
ENSBTAG00000001826	SASH1	1.59525	25.0269	2.78058	1.87444	4.43946	5.34167	27.5782	52.1082	25.76	25.1139	41.9163	4.09462	0.573301	5.8303	3.49715	4.84008	3.1785	8.05907	10.2549
ENSBTAG00000001827	GID8	45.4336	28.594	37.4797	37.2031	40.2538	30.7403	19.3882	17.6735	14.9771	17.496	8.07418	19.0904	27.6618	29.1427	26.0934	20.5983	30.5449	30.578	28.1377
ENSBTAG00000001828	SCRN2	3.36348	2.81288	6.44353	3.23598	4.00613	4.33934	0	5.13789	4.72627	4.47769	1.19804	5.91473	10.6126	11.7061	5.56949	1.33719	1.96036	1.54118	5.71424
ENSBTAG00000001829	SLC17A9	2.7415	3.89715	3.60892	1.4042	3.04822	1.81005	2.82129	0	4.48368	1.71617	0.32869	0.762151	2.39241	2.42951	2.90677	2.79799	4.49136	5.05517	7.26661
ENSBTAG00000001830	LRRC46	0.238094	0.136264	0.123568	0.155204	0.130403	0.090801	0.84123	0	0.494145	0	0	0.175214	0.564288	0.292231	0.373834	0.063919	0.118478	0.138024	0.238976
ENSBTAG00000001832	MRPL10	34.616	36.2618	31.0786	28.9589	36.7566	30.7054	6.80294	11.452	9.77181	6.63197	10.2477	40.0673	36.0157	33.2711	34.4567	32.4797	23.2439	30.044	30.2045
ENSBTAG00000001834	PNKP	19.6082	13.0472	16.0748	16.1645	22.1456	14.005	5.81127	26.9659	16.4746	12.8935	12.8557	7.81591	15.7058	18.9035	12.1857	6.82843	11.9181	14.6255	19.1258
ENSBTAG00000001835	GJA1	67.9985	19.7041	24.6055	96.0064	39.489	37.6209	32.8327	77.8216	72.379	85.3925	59.6158	20.8787	16.5286	19.5884	20.5148	28.7168	26.0182	36.0737	32.6675
ENSBTAG00000001838	LRRC36	0.295939	0.085004	0.051341	0	0.056858	0	0.304844	0	0.547383	0	0	0	0.210032	0.984479	0.207975	0.047826	0	0.045969	0.074051
ENSBTAG00000001839	OCIAD2	27.9649	19.382	27.6673	33.9374	18.51	25.6715	8.48456	5.01224	5.88178	4.7327	5.66	54.8223	63.1209	65.5266	34.866	20.3266	18.9835	22.7801	40.1712
ENSBTAG00000001840	INO80B	21.7071	22.058	19.3713	24.6654	26.3382	21.9442	2.43664	8.93114	3.64727	3.44612	13.8245	16.766	17.2437	17.657	21.6807	22.4543	23.0679	28.2166	25.1114
ENSBTAG00000001842	GSTM3	37.2031	11.619	15.9198	42.6489	32.6798	53.388	2.42456	0	4.86939	9.9105	1.56944	52.6825	81.0457	50.4212	93.3293	22.9246	15.2167	24.631	27.5853
ENSBTAG00000001843	WBP1	33.289	24.0381	23.8341	22.8197	21.6267	26.6606	1.45261	7.5484	7.96092	3.74206	5.71433	23.7747	22.6104	26.1693	30.7033	14.1284	7.83061	15.9962	14.8646
ENSBTAG00000001844	MOGS	6.89776	6.42734	11.0662	5.87761	10.2203	6.10222	6.91684	18.2017	16.1528	10.7513	7.85118	3.80895	8.35854	8.19716	6.34754	3.67482	7.34687	7.8895	9.52445
ENSBTAG00000001847	CNTLN	0.556384	1.10925	0.346784	0.650494	0.559766	0.94553	2.10439	2.76968	1.73228	3.2097	1.55735	3.23834	1.154	2.50396	1.41525	0.874906	0.133958	0.77826	2.37208
ENSBTAG00000001848	KATNB1	11.7717	5.6325	6.96607	8.55483	8.87832	6.08676	5.05845	4.07988	6.75899	6.9572	1.90629	3.66466	3.48925	5.87769	5.91051	2.90072	5.75165	6.02174	4.24209
ENSBTAG00000001854	CIAPIN1	16.9648	17.6433	27.4231	19.2624	23.3737	19.322	8.03708	8.33378	11.1923	8.95208	3.76888	19.5478	10.2786	20.2151	23.2192	12.3182	16.7095	18.1341	19.3618
ENSBTAG00000001855	COQ9	17.2342	19.4469	20.0814	15.3381	21.8885	17.9893	6.36169	11.0518	7.71532	7.28037	9.55969	31.2432	20.8924	21.9714	29.6951	19.8637	13.5065	19.807	22.1338
ENSBTAG00000001856	POLR2C	30.9095	28.856	42.3763	30.5504	31.7915	32.233	15.0575	15.5534	18.4663	19.1193	15.6882	43.6277	25.1147	49.3648	42.7409	17.9888	28.2439	28.0873	39.9198
ENSBTAG00000001857	DOK4	3.49003	3.09051	4.36742	3.43344	3.85728	3.03529	2.39452	2.0561	2.86595	3.81508	0.603753	1.34152	4.73406	4.88241	1.56102	1.81758	2.45838	2.79454	3.0697
ENSBTAG00000001861	SESTD1	4.89045	13.5486	21.1934	8.95974	10.469	15.5817	10.9522	12.1579	12.4223	8.76329	8.94774	22.1554	29.3316	28.3746	35.5855	52.0242	42.5251	31.9924	59.811
ENSBTAG00000001862	PPP2R2B	2.31679	1.28195	1.83534	3.10146	2.37387	1.63766	2.93012	2.29124	2.29218	2.89272	2.10833	1.11286	1.79748	7.34882	1.02221	0.367706	0.850186	1.30486	0.55395
ENSBTAG00000001864	NR4A3	0.214297	0.381361	0.277492	0.215874	0.102157	0.223972	1.5692	1.87949	1.94996	0.846707	1.05363	0	0.38064	0.73636	1.61107	0.085422	0.185976	0.17687	1.61786
ENSBTAG00000001865	SGCG	0.39289	1.80817	0.479965	0.927269	1.43347	1.09758	1.44091	0	0.945551	0.817726	0	1.55002	5.2774	7.86964	0.436564	1.41714	0.3716	0.985825	0.833598
ENSBTAG00000001867	SACS	0.214385	1.27728	0.220117	0.205466	0.405571	0.407482	4.31495	1.91051	4.04621	4.06594	3.288	0.253829	0.372009	1.24569	0.526904	0.337661	0.351	0.488098	0.889596
ENSBTAG00000001868	PCYT2	20.5639	14.848	21.4482	18.461	28.6087	16.811	8.0794	5.84781	8.51833	13.3079	8.85688	19.7434	12.9733	12.2121	20.1414	6.31676	14.949	13.072	10.9844
ENSBTAG00000001872	ORC6	15.6672	6.10872	18.5464	23.8403	14.5253	13.875	5.30806	9.83481	6.80931	15.5469	5.9742	7.32512	13.654	12.7835	7.91655	11.8178	14.1282	11.0455	11.2966
ENSBTAG00000001874	DOCK3	0.030352	0.253742	0.091071	0.105108	0.096729	0.07064	0.566304	5.09959	2.52961	1.56448	1.419	0.11556	0.149707	0.471577	0.010233	0.081413	0.004978	0.134104	0.280889
ENSBTAG00000001877	HMGN5	1.71297	0.389125	0.593874	1.39592	0.8806	0.52098	0.872428	0	0.244738	0	0	0.787288	0.673068	0.74242	0.45977	0.579374	2.55523	0.432417	1.09377
ENSBTAG00000001879	PER2	0.535529	2.93691	1.79936	1.17613	3.48342	2.05183	13.1368	13.5875	9.3254	8.52294	10.6604	3.11821	1.9875	5.96092	2.42782	1.51652	0.821857	3.30656	2.17893
ENSBTAG00000001881	SLC10A1	0	0.0678	0	0	0.131084	0.128007	1.01559	5.90565	6.86743	5.55572	3.54058	0.43756	0.038596	0.081444	0.781822	0	0	0	0
ENSBTAG00000001882	CD79A	0.616597	1.32116	0.738057	0.135002	1.04521	0.796192	0	0	0.090298	0	0	0.591126	1.29869	2.01512	0.047398	0.132641	0.696905	0.484872	0.311038
ENSBTAG00000001886	PABIR2	12.8438	6.37003	7.69573	9.17584	7.03037	5.66477	9.04777	14.3215	5.59087	5.89915	3.09467	13.3291	3.78283	11.7843	7.57488	4.63958	5.8432	5.74791	7.21902
ENSBTAG00000001887	STAM2	3.52441	4.02149	2.97049	3.29271	3.34719	2.76282	10.3399	10.7408	7.388	11.6867	11.3935	3.59381	0.962461	4.1749	3.3297	1.87045	4.16201	3.38774	5.46577
ENSBTAG00000001888	MED13L	3.62009	11.6859	2.88569	2.85442	4.56139	3.98462	27.7868	27.4401	26.8865	25.8865	30.0415	7.40368	4.49181	10.6392	4.86125	3.01085	2.83016	3.73279	8.43153
ENSBTAG00000001889	CEP15	4.73811	1.59312	1.76131	2.06491	2.47889	1.20501	0	2.3754	1.07675	0	1.82793	3.3584	1.78988	1.66464	5.51373	3.2708	2.57457	2.8009	3.19701
ENSBTAG00000001890	RUBCN	0.382743	1.29978	0.604821	0.483587	1.04639	0.254233	5.01784	4.63408	7.2251	6.95135	5.01122	0.275239	0.286289	1.97022	0.534298	0.254361	0.793321	0.765734	1.33085
ENSBTAG00000001894	NEDD1	6.80872	3.39811	5.09637	6.98468	4.13173	3.99119	4.37479	1.22997	3.64118	3.38761	3.87397	10.9794	6.1571	13.4885	8.64011	6.74695	6.21617	4.79378	10.6098
ENSBTAG00000001895	PGGT1B	4.41685	4.77777	8.39571	5.28604	5.36506	4.9435	3.39957	5.95785	8.31782	1.92279	2.74143	15.5839	3.6952	5.50198	11.1924	5.83211	7.58122	5.30534	8.44809
ENSBTAG00000001898	CCDC112	2.32593	2.61384	2.57202	4.25041	2.98338	6.74973	2.58345	1.58011	2.63898	4.63728	5.30257	6.02839	6.07707	6.83403	3.16248	10.1725	4.69934	4.44465	10.6822
ENSBTAG00000001902	CEP295	3.2747	2.7032	1.45345	2.32442	2.49227	2.13537	9.59723	11.6427	11.4247	15.8989	9.31768	3.32524	3.72352	7.22477	2.61814	1.91318	1.02752	1.68197	3.17345
ENSBTAG00000001904	ZNF276	5.70899	6.06583	7.09425	7.56515	7.01946	4.47358	2.19279	5.92131	9.08478	8.16032	9.79465	3.61479	13.51	14.4011	7.89888	6.02262	4.78028	6.6693	9.87438
ENSBTAG00000001906	FANCA	0.531699	0.802582	0.385771	0.401418	0.749252	0.44024	2.69715	5.35369	3.75883	3.661	3.6003	0.336215	1.00671	1.69127	0.646954	0.206547	0.26836	0.485509	0.441291
ENSBTAG00000001908	DLD	23.5137	8.95241	17.4371	17.6111	12.8454	8.95584	7.45814	5.21987	8.65969	15.29	10.767	50.0963	11.1489	16.29	29.1686	9.93162	14.011	11.1915	25.0292
ENSBTAG00000001912	TRPV5	0.220577	0.790173	2.03629	1.1378	4.11563	0.777154	4.31383	4.05051	1.94527	1.82879	1.05616	0	0.021742	0	0	0.177409	2.56041	2.50705	0
ENSBTAG00000001919	ZNF652	2.03578	7.69969	1.85114	0.861676	2.99189	3.066	8.51883	3.06175	5.23465	2.76504	9.33737	2.20893	0.930162	1.50545	0.721845	2.0445	2.63632	2.78717	1.19965
ENSBTAG00000001920	POLQ	0.162617	0.090234	0.026524	0.065511	0.145496	0.209458	2.05142	0.544364	0.951539	1.72915	0.933505	0	0.078171	0.009833	0.01839	0.016283	0.055886	0.027785	0
ENSBTAG00000001922	AKIP1	17.4729	10.5221	17.6549	14.3063	12.3777	8.13584	3.27761	0	4.84185	5.49989	6.84853	18.0311	14.0133	16.3632	17.3394	7.74255	10.5101	8.04748	16.6117
ENSBTAG00000001926	RAD23B	38.1048	33.0532	43.8256	41.3784	30.7711	30.8989	21.3505	21.502	27.3044	26.4216	20.5596	46.087	31.5023	46.6078	38.3631	27.6908	41.0265	31.747	57.928
ENSBTAG00000001927	ATP6V1C2	40.8792	11.5098	12.3196	16.9619	21.2825	7.14139	11.1818	24.944	23.4958	19.4353	13.6995	0.243502	0.089899	0.246504	0.139159	0.189204	20.2755	4.75897	0
ENSBTAG00000001928	PDIA6	86.2827	49.6131	117.941	66.0573	71.662	60.1002	21.9853	21.2738	37.3066	37.4995	29.8692	79.9215	83.9114	93.793	73.9903	31.3752	65.9921	48.084	105.039
ENSBTAG00000001931	TRABD	32.7815	33.495	33.9291	28.3627	40.2971	25.419	23.359	53.2547	59.3158	54.1389	62.9467	7.71853	18.5668	19.7605	16.6327	10.5049	27.2779	22.3345	18.7632
ENSBTAG00000001932	CRAT	12.4084	18.8657	24.7372	20.1758	40.1085	17.9618	25.2509	41.2605	24.8772	34.8476	35.9951	9.83857	6.57059	10.9042	16.8049	10.1842	15.0416	25.7048	14.9837
ENSBTAG00000001933	PTPA	27.9314	26.8452	33.7218	28.6069	44.4492	20.4804	16.7805	19.0834	18.4249	26.0947	12.6381	12.6659	23.6686	23.7647	25.3874	17.4115	22.4187	30.9496	31.9348
ENSBTAG00000001936	PCK1	0	0.123527	0.219254	0.08587	0.029909	0.155109	0	0	0.042446	0	0	19.5445	3.27776	0.944535	9.01937	0.146709	0.141292	0.091004	0.241541
ENSBTAG00000001937	ANAPC11	49.6999	30.4868	44.3297	37.8778	38.0998	31.8042	8.16928	7.0726	7.61143	16.3691	13.0594	36.928	42.767	39.1457	38.5851	25.1668	40.2685	32.3266	37.3416
ENSBTAG00000001938	CKS2	43.4534	5.38903	12.9055	30.1169	15.4417	15.0329	4.83306	0	3.60323	5.85328	0	4.09174	8.8869	3.80292	8.1341	8.18208	23.7823	9.15207	6.69677
ENSBTAG00000001939	SECISBP2	11.3744	9.11117	9.92064	9.77229	10.8947	6.62658	8.93091	20.7629	13.6398	10.0273	13.0065	10.8657	9.1671	14.012	11.2354	5.7418	8.27356	7.03599	10.8239
ENSBTAG00000001941	SEMA4D	8.38798	5.1492	4.26006	5.08542	7.36063	3.49345	8.08258	9.49423	11.5104	10.0545	8.48854	3.07475	1.45469	5.36532	4.0715	0.893329	2.89047	3.87895	4.04146
ENSBTAG00000001942	SNX27	7.47637	9.13404	6.80537	6.49042	7.12677	7.31187	10.6892	3.75747	7.33097	10.5142	10.8354	9.79676	9.63451	15.6889	8.23271	8.29798	5.73541	7.40893	10.5715
ENSBTAG00000001945	ARG2	1.34954	1.18462	0.876458	2.639	1.15373	1.10259	3.58485	3.33851	3.54234	2.80988	2.4941	0.523346	0.692437	0.739421	1.0148	0.578818	1.86874	1.46101	0.97192
ENSBTAG00000001947	ZNF514	0.074105	0.22063	0.023783	0.151448	0.094423	0.248244	0.362604	2.4416	0.515919	2.80528	0.783132	0	0.125403	0.589296	0.033076	0	0.018622	0.23992	0.248583
ENSBTAG00000001948	VTI1B	64.7597	55.1266	85.2757	59.6571	48.7811	74.5971	16.3086	11.7072	17.3344	21.7362	12.1923	59.5653	76.9476	56.4171	96.9847	73.79	73.4745	50.1372	58.3307
ENSBTAG00000001950	RDH11	13.6507	5.623	6.65485	12.1317	6.4272	6.29792	6.9601	7.07015	10.0149	10.8994	6.81999	6.16871	1.34664	6.64358	5.62666	3.91431	9.65963	7.46905	7.08329
ENSBTAG00000001952	PROM2	8.66554	17.9546	25.5181	19.3203	70.9378	35.0068	45.2777	103.644	42.0294	36.2625	67.5196	0	0.049641	0	0	0.864216	14.6595	31.7378	0
ENSBTAG00000001956	HINT3	35.2033	5.22699	9.18134	18.5155	12.4283	6.32053	3.46736	2.07275	5.96173	6.18599	3.56778	7.92172	3.4739	5.88364	5.32921	4.35961	21.4234	6.40284	9.30017
ENSBTAG00000001957	TRMT11	5.50743	3.24057	4.34689	3.90812	3.57837	2.25579	2.54382	3.9351	5.84765	4.70675	7.93585	4.41073	3.33573	3.81803	4.87592	3.81712	3.31203	3.97658	4.29205
ENSBTAG00000001959	TFAP2E	8.67924	2.7966	1.55571	3.09276	5.46671	1.28664	1.85719	0	1.38943	1.8816	5.5681	0	0	0	0	0	0.716784	1.22764	0
ENSBTAG00000001961	MAP1B	2.12215	10.2088	3.95648	4.63301	5.63966	5.88577	24.9402	16.1253	31.3071	33.0963	24.9534	13.403	13.3113	21.7442	5.83791	6.12739	1.34969	5.99269	9.79938
ENSBTAG00000001962	MRPS27	10.7601	9.47609	14.2951	11.0929	11.7409	7.64311	5.44852	5.00082	6.4297	5.2814	5.81239	10.6091	7.79316	11.6435	12.9579	6.35315	7.07575	8.50958	9.67348
ENSBTAG00000001966	PDGFRL	20.906	177.605	66.8652	31.1528	41.3245	43.1636	11.8497	12.3668	25.3719	13.886	14.4666	55.8582	66.5234	79.8096	45.3233	154.653	113.518	169.082	130.812
ENSBTAG00000001968	TTC14	7.39917	2.05405	1.91119	4.89726	3.1987	2.94622	4.76273	11.0068	9.33407	15.0725	7.12707	6.72766	4.82952	10.3129	3.60391	1.84044	3.99537	2.17207	5.13111
ENSBTAG00000001969	CCDC39	0.126808	0.020015	0.132397	0.120221	0.031571	0.16926	0.186439	0	0.664062	0.418877	0	0.265439	0.163028	0.407415	0.04655	0.449843	0.028765	0.168092	0.010542
ENSBTAG00000001975	DRP2	0	0.327198	0.038455	0.047931	0.056557	0.085436	2.23667	0	0.362264	0.510032	0	0.114967	0	2.23746	0.091722	0.064729	0	0.09376	0
ENSBTAG00000001977	YIPF6	13.3395	10.6869	10.4959	7.00872	7.59238	8.03044	12.0686	16.7673	11.751	11.7541	11.715	16.3396	7.60295	9.90726	12.3783	7.09146	9.47997	7.73653	10.1417
ENSBTAG00000001981	SLC6A17	0.871847	1.29172	0.183251	0.720246	1.52303	0.848724	0.989329	3.1741	1.58471	2.10819	5.0348	0.007653	0.238493	3.46343	0.104939	0.213765	0.128531	1.07965	3.33906
ENSBTAG00000001983	SMAGP	23.7203	9.00983	7.9966	11.7719	15.0504	6.6761	9.32869	19.3826	7.0431	6.48348	4.16934	1.98777	3.2791	3.32968	3.1179	2.60493	9.32806	4.97964	7.05335
ENSBTAG00000001985	SRMS	0.620343	0.618862	0.765464	0.942726	2.00388	0.48995	3.21221	16.2121	6.32644	8.12881	7.81172	0	0.188084	0.371471	0.055552	0.079528	0.204472	0.929266	0.532736
ENSBTAG00000001987	SWAP70	14.8784	18.8071	30.4946	19.7557	14.9574	16.341	9.50001	13.261	11.1054	8.72172	12.3585	23.0513	18.6732	32.6552	32.3769	20.5946	20.405	21.1278	45.6313
ENSBTAG00000001988	EIF3D	72.7542	84.1991	123.892	94.4172	140.258	139.63	40.9523	28.8693	29.5373	32.52	42.3008	64.403	157.858	129.081	83.909	109.537	109.794	112.123	146.475
ENSBTAG00000001992	CYP51A1	13.9027	2.93272	11.0538	14.166	7.06609	9.51238	5.79467	14.9774	8.33904	14.5989	3.21561	3.80511	2.83765	4.07742	3.60351	1.65022	4.67626	2.94478	4.04275
ENSBTAG00000001998	ST6GALNAC1	0.160179	0.160191	6.46272	0.917437	3.50415	3.78358	0	0	0.03138	2.68701	0	0	0.039447	0.0504	0	0.22531	0.975615	4.9832	0
ENSBTAG00000001999	NKAPD1	5.35536	5.67973	7.38503	5.96529	6.07362	4.49719	8.28522	3.70818	5.84607	9.23195	6.94036	6.37703	3.38618	7.28287	7.74268	7.00225	5.59783	6.02399	8.67697
ENSBTAG00000002000	TIMM8B	75.9892	40.758	56.681	77.3135	60.8516	57.0782	7.75676	0	6.27801	0	10.5155	34.5706	52.994	36.8802	46.7602	51.6546	51.0915	50.1912	42.0129
ENSBTAG00000002002	ATAD2	3.66926	1.28973	1.09809	2.7759	2.51306	2.40005	4.8085	6.34987	6.79368	7.67938	6.38877	1.82998	1.82489	3.37299	1.59266	1.0625	1.07954	1.49584	2.81131
ENSBTAG00000002004	LLPH	47.1544	7.50207	25.2287	43.8329	15.7878	21.7015	6.92438	0	5.78759	6.56194	2.10293	26.7847	41.5894	26.8478	37.9422	34.0015	35.487	16.3558	26.9801
ENSBTAG00000002006	THBS1	12.9263	12.2237	16.5438	28.7844	14.1619	6.92715	32.7105	36.4564	70.3289	53.0048	49.0189	22.1864	2.60665	44.6797	36.6195	2.50899	4.5949	9.00371	20.872
ENSBTAG00000002010	PI4K2A	7.36852	8.28945	8.7239	9.03943	9.70594	5.04723	5.68299	11.2666	9.64814	7.5447	11.9681	6.24248	5.97854	10.4436	6.24426	5.05524	5.76529	9.05625	10.087
ENSBTAG00000002011	MATCAP2	0.043209	0.053687	0	0.207945	0.050859	0.149001	0	2.19934	0.162532	0.756933	1.65725	0.201303	0.031232	0.140485	0.070375	0.013586	0.075475	0.044691	0
ENSBTAG00000002012	CIAO2A	86.1099	25.0385	67.2086	90.869	41.7211	56.8457	13.3899	32.3461	9.41559	24.846	9.63427	64.6942	76.4831	60.3568	86.4937	73.2015	57.5439	39.8017	60.872
ENSBTAG00000002014	SNX1	28.7964	26.5362	39.1511	25.7716	28.5464	23.7706	19.6694	23.0666	13.5398	14.6537	30.5107	30.2564	23.5334	39.1031	41.0528	21.3154	29.0197	26.529	46.6443
ENSBTAG00000002015	RPS6KA6	0.439924	0.55904	0.22114	0.54257	0.781868	0.118484	3.61758	2.60747	9.49054	10.2339	0.782881	0.265239	0.047101	1.75494	0.235947	0.05128	0.340973	0.218999	0.804372
ENSBTAG00000002018	EIF5A	146.007	105.108	185.014	153.394	154.557	127.081	82.4597	86.8499	74.1642	76.5089	67.2751	94.5674	86.7121	86.6209	163.017	68.3074	141.849	120.136	140.69
ENSBTAG00000002019	SERPINB5	50.2088	21.8456	17.1266	57.0958	57.9636	33.6101	54.6945	113.561	64.939	98.0995	71.4832	0.053984	0	0	0	0.863438	20.3818	18.4481	0
ENSBTAG00000002020	CREBRF	0.548177	4.05714	0.416049	0.447473	1.83528	2.00699	9.75174	13.8833	8.98653	11.1998	12.1997	1.27964	0.095371	1.46288	1.1742	0.943168	1.04902	1.15444	1.81407
ENSBTAG00000002021	BNIP1	4.86394	3.54032	5.51061	3.27771	3.48894	4.08435	1.05665	0	4.05605	5.62165	11.2025	1.94216	3.83242	6.62551	6.03521	3.33799	4.02376	3.29749	3.4727
ENSBTAG00000002023	NOS1	0.014145	0.068571	0.033867	0.020394	0.060797	0.059887	0.954902	0.634996	0.999924	0.985033	3.43976	0	0.007756	0.008279	0.033231	0	0.482684	0.009021	0.076884
ENSBTAG00000002025	AMIGO2	0.00372	0.063003	1.77716	0.147388	0.036235	0.205931	0	0	0	0	0.785935	7.83098	0	0.79945	0.457813	0	0.116326	0.078139	5.84211
ENSBTAG00000002027	FAM167B	2.43423	8.70526	3.70372	1.41436	1.63432	3.92715	1.64368	0	0.11015	0	0	3.69558	1.984	3.70776	5.11959	1.7853	1.10554	2.45221	2.99105
ENSBTAG00000002028	DIPK1A	10.4588	3.60941	8.98621	10.168	7.46726	8.10864	5.73822	2.0322	6.79129	3.73085	2.45653	6.90223	3.81533	4.73232	7.93685	6.91796	8.53389	5.79433	5.76218
ENSBTAG00000002029	IGSF5	1.39105	0.660237	1.72278	4.01991	2.37667	1.65722	1.06868	0	0.250646	0	0	0	0.020036	0	0	0.125509	1.81038	1.59388	0
ENSBTAG00000002030	SPP2	0	63.0589	28.7574	1.79567	5.702	1.29604	0	0	1.80269	3.05137	0	17.3398	37.3607	15.4226	36.406	96.9799	20.7451	105.299	14.4345
ENSBTAG00000002033	UBXN2A	7.43299	3.27211	4.09989	10.2498	5.31339	8.47218	7.37573	12.5575	12.7709	13.648	15.0551	2.36699	0.976789	2.1644	2.18612	0.434021	2.03748	3.08759	1.72883
ENSBTAG00000002034	MFSD2B	0.457531	0.190129	0.266308	0.528927	0.253047	0.163891	0.386388	2.64637	1.19537	1.99624	0	0.014851	0.981451	1.20943	0.202132	0.037444	0.168659	0.231456	0.322232
ENSBTAG00000002036	CACNB1	1.89135	1.33343	1.49861	1.28809	1.90073	1.17609	1.31123	4.81966	3.94224	1.72022	0.671151	1.24977	5.51593	6.28353	1.26395	1.58635	1.00248	1.9423	2.86565
ENSBTAG00000002037	ATXN7L1	0.252312	1.47931	0.167396	0.195747	0.321801	0.515304	0.552118	2.89948	1.54649	0.876553	1.49232	0.181986	0.089005	0.843752	0.135798	0.085798	0.038522	0.304256	0.600221
ENSBTAG00000002038	RPL14	2424.21	1053.98	2073.83	2305.32	1862.97	1951.63	305.502	172.984	182.426	241.963	224.727	928.058	4274.06	1702.54	2129.03	2032.61	2340.14	1263.71	1683.02
ENSBTAG00000002039	FRMD8	8.45222	9.93181	13.3171	6.60887	10.0529	9.48366	8.35964	24.5739	10.7206	6.67248	8.39102	7.79385	5.72934	18.9967	8.54118	5.77018	7.99778	10.4821	13.1615
ENSBTAG00000002041	SASH3	3.62616	4.02271	3.25796	2.21041	2.83516	1.80868	1.1678	4.57357	1.67821	1.15672	2.01516	0.527409	5.32531	3.50483	2.83265	1.0202	0.827451	1.45145	5.53967
ENSBTAG00000002044	SIRT3	3.79601	3.16517	3.85127	2.42762	3.77544	4.1473	0.451352	1.97207	3.39022	0.893034	2.03729	7.68318	2.90646	6.31072	6.98807	1.35066	1.71911	1.81574	6.32933
ENSBTAG00000002046	COX8B	26.7081	20.5542	19.1781	26.6111	21.1346	10.5414	5.29583	7.12498	4.92882	4.74487	5.4578	12.2662	27.7288	19.3805	22.4677	17.8097	22.9534	19.9599	17.3588
ENSBTAG00000002048	PTPN11	1.19162	24.8265	3.97349	1.97788	6.76888	9.48404	19.9307	9.52259	14.775	13.6956	14.783	6.59863	0.801044	4.2762	8.76788	3.66527	7.21049	8.49118	8.20618
ENSBTAG00000002049	HADH	66.9811	40.4053	55.8629	49.7039	58.5689	51.0079	15.6984	15.4819	17.9036	16.9232	17.2928	248.931	45.7957	51.4845	120.394	24.8056	27.7712	39.606	41.699
ENSBTAG00000002051	ARAP1	5.87387	10.4041	9.05233	6.86633	8.84386	6.90322	9.68239	12.1331	11.1635	7.17587	10.5761	5.28579	20.21	22.4807	5.93696	6.70184	5.26875	8.6072	12.9817
ENSBTAG00000002052	PLOD1	14.9322	23.3084	16.851	10.0323	13.6035	7.05972	8.47842	2.20515	16.7879	14.241	4.12139	17.7873	38.7399	36.9751	11.8229	16.1105	8.56776	22.9595	26.241
ENSBTAG00000002055	ZFP28	0	0.644458	0.109664	0.132196	0.23666	0.156156	1.94631	6.87551	5.44677	5.86105	7.84484	0	0.090415	0.641235	0.435685	0.102607	0.107409	0.637464	0.461808
ENSBTAG00000002056	MARS2	1.8041	0.798133	1.24254	0.964219	1.02244	1.11579	2.22966	2.46603	2.78081	1.8087	1.48117	1.23544	0.620747	1.11298	1.1039	0.3763	0.938993	0.628218	1.12842
ENSBTAG00000002058	ASF1A	18.7551	3.89745	11.6085	13.0904	7.87277	8.56625	6.28722	5.09046	4.41775	5.63807	6.61266	14.8636	7.20442	11.5629	10.0087	5.02594	6.86545	6.2294	10.098
ENSBTAG00000002059	MCM9	1.93205	3.44455	2.21094	1.89075	2.85929	2.00435	2.07399	3.96492	4.69457	3.97999	5.2296	2.32937	1.14813	3.24486	1.84169	2.22095	2.49342	2.97165	3.49453
ENSBTAG00000002060	RPL19	2079.91	1916.53	2957.5	2967.49	2557.18	3258.58	629.081	439.729	453.489	425.519	484.234	1289.5	3180.9	1591.13	2546.52	2900.92	2762.05	1949.31	1962.96
ENSBTAG00000002062	TRPA1	1.91502	1.12974	0.610319	1.52071	0.87169	0.499367	1.10565	0.400241	0.700129	1.69974	0.511382	2.70062	0.264776	5.76892	1.5297	0.275838	1.13848	0.64927	0.682361
ENSBTAG00000002065	TFAP2C	24.1539	10.2812	5.50505	14.0606	19.8519	4.75659	10.7612	8.69244	16.3622	15.4929	14.5111	0	0.100782	0.210043	0.290459	0.493103	4.40077	6.09812	1.04991
ENSBTAG00000002068	TAGLN2	218.708	186.397	341.71	204.792	281.481	278.012	105.597	84.9077	92.9086	93.1334	81.1068	285.302	326.109	353.567	474.164	193.723	290.208	260.983	511.612
ENSBTAG00000002070	KLC3	34.4088	12.5543	10.228	14.5597	27.2283	11.5133	11.5207	26.8276	14.837	11.9683	16.6965	0	0.011568	0	0	0.394962	9.3375	9.06683	0
ENSBTAG00000002072	ERCC2	6.31708	8.23109	7.80436	7.47831	11.2495	6.29338	4.84573	12.0311	8.11133	6.79879	6.23913	6.1265	6.38789	10.6188	6.9119	4.25724	4.65193	8.43259	7.93273
ENSBTAG00000002073	RAD17	10.358	3.47623	5.18796	5.92355	4.61545	3.66199	4.87958	10.618	6.17578	3.85623	7.18167	9.23759	6.06286	9.41739	5.75907	4.08704	4.84795	4.11429	9.04696
ENSBTAG00000002075	MME	3.96996	4.53099	0.79706	0.925851	1.14446	0.467965	1.90244	0	0.856528	0.389246	0.981148	3.30072	0.344832	1.44594	1.52497	1.67608	0.305731	1.13583	0.442524
ENSBTAG00000002076	STAU2	3.52504	4.86871	3.44691	2.54958	2.94168	3.04267	5.05912	0.483825	9.2901	4.77536	8.61228	10.7174	1.71053	4.59922	6.62894	3.31401	4.3966	3.94795	7.1495
ENSBTAG00000002078	KDM4A	7.45588	9.90394	6.69014	4.57246	7.99802	4.25696	17.3983	21.6957	25.2605	30.5741	13.6238	6.23725	6.59618	15.7361	6.99127	5.05607	4.0136	8.52545	7.69523
ENSBTAG00000002080	CCN3	46.3744	19.7928	53.4049	40.3326	25.4068	30.3504	8.66099	7.8144	11.7009	7.66689	28.462	59.5465	28.6937	129.959	73.1022	24.4026	30.0337	31.7361	278.379
ENSBTAG00000002081	BMPR1B	0.591062	0.375646	0.166669	0.316995	0.385884	0.159844	1.07995	3.2639	1.79145	1.39099	6.95148	0.30356	0.188666	0.133195	0.194065	0.032016	0.436909	0.186148	0
ENSBTAG00000002082	MARCKS	17.481	26.9355	38.4341	43.2324	22.8263	24.656	25.8226	32.6599	33.687	36.9442	29.8093	51.8985	78.2616	93.4435	34.4033	18.6984	14.6429	20.8502	35.561
ENSBTAG00000002083	AUTS2	0.969911	2.30062	1.23886	0.725882	1.54137	0.87489	6.1402	3.36619	6.52064	6.56334	3.87985	2.976	1.7257	4.0498	1.5726	1.10793	1.06395	1.70875	1.13758
ENSBTAG00000002084	UNC5C	0.525104	2.86117	0.814589	0.253615	0.542807	0.947368	0.666962	0	0.725085	0.508578	3.79125	0.4469	0.90272	2.15732	0.324686	3.99021	0.74996	3.17829	0.486557
ENSBTAG00000002086	PRP4K	7.8194	8.88088	8.38644	7.27711	10.2601	6.67412	28.2523	21.1959	24.6328	31.099	29.2751	6.35472	6.39821	11.3635	8.2421	6.47007	5.45482	8.16705	13.3488
ENSBTAG00000002089	FAM217A	0.250926	0.314615	0.539958	0.255106	0.386672	0.094615	0	0	0.266491	0.686193	0	0	0.394218	0.037932	0	0.099038	0	0.164598	0
ENSBTAG00000002090	CPSF4	8.49342	6.28196	12.3635	11.344	9.58273	7.47169	9.85173	11.5083	13.6011	9.36671	6.95841	3.93104	10.1957	9.43608	9.39006	4.60338	6.96201	7.52852	7.99361
ENSBTAG00000002092	PI16	43.4891	134.847	194.065	119.211	173.392	65.3879	43.6954	51.0669	71.5203	69.709	34.0915	30.9667	138.025	188.701	30.2953	438.878	354.616	481.562	270.885
ENSBTAG00000002094	ATP5MF	333.38	97.3981	195.679	234.661	133.712	105.038	6.06839	0	18.5031	33.3203	19.6332	114.739	100.093	74.9742	226.734	118.778	151.84	127.025	64.0175
ENSBTAG00000002095	MEN1	7.93311	6.77916	8.67421	7.35694	10.4684	8.56597	6.79069	7.49244	5.67552	8.71112	2.7149	4.39048	11.3305	16.7497	6.38884	3.71985	5.09459	7.4648	12.6704
ENSBTAG00000002096	FCGR3A	24.7503	6.5657	10.3445	5.29643	8.05233	5.29193	4.50915	1.71309	2.45937	1.72603	2.36678	6.81751	14.858	17.2146	6.72882	2.73305	2.43709	2.88798	7.71182
ENSBTAG00000002098	CDC34	22.6048	16.3935	25.4273	23.525	24.7457	20.3909	4.10292	26.7728	20.9908	16.3261	9.72295	16.2691	29.5782	27.6562	20.297	9.11797	21.8451	18.997	13.8051
ENSBTAG00000002100	GZMM	0.338003	0.183921	0.264138	0.076817	0.166625	0.153163	0	0	0.334719	0	0	0	0.285662	0.225578	0.071852	0	0.190222	0.045034	0
ENSBTAG00000002101	GDE1	36.63	12.5082	26.3293	22.6959	22.5681	13.7011	4.16016	11.195	10.8094	9.18617	16.0087	19.3004	11.6208	20.0002	18.2728	12.2751	22.7124	14.6306	19.4127
ENSBTAG00000002103	PLCG2	1.01068	1.69983	1.13099	0.96585	1.30008	0.603723	2.51591	3.29319	3.61705	5.11606	4.63615	0.759055	0.846847	1.28669	0.942143	0.087664	0.498456	0.927242	0.663488
ENSBTAG00000002104	RHPN1	0.315578	0.272765	0.093706	0.083415	0.242824	0.429314	0	0	0.562302	2.73184	1.35441	0	0.458423	1.69663	0.195632	0.227187	0.135433	0.243225	0.21086
ENSBTAG00000002105	TEX261	18.5213	19.4075	26.078	16.4756	20.6495	14.2413	10.1678	9.71984	13.9549	11.3386	9.03563	40.7284	21.7517	24.7429	38.8531	14.364	17.4681	21.4074	20.143
ENSBTAG00000002107	FZD1	11.5221	7.3143	5.69057	17.1751	10.9007	0	12.7027	24.4137	14.0133	14.5799	18.0097	12.6356	4.30164	19.4566	4.42258	5.46002	4.51083	9.14595	11.8852
ENSBTAG00000002108	YWHAQ	181.74	102.041	239.011	155.255	139.246	139.574	43.4782	31.7428	53.419	63.6424	37.0215	201.21	131.203	194.715	219.015	126.685	136.873	121.737	263.015
ENSBTAG00000002112	INSIG2	14.0155	9.8958	12.4454	10.6169	8.05833	7.22986	4.15241	0.607829	10.0851	6.98972	6.88707	15.5235	4.20434	10.9656	12.4073	17.2094	16.0841	13.3926	14.4379
ENSBTAG00000002113	ZNF41	0.922832	0.898306	0.554444	0.685774	0.636568	0.964743	3.48813	0	1.97482	1.09034	0	0.765125	1.16157	2.02615	1.0458	1.21504	0.496243	0.644559	1.04001
ENSBTAG00000002115	C13H20orf96	0.678991	0.560079	0.412087	0.325772	0.432518	0.178187	0	0	0.131066	0	0	0.478817	0.684931	0.149589	0.302005	0.347255	0	0.269527	0.151816
ENSBTAG00000002116	ZCCHC3	2.52047	3.07443	3.11977	2.68424	2.64886	2.28581	1.37502	2.76412	2.19616	1.83015	0.506856	3.17837	3.11562	5.24692	3.7359	1.53301	1.40609	2.39197	3.78673
ENSBTAG00000002117	KIF18A	1.0983	0.215037	0.192338	0.331029	0.28748	0.422923	0.243374	0	1.40579	0	0	0.263107	0.213229	0.64002	0.144108	0.36087	0.332082	0.174585	0.40587
ENSBTAG00000002121	CDK2AP2	35.0137	22.2278	47.2377	34.4507	37.3514	53.1527	15.9907	5.45555	17.0897	20.2164	6.29948	43.3978	23.6355	26.267	37.5645	11.4742	38.3388	18.2299	27.0899
ENSBTAG00000002123	MYO3A	0.072229	0.438044	0.013646	0.030783	0.06487	0.051019	0.624693	0	0.371884	0	0	0	0.152361	0.090794	0.056312	0.081715	0	0.071555	0
ENSBTAG00000002125	GNAL	2.2228	2.70107	0.893291	1.65947	2.24729	0.444282	4.77217	1.03576	11.6713	5.97872	5.98036	0.675131	0.402824	1.56458	0.343744	0.567929	0.263344	1.1038	1.175
ENSBTAG00000002126	PFKFB2	2.75785	2.06991	1.92071	3.11108	2.4852	1.58559	5.05071	13.0149	5.87596	6.33797	8.36947	0.593121	0.832005	1.88324	1.18757	0.908285	1.85037	2.04297	0.898273
ENSBTAG00000002127	TCP11L2	11.005	10.1504	5.35756	16.5241	8.75926	7.58361	4.81164	3.73182	5.43716	7.71409	10.4295	11.5793	4.61382	10.6178	4.11659	8.70395	6.46621	9.57195	10.1757
ENSBTAG00000002128	MPPE1	10.876	4.54857	7.33282	6.89158	11.29	6.57781	4.0167	14.2801	16.249	14.3979	3.78101	3.54122	16.1066	14.673	2.19503	1.54951	4.80658	3.01121	6.80621
ENSBTAG00000002129	KLF5	49.8949	8.44855	5.68238	25.4	18.5157	8.33472	14.9053	13.6668	15.8551	16.6187	18.6594	4.99641	2.43041	20.9601	1.88203	1.42621	8.91583	5.03629	12.0088
ENSBTAG00000002130	SMPD4	10.8091	9.01089	8.8805	9.87341	11.6943	5.92473	13.5147	17.0274	16.6474	13.9498	17.4257	8.89968	19.1083	18.3945	10.077	4.67667	6.22871	8.79693	13.4639
ENSBTAG00000002135	CD69	2.92788	0.648365	0.416852	0.967681	0.8083	0.5247	0.395646	0	0.435051	0.961714	0	0.760653	7.02806	1.03391	0.491605	0	0	0.096497	0.919181
ENSBTAG00000002136	FCHO1	3.58455	1.44257	0.885037	1.64684	2.62659	0.895096	2.02271	3.8316	2.33892	1.72907	1.43204	0	0.541364	0.883262	0.127667	0.041223	0.845014	0.699104	0.12669
ENSBTAG00000002137	SUGT1	29.3052	8.80912	26.2393	25.8161	14.5683	20.7983	6.76854	4.32235	9.05033	8.11427	1.58764	25.9251	23.4029	21.1013	27.8737	24.1491	26.5751	17.2633	21.19
ENSBTAG00000002138	PADI1	0.252168	0.282846	0.607681	1.35218	1.54985	0.739642	2.4548	3.55546	3.76252	4.33058	10.007	0.097199	0.012396	0	0	0	0.099489	0.587443	0
ENSBTAG00000002139	MIXL1	3.12797	1.82655	0.421287	0.988337	2.29655	0.642264	0	1.29322	1.68672	0.745332	0	0	0.039184	0	0	0.15335	0.22637	0.603576	0
ENSBTAG00000002143	DTWD2	1.13499	2.54789	0.637495	1.54827	1.12466	1.28291	3.36925	3.73569	4.94752	9.83383	1.9169	1.95226	0.885589	3.14113	1.29556	1.93644	0.988743	0.858783	2.19756
ENSBTAG00000002144	ADRB2	1.94575	2.87168	3.04109	0.888982	1.92579	4.5423	0.968494	1.79632	1.78552	0.593317	2.29762	6.08995	6.52198	4.46594	7.37523	1.25921	2.93772	2.07409	14.823
ENSBTAG00000002145	MMP17	0.686599	0.324159	0.155893	0.446483	0.373914	0.609229	0	0	0.546568	0	2.3459	0	0	3.41907	0.090654	0.144313	0.034934	0.10923	0.202315
ENSBTAG00000002147	PPP4R2	12.3057	8.805	8.45576	11.7017	8.8396	6.74819	16.838	11.6786	12.5697	23.5038	12.9579	20.5601	4.19337	11.0619	12.9878	7.57766	14.7335	6.92083	12.3993
ENSBTAG00000002154	GPR141	1.85336	0.490496	0.045158	0.524956	0.472977	0	0.246971	0	0.371822	0.812575	0	0.121199	0.272079	0.48581	0.039516	0	0	0.041652	0
ENSBTAG00000002170	NOVA1	0.149769	1.7418	3.35813	1.08266	1.271	2.05395	3.62703	3.46823	3.71857	3.79808	2.66494	10.1152	22.7633	11.5755	9.16967	3.30957	2.49096	2.08107	11.8536
ENSBTAG00000002171	FAM135A	2.94996	3.95183	1.42861	2.35868	2.03344	3.63352	6.22655	7.72265	10.176	8.11673	7.9107	1.89704	0.796553	2.68314	1.8961	1.34791	1.18093	2.02817	1.81177
ENSBTAG00000002174	RERG	2.33023	2.46755	3.2741	2.04897	1.43045	0.981048	5.17194	2.47735	3.99388	3.35252	0.83307	4.52399	2.07738	5.45715	3.38884	0.443665	0.568115	1.11444	1.01193
ENSBTAG00000002175	SRPK2	11.497	10.0367	8.77532	7.73636	7.20012	4.741	10.6214	14.725	11.6623	14.5428	15.1679	13.0913	6.07913	16.565	8.48747	7.19222	5.63497	7.00904	10.2553
ENSBTAG00000002176	NSMCE1	102.774	108.794	107.856	113.209	110.492	152.598	15.0018	16.4153	17.5889	11.4895	11.1582	67.8366	199.368	98.4294	99.6357	145.408	95.3222	104.755	95.4376
ENSBTAG00000002177	PIKFYVE	0.405707	2.4014	0.306053	0.323952	0.745609	0.639809	6.07083	9.24842	9.92484	12.2153	8.98649	0.701012	0.113603	1.011	0.493876	0.282708	0.385104	0.567777	1.06702
ENSBTAG00000002178	PPL	13.6658	38.2302	21.441	17.2999	37.0074	33.1524	56.4304	60.1426	42.2349	47.7925	70.4573	19.4393	35.2417	34.8243	21.6102	31.6376	28.504	36.1391	40.4049
ENSBTAG00000002179	CDIN1	3.20969	2.20035	3.7434	3.23618	2.79975	1.45432	3.01881	11.8247	5.93745	2.16755	3.41186	1.61047	2.21426	3.97437	2.49081	2.59618	2.14201	2.48521	2.93685
ENSBTAG00000002181	KHDRBS3	5.31779	4.78256	12.5214	4.53684	5.10812	7.83889	1.08037	0	3.65334	6.71663	2.56892	9.86723	7.69892	10.9686	10.1993	10.806	10.8815	7.41897	14.3013
ENSBTAG00000002182	COX17	16.4932	10.7302	20.2764	22.7465	11.5364	13.7638	0	0	0.477527	0	0	10.089	29.4114	17.2815	30.4536	14.3421	19.334	11.9327	15.574
ENSBTAG00000002185	RNF7	42.3282	15.8671	29.0243	35.3298	24.2923	19.8463	8.2883	6.13432	7.01947	10.3997	2.09208	25.2552	18.8155	28.0127	23.8119	17.261	16.2539	17.0306	19.6426
ENSBTAG00000002186	NDN	5.3321	8.36151	9.0191	6.03026	4.60164	5.17132	2.39613	0	1.62332	0	1.45826	10.1315	18.8608	15.6506	6.98005	7.80291	4.96992	8.74176	14.4058
ENSBTAG00000002187	SERINC3	40.0018	58.1742	48.4975	38.2145	42.7869	35.7626	31.3149	20.6409	21.1896	25.184	34.5743	77.3961	28.5078	78.6763	44.3618	24.1785	34.1016	42.8987	73.4082
ENSBTAG00000002188	C25H16orf89	0.526452	0.823418	0.894885	1.49548	6.03669	0.587129	0	0	0.078001	0	0	0.793626	0.103656	1.70313	0.181341	0.014673	1.63445	0.415027	0.16195
ENSBTAG00000002189	ALG1	4.42132	5.07486	4.38345	3.56386	4.32478	2.56766	3.21511	2.10353	3.71363	5.76416	2.54727	4.51825	3.16708	7.20674	3.50101	2.99013	4.05562	4.08133	4.45804
ENSBTAG00000002190	DOCK8	2.52218	3.76844	0.753189	1.40648	2.21785	1.0643	8.56471	7.71528	8.84479	5.53416	7.75567	3.08698	0.948626	2.89307	2.01703	0.348895	0.389428	0.975622	1.9319
ENSBTAG00000002191	RRP12	5.09115	4.03081	7.40008	5.90386	8.45235	4.46767	8.4151	13.8164	9.62387	9.65881	8.22415	3.35354	9.97941	8.75501	7.86579	2.68396	6.13772	6.03947	8.00774
ENSBTAG00000002192	VXN	0.413843	0.495625	0.388601	0.258185	0.449002	0.157283	0.45601	0	0.456633	0.350946	0.49575	0.346346	0.923077	0.815721	0.351042	1.17577	0.242239	0.570851	1.2579
ENSBTAG00000002194	MYZAP	8.47905	8.92796	5.31314	7.23337	5.99551	8.79954	3.44121	1.98294	7.97093	12.3436	8.01505	16.1341	3.40831	16.4702	10.2883	4.30059	6.10452	6.70592	16.6931
ENSBTAG00000002199	CORIN	0.347141	0.207921	0.024375	0.168263	0.28038	0.06299	0.152635	1.36301	0.945519	0	0	0.191181	0.043742	0	0	0.02413	0.022116	0.091009	0
ENSBTAG00000002201	NFXL1	2.37363	1.75597	1.61689	2.27176	1.60043	1.39728	3.2086	11.1735	4.90475	5.37399	4.6773	3.32958	1.4614	3.12678	1.31176	1.81852	1.21792	1.57614	2.78641
ENSBTAG00000002202	CRAMP1	0.202666	0.75047	0.293	0.191235	0.945827	0.267145	5.97726	4.65658	6.83422	6.48807	6.57638	0.325439	0.113446	0.852357	0.244186	0.164576	0.325777	0.800058	0.857068
ENSBTAG00000002203	NDUFS2	91.2427	88.5811	127.102	86.3441	106.016	78.8196	23.6976	21.8444	15.3632	22.0648	26.6294	92.8184	103.089	60.6582	131.362	82.5157	81.9995	94.6835	113.747
ENSBTAG00000002209	JPT2	22.1168	16.1252	23.6763	16.0118	21.9699	14.7319	14.5207	11.0124	13.2881	13.8487	10.3211	19.086	13.956	23.2334	20.5964	9.80104	16.5017	15.3232	20.0729
ENSBTAG00000002210	LAS1L	17.4595	15.6066	22.8059	16.059	18.1342	14.503	14.1837	15.0236	13.8301	19.9586	18.6313	16.6862	28.4521	30.3235	18.6203	10.3142	14.842	14.2533	20.701
ENSBTAG00000002211	MAPK8IP3	1.29766	3.49583	2.09697	1.88182	2.22991	1.64779	5.44354	2.52943	10.4681	8.36181	9.87911	1.8377	5.00565	8.18963	2.22427	2.32376	1.58929	2.98075	3.81719
ENSBTAG00000002214	TAT	4.34444	10.1726	13.2178	6.75141	16.8421	5.29491	1.82953	2.39805	0.217716	4.22879	1.76867	0	0	0	0	0.786219	27.1387	10.6899	0
ENSBTAG00000002215	GFPT2	4.15439	14.5612	121.691	10.0254	30.1805	21.7472	5.3076	1.33526	7.54729	5.72042	2.43822	18.1794	74.0126	45.8696	112.864	52.8452	175.78	44.8297	277.09
ENSBTAG00000002219	ATAD3A	8.9572	6.41693	9.49579	8.82097	9.43887	4.84469	3.73592	4.13276	5.34542	4.37324	4.45421	3.37509	7.47565	7.51898	7.34134	6.03369	7.22024	8.24727	8.27838
ENSBTAG00000002220	SPTLC1	50.8853	21.0044	31.5106	40.8641	39.8934	22.2244	15.9127	41.6554	20.8869	18.7175	20.9893	50.0224	11.9213	32.7516	26.9024	16.1498	28.3449	23.9523	28.6126
ENSBTAG00000002223	POP4	12.213	7.22293	13.5172	10.3572	8.88984	7.40183	3.28017	3.83579	4.93379	2.16733	8.50115	12.518	11.0178	13.5973	14.4058	7.16741	7.11009	8.68037	9.41701
ENSBTAG00000002224	UHRF1	2.88752	1.22144	1.29344	2.57711	2.59693	2.56074	5.45459	5.8774	5.39768	5.44178	3.38236	0.112972	0.074968	0.221705	0.139078	0.121249	1.21092	1.43436	0.141293
ENSBTAG00000002226	FBXO31	1.21388	2.16234	2.02319	1.68229	3.16373	1.42575	5.0153	4.1358	7.81773	4.51096	11.5708	1.58207	3.11905	6.62408	1.77705	1.19635	0.926642	2.67968	3.64438
ENSBTAG00000002227	LRIG3	3.88438	2.79818	1.60027	4.35104	3.28672	1.6515	4.75861	12.429	10.0593	9.35353	9.73905	3.3042	2.26786	8.18286	0.906348	2.80786	1.7087	2.82982	2.37154
ENSBTAG00000002232	TRPC1	0.085764	1.07455	0.501494	0.829755	0.549975	0.55584	3.83789	0	4.05295	5.10478	3.66937	1.50931	0.230417	1.90567	1.03212	0.768451	0.438336	0.74033	1.38786
ENSBTAG00000002233	CPNE2	5.80623	6.11058	11.1969	3.77205	4.81686	8.76966	4.88599	0	4.51099	1.22901	3.99662	4.63981	8.23981	16.5202	6.23142	8.64906	9.39716	9.43099	16.4457
ENSBTAG00000002236	TRPC4AP	12.9735	21.525	17.2545	6.48736	17.8718	10.635	25.0473	26.049	23.3727	12.9498	25.8678	24.6229	10.7072	20.5978	10.2525	6.73263	19.7616	22.4241	25.4507
ENSBTAG00000002238	ARL2	20.8793	28.7233	34.5162	30.5408	29.2127	34.3372	2.77245	2.37344	3.6071	0	10.2604	38.0055	41.0964	35.7558	56.6682	17.4831	18.1022	23.8075	27.7515
ENSBTAG00000002240	GPR18	0.582655	0.258144	0.441677	0.021306	0.324805	0.235091	0.717254	0	2.41062	2.03079	0	0.329169	0.626575	0.642203	0.214006	0.024631	0	0.176347	0
ENSBTAG00000002242	PSME3IP1	10.8315	9.42613	12.6797	11.7424	10.6834	9.56825	3.75963	4.5032	6.08016	5.81759	5.64405	11.3831	8.02909	12.7165	9.38497	6.74569	7.93944	8.68004	13.7281
ENSBTAG00000002243	SNX15	7.92609	6.84566	12.4653	8.99259	10.0136	8.73006	2.92093	2.24538	2.64264	1.8545	1.87774	9.78805	9.86682	14.6006	11.4806	5.7348	6.75685	8.92972	8.88181
ENSBTAG00000002248	SAC3D1	1.46299	1.1227	1.59271	1.35965	1.25702	0.697798	0	0	1.43746	1.90733	2.05866	1.04286	1.03486	1.71178	0.823024	0.793917	1.5123	1.36764	1.14178
ENSBTAG00000002249	NAALADL1	0.92961	0.581275	0.631963	0.461975	0.769772	0.172324	0.416948	1.29315	1.33032	1.5109	0.475687	0.145755	0.244202	0.393661	0.158118	0.143618	1.33958	0.448776	0.124076
ENSBTAG00000002253	FKBP6	0.66859	0.106204	0.364566	0.683711	0.091396	0.488938	0	0	0	0	0	0.075031	0	0	0.283054	0.34023	0.454873	0.547384	0
ENSBTAG00000002256	YEATS4	5.14482	2.43763	4.07963	9.72797	3.78194	3.53121	2.26376	3.29459	2.35428	2.20311	1.78512	9.3519	5.71543	10.032	8.49882	5.51543	7.42194	3.29309	8.75205
ENSBTAG00000002257	KLK11	17.6002	7.79777	4.47236	10.3534	7.83082	2.22826	1.83859	26.6226	17.4001	13.6376	19.9231	0	0.031882	0.068795	0	0.088436	7.79617	2.08541	0.218406
ENSBTAG00000002260	NCAPD3	1.50128	1.80383	1.55343	1.45091	2.05816	1.13107	0.974993	3.07884	3.1231	2.86398	3.09587	2.05792	1.92913	3.49351	1.59061	1.16268	1.08241	2.11669	1.39254
ENSBTAG00000002266	NPL	0.914249	0.957198	1.56249	0.385807	0.433499	1.0807	1.64921	0	0.303698	0	1.78914	0.677799	0.935496	1.06221	1.53639	1.00676	0.408162	0.691805	2.40528
ENSBTAG00000002267	ANKRD40	8.99293	9.07458	10.1075	9.89598	8.39164	7.22154	12.532	5.62298	9.80622	7.15224	13.8165	15.2701	6.51361	18.2073	12.1054	7.64502	7.70502	8.19787	17.158
ENSBTAG00000002271	CDADC1	5.40658	8.17347	5.62444	4.87676	4.4136	4.45715	4.1055	0	4.73077	8.33193	1.83432	5.78364	5.30013	7.87703	7.83204	7.73711	5.85484	6.65562	7.95956
ENSBTAG00000002272	KCTD18	3.27833	3.75381	2.65399	2.90218	3.30454	2.69279	3.57559	0	2.60472	2.41238	4.69461	8.88265	3.0753	7.7798	3.36959	4.27137	3.9372	3.25693	6.34116
ENSBTAG00000002275	PTP4A1	45.8648	21.0772	46.7777	47.8131	26.7171	24.4596	19.5124	15.9043	20.4355	30.8526	27.0761	62.3672	28.3171	51.316	51.4842	41.947	40.1424	31.6703	67.6089
ENSBTAG00000002277	MLLT1	4.29861	7.54171	6.7408	6.584	9.60474	5.22611	6.88513	9.90695	8.67318	6.31521	10.9024	4.35668	3.03065	9.31105	4.8698	2.48773	4.06753	7.57764	7.02179
ENSBTAG00000002278	FBN1	8.31753	31.4735	59.0503	6.61994	9.17161	15.2742	36.1736	38.7147	38.0335	28.1028	39.5227	63.9426	31.7009	71.156	72.9003	51.9421	39.0042	50.5307	133.167
ENSBTAG00000002279	LUC7L3	15.9241	5.64252	7.98164	13.3273	8.88961	7.93271	15.4647	30.5427	32.6397	45.6662	34.9305	15.896	14.0896	30.1509	11.3616	7.35241	14.8537	8.04424	13.816
ENSBTAG00000002280	KIF5B	6.25811	21.7275	7.04097	9.61599	12.4339	13.6492	36.0601	41.8873	36.7416	56.9635	45.4898	25.9533	2.44334	12.7376	15.174	13.4873	16.713	14.3808	22.9436
ENSBTAG00000002281	ZNF354C	0.519057	0.644507	0.19359	0.366262	0.260766	0.29908	0.866247	0.722835	2.2584	4.48654	1.41379	0.199127	0.802675	1.16749	0.598893	0.359469	0.074793	0.427277	1.18075
ENSBTAG00000002282	EIF1	156.692	289.42	534.043	420.209	372.389	417.96	62.453	37.0562	52.5289	77.4881	62.9148	538.451	571.145	507.324	717.231	419.294	456.458	363.046	548.94
ENSBTAG00000002283	FZD7	8.30788	6.69431	6.32837	10.6121	10.38	9.38987	9.03523	11.2159	13.4361	13.0429	13.7895	9.97552	12.9743	21.9439	6.76628	7.331	8.71812	8.55665	11.1039
ENSBTAG00000002286	DNAJC18	4.85794	7.70184	8.07798	4.53655	5.01476	4.93592	5.57404	2.11198	4.17054	2.6344	3.17174	15.0895	6.34444	13.7462	11.2027	10.5588	6.17608	8.80906	10.9635
ENSBTAG00000002287	CHD9	3.46638	6.70189	2.39652	2.95565	4.21349	3.77941	18.1922	15.8669	16.9728	16.7191	16.0747	6.9363	3.96871	8.52036	3.84764	4.43248	2.60461	3.7237	6.35139
ENSBTAG00000002291	ZBTB41	0.158132	1.99367	0.27265	0.181979	1.07217	0.619802	5.3892	7.0227	5.06627	5.66272	3.89916	0.68815	0.110201	0.323557	0.703535	0.412936	0.655125	0.722311	0.93278
ENSBTAG00000002292	SMARCA1	1.71567	6.30082	3.20461	2.88614	1.89803	2.73413	1.71427	2.75428	2.18379	1.70453	6.20357	13.6678	2.35264	10.1701	6.9508	5.33393	2.25711	4.6235	7.68897
ENSBTAG00000002293	ARL5A	5.22661	10.6479	4.63501	7.31737	4.69221	7.88822	18.0321	31.0083	19.9121	22.116	15.2084	9.98146	1.37992	4.6284	6.01701	3.38267	8.9209	3.36306	7.14657
ENSBTAG00000002295	ATF2	3.0658	7.74636	4.16779	3.40219	2.92002	4.00432	9.40779	6.06443	13.0247	18.4038	8.32945	7.27109	1.13085	7.26511	5.1323	4.18663	3.82481	5.05287	7.6485
ENSBTAG00000002296	STING1	4.41637	3.29512	6.50202	4.34123	3.20616	3.10249	1.04789	2.57166	3.49508	0	2.83914	6.38132	5.80143	13.1135	4.25387	2.86585	2.32501	3.73374	15.8932
ENSBTAG00000002299	SEL1L3	1.24797	1.8067	0.830871	0.577254	0.975614	1.44802	2.31215	0.770657	2.37076	3.23113	1.59879	0.793768	2.30465	3.31918	0.480174	6.27889	1.28581	3.28876	1.57537
ENSBTAG00000002300	DCT	0.128112	0.051385	0.169035	1.01208	0.375463	0	2.22405	5.11964	42.4725	52.7554	0.822334	0	0	0	0	0	0	0.037976	0
ENSBTAG00000002302	CD59	73.8965	92.4119	167.248	69.3249	89.25	118.678	18.8165	39.0766	12.3149	15.6125	20.1983	153.588	106.839	129.099	219.928	66.9396	131.788	85.4784	353.275
ENSBTAG00000002303	GLG1	8.104	18.5491	8.82884	0.536245	10.9737	8.31278	20.7497	21.6066	19.3153	17.1219	19.6201	15.6163	13.3299	37.4189	10.2868	9.99275	4.47763	14.9837	21.5753
ENSBTAG00000002305	PCSK4	0.428462	0.554619	0.551018	0.899706	0.931549	0.532238	0.526915	0	2.25358	0	0.391607	1.49878	1.14792	2.3906	1.04204	0.104992	0.232258	0.315572	0.665917
ENSBTAG00000002306	UTP11	22.7696	5.66896	15.6711	16.0831	12.4055	10.5001	4.42846	3.66213	4.98536	10.71	5.91895	8.84263	9.47077	14.1123	15.2247	7.95505	11.3686	9.94764	14.1792
ENSBTAG00000002309	CSPG5	0.857422	0.413926	0.611837	0.590539	1.0479	0.260898	0	0	0.349975	1.08632	0	0.987553	0.414812	2.42762	0.234516	0.185438	0.303986	0.276367	0.655187
ENSBTAG00000002311	REEP6	8.31225	7.12472	6.35837	4.30016	11.8944	6.34136	2.27849	4.11073	2.12546	2.73257	2.71618	1.19807	0.214646	1.16547	0.823492	0.581412	4.45327	5.52906	0.27258
ENSBTAG00000002313	ITPR2	1.1438	7.46427	0.67875	0.625618	4.62561	2.63458	38.8253	31.0966	20.193	18.6805	26.2327	2.04534	0.429646	2.30055	1.77544	0.898605	0.887412	1.93393	2.01116
ENSBTAG00000002315	RNF34	10.9644	7.82286	10.532	15.5721	12.8715	8.33679	2.83943	10.5481	9.78342	15.8847	7.93878	11.208	5.26103	11.2202	11.1615	6.22876	7.30365	10.3697	11.8752
ENSBTAG00000002317	PTN	11.953	18.4498	24.1255	10.1744	14.7073	25.8167	6.78157	5.70477	3.31945	2.30772	3.26103	20.515	126.045	102.577	21.403	39.3766	10.0749	24.7423	54.5798
ENSBTAG00000002319	HMCN2	0.067915	0.672068	0.208205	0.306975	0.80664	0.331899	1.42047	0.203772	1.18168	0.784654	3.55991	0.086655	0.162918	1.96791	0.089984	0.816678	0.310875	1.58431	3.54099
ENSBTAG00000002321	AMT	4.69318	2.46158	4.24365	5.62923	5.01452	2.0018	10.1716	13.2219	14.7922	12.1894	10.953	3.58434	39.1564	32.2869	4.13034	1.92032	0.730091	2.94929	5.54829
ENSBTAG00000002323	USP28	2.85241	3.92121	3.39561	2.76105	3.40732	2.4416	7.93306	9.03232	10.414	11.4532	8.20529	3.11056	2.48084	9.5759	2.74886	2.10018	2.30467	4.04881	5.53375
ENSBTAG00000002326	LGALS3	541.978	230.623	493.111	470.471	423.367	586.268	150.04	143.776	176.148	150.325	243.915	343.313	288.252	232.613	410.032	599.361	677.459	497.226	921.542
ENSBTAG00000002327	TMEM208	46.4495	36.6938	47.2777	41.8491	39.6252	33.6483	2.03617	0	6.29785	7.96629	7.81727	15.5549	32.9796	16.6619	39.2664	36.9368	38.5602	36.7775	26.0241
ENSBTAG00000002328	KDM2B	9.89579	5.57712	6.06573	6.95219	7.66038	4.7299	9.58846	19.051	10.6422	9.83098	9.20814	3.21043	6.20449	8.83631	3.76063	3.71895	4.39672	4.78011	3.82836
ENSBTAG00000002329	ASAP2	1.86628	4.43948	2.61269	2.23331	2.44467	2.60294	4.86874	7.23456	8.54628	10.3755	10.5084	3.09107	1.34805	5.1153	3.11626	2.4697	3.32218	3.18715	6.04227
ENSBTAG00000002331	DLGAP5	2.95563	0.475617	0.333039	1.83337	1.08289	0.986221	0.770736	0	1.68811	1.61124	0.42304	0	0.120419	0.234248	0.280078	0.182144	0.053452	0.310524	0.095458
ENSBTAG00000002332	LSM5	30.9582	9.33708	20.1017	39.236	18.5735	19.4368	2.82456	4.52083	3.36955	6.97177	2.21105	15.3058	21.7025	20.033	21.9929	23.0601	17.7856	15.5887	17.2006
ENSBTAG00000002333	HOPX	220.402	29.6997	49.3999	94.2685	70.2268	65.5289	17.6233	16.2961	18.8756	34.4941	19.6129	11.688	20.9597	23.4612	13.4078	9.96378	81.3439	26.4857	25.6172
ENSBTAG00000002336	RCOR1	0.358453	3.17395	0.888797	0.456958	1.68829	1.86006	4.95697	9.82418	11.9375	12.5577	11.9803	0.727795	0.144616	1.72778	0.569101	0.294876	0.727071	1.21767	0.929013
ENSBTAG00000002340	STEAP4	3.13586	10.122	3.29177	1.46685	2.84268	2.602	5.75242	0	3.64933	4.71556	2.47346	3.76278	0.823277	3.56746	2.80543	0.98103	2.11537	2.70584	4.12976
ENSBTAG00000002341	ETS1	2.71382	29.2157	5.86079	1.23607	5.05417	8.5806	20.6767	3.80629	13.6632	6.69046	6.74742	6.36575	2.04699	9.98618	9.39213	2.83227	4.20964	8.03427	7.49491
ENSBTAG00000002344	ORAI3	9.16325	12.5668	23.1682	10.2755	11.007	14.4576	6.69183	6.71641	8.28331	4.31409	0	10.6433	18.3054	21.4863	14.8216	16.8957	15.1264	17.7454	36.4027
ENSBTAG00000002345	SETD1A	1.288	2.57059	1.57939	1.38824	2.38689	1.50131	5.07593	3.38279	6.35158	5.93741	7.00862	1.14075	2.44414	5.12728	1.63383	1.09441	1.23303	2.38841	2.70055
ENSBTAG00000002346	HSD3B7	8.74441	11.1001	35.8965	7.91599	10.5982	18.0217	0.889846	5.98982	2.47106	2.11212	2.1622	10.8683	33.1145	19.7985	33.4979	20.8317	18.3291	21.3669	61.793
ENSBTAG00000002347	MAST3	2.78349	3.00015	1.5228	1.47368	3.31121	1.59411	6.51868	9.29421	7.35949	4.41241	7.22239	1.5663	1.41992	4.50901	0.787029	0.608486	1.00519	1.5201	2.42269
ENSBTAG00000002348	SLC4A4	0.067453	1.37746	0.436263	0.266227	0.40102	0.536298	4.41438	13.1495	7.01085	2.60909	9.66507	1.95164	0.629557	0.67731	1.05712	0.242044	0.061467	0.699755	0.718616
ENSBTAG00000002350	PIK3R2	25.8866	19.8052	9.89704	12.4054	23.4873	8.82759	21.5406	44.1057	19.7103	22.8893	22.3713	6.72875	9.88624	12.4464	3.32319	8.93847	7.4485	14.2817	6.0684
ENSBTAG00000002352	GGA2	17.9431	16.703	16.4174	14.3731	17.3764	11.8362	9.03554	10.9755	11.4967	9.52667	13.0192	12.0754	17.4412	22.0135	13.7592	8.53496	10.4045	16.6683	17.5119
ENSBTAG00000002356	RBM47	7.47035	8.13012	7.99739	7.7963	8.80894	6.54838	11.3652	12.4729	14.0827	19.5329	14.8511	3.56452	0.883377	1.29529	1.88771	1.18859	16.3345	7.5385	1.43096
ENSBTAG00000002357	TICAM2	5.05099	4.28999	4.79711	3.33597	3.8981	2.33974	2.48626	2.6276	2.77818	1.21523	1.09265	5.31703	3.61547	7.32963	5.25692	3.02942	4.71935	3.415	6.26449
ENSBTAG00000002361	TMCC2	0.558692	0.67861	0.236116	0.793173	0.871643	0.942875	1.70301	3.77072	1.45242	0.82175	1.7843	1.0866	0.653954	2.30719	0.452311	0.07914	0.18893	0.831662	3.07062
ENSBTAG00000002362	APOLD1	4.82102	8.7768	7.96826	2.64294	4.90334	11.4557	3.82875	0.742856	3.88148	2.52209	1.63413	24.0186	8.48043	16.4926	27.933	6.6333	3.79117	7.85761	53.1657
ENSBTAG00000002363	SESN2	2.52468	2.67923	2.45685	3.09574	5.00024	3.32053	2.86587	3.16516	7.12086	4.12253	6.6835	1.54227	2.02924	2.58998	2.00293	2.13011	2.73031	4.39833	1.29336
ENSBTAG00000002367	HCFC1R1	50.3781	45.4058	39.627	54.4387	36.9433	60.5009	8.70261	33.0975	10.54	14.6838	4.01933	46.8663	103.854	59.8903	60.529	49.8152	33.709	39.6447	60.7088
ENSBTAG00000002368	TULP2	2.8486	1.46628	1.28767	1.31847	1.66027	0.75313	0.506554	7.44511	4.71885	3.47415	1.5909	1.67568	3.53752	3.35555	1.04951	1.30749	0.481226	1.02641	0.688776
ENSBTAG00000002370	ZNF792	1.12968	3.22217	1.79905	1.07966	1.49721	0.721473	4.46815	1.16041	7.68587	4.58716	5.14372	2.4735	0.614878	1.72701	1.94406	1.11867	2.39529	1.98417	2.47781
ENSBTAG00000002374	ARMC5	1.26659	1.94844	2.01412	2.12219	2.8088	1.50942	0.530926	1.53381	3.1266	0.745726	3.22334	0.98812	3.36601	4.25874	2.38749	1.13253	1.38921	2.23617	3.64147
ENSBTAG00000002376	PPIL1	24.8228	9.91521	27.0168	22.1242	16.0439	15.2651	4.96649	13.3334	7.18647	6.13595	3.08	18.0734	12.5938	15.9177	22.3363	9.36889	17.4519	10.7126	22.4466
ENSBTAG00000002377	PSMB2	139.185	74.4336	108.946	105.941	99.1755	84.6272	19.972	33.7652	13.0525	25.5556	27.34	79.886	62.6673	50.9408	91.7949	44.3926	79.2366	71.1831	68.8346
ENSBTAG00000002378	NUCB1	77.9221	203.27	139.181	71.3255	96.0842	106.622	38.2719	14.2584	34.8422	38.4559	30.5186	227.305	224.334	275.42	162.624	219.527	130.416	236.289	178.123
ENSBTAG00000002381	ZDHHC5	15.9047	12.8573	12.6148	12.9832	20.6084	8.63241	17.766	30.4038	19.8874	22.9361	26.2022	5.85054	5.71319	13.224	8.07639	5.02755	6.57208	12.674	12.0088
ENSBTAG00000002382	DDX10	3.95248	2.09159	4.25935	3.61327	3.08157	2.22366	5.35249	4.73381	3.39917	2.83213	1.12671	3.1352	1.28346	2.57589	2.91179	2.23839	3.90237	2.27371	3.73596
ENSBTAG00000002385	SLC35E4	2.93601	2.80843	5.49859	3.29711	2.54506	2.62827	1.56315	0	3.31423	0.772237	0	1.60145	2.22199	4.43895	8.29507	2.84444	3.64131	3.62479	6.3452
ENSBTAG00000002389	MED19	23.8637	17.7217	20.7178	20.1503	21.4522	17.7191	12.5203	15.7984	13.5478	25.331	10.6072	18.4698	20.6872	26.1714	19.5743	10.7995	13.397	18.2502	19.3951
ENSBTAG00000002390	CCDC184	0.835795	0.428859	0.55354	0.809669	0.760735	0.910255	0.493414	0	0.156575	0	0	0	0.973499	1.45809	0.283786	1.27734	0.426947	1.12001	2.00114
ENSBTAG00000002391	TGFB1I1	15.0651	29.3975	18.7299	20.6338	17.4761	26.8958	7.44947	4.80614	6.16949	8.56123	8.02677	27.2004	28.4975	60.6176	23.8771	19.276	14.5156	25.1448	60.0519
ENSBTAG00000002392	ANK2	0.624618	3.67764	2.22129	0.442323	1.26378	1.27036	6.34629	5.09697	5.54217	4.31865	6.632	3.86044	1.20549	3.33938	4.56029	2.71728	4.10442	2.88322	5.91918
ENSBTAG00000002393	C23H6orf89	13.3841	18.8824	14.9317	12.6346	13.2916	9.18006	14.5285	19.9191	17.4752	11.4125	24.5784	23.0695	24.3142	34.7673	20.2545	11.5828	8.60074	13.2344	22.0484
ENSBTAG00000002394	TMEM44	3.57968	4.13221	3.84171	2.25559	2.15862	4.12076	4.31611	4.45329	5.7073	8.60646	6.20609	6.82352	6.27507	14.9784	5.09394	1.70908	1.13231	3.27842	5.95735
ENSBTAG00000002395	HPS3	3.30826	3.13016	2.73515	3.33116	2.543	1.63081	4.94816	5.68993	3.71915	3.33845	11.444	3.93431	4.27287	6.23816	3.09807	2.64993	1.97478	2.37473	3.91772
ENSBTAG00000002398	ZNF567	3.13127	0.998508	0.900371	1.90938	1.20538	0.519261	1.42541	0	1.8693	3.00226	3.0824	4.52471	1.47844	2.99445	2.0448	0.868717	0.717564	0.841993	1.73358
ENSBTAG00000002401	NPFF	3.01898	4.59341	3.26582	2.3426	4.35063	2.3162	4.33758	5.5031	2.55101	4.56019	0	4.07332	2.20901	9.15809	2.42972	2.59856	3.10505	3.94911	4.93307
ENSBTAG00000002402	IGF2R	4.38369	6.59697	4.99272	3.80219	6.6404	2.94445	10.7043	14.1841	15.016	14.2539	15.1612	7.05377	3.74555	7.69814	4.92779	4.86798	2.4641	9.4898	10.6412
ENSBTAG00000002404	TMX2	32.2618	31.0626	41.7446	24.09	32.463	22.6016	14.2089	20.4274	15.1767	4.86856	5.74791	33.7765	16.8933	27.7524	39.7051	20.387	32.7617	31.5573	32.9034
ENSBTAG00000002411	CTNND1	21.8967	21.4664	13.3689	14.6503	22.1266	14.0867	50.5841	54.6296	45.4985	43.5915	44.3988	22.7806	7.9362	27.4582	11.8058	7.89629	12.0045	19.4832	20.2566
ENSBTAG00000002412	CYB5B	22.8646	21.3258	23.8518	15.4607	23.4896	23.0821	28.5075	21.1245	20.2733	29.3988	35.9306	13.1068	12.8859	15.8113	21.3	6.09172	16.5838	14.1279	21.3682
ENSBTAG00000002413	MCAT	10.0983	9.34148	13.2154	10.6675	11.2231	6.55259	9.34733	2.62229	7.81451	8.4431	12.9297	7.51419	14.2479	13.4066	14.0543	8.66124	11.8494	11.1654	11.548
ENSBTAG00000002414	KCNJ10	0.235557	0.235278	0.068852	0.25333	0.281563	0.174244	0.281815	1.56852	1.38941	2.54145	2.22232	0.138546	0.079664	1.94837	0.060729	0.072485	0.115147	0.061324	0.032101
ENSBTAG00000002415	TSPAN3	68.4357	50.9766	71.6089	70.9599	57.4634	40.553	14.1192	25.6437	19.3523	19.3674	17.5836	103.521	45.5774	81.475	90.0092	70.598	54.4442	67.7355	73.2814
ENSBTAG00000002417	RAB30	1.42666	4.14729	1.79273	1.77912	1.86922	3.52894	3.80398	0	6.18503	3.41179	8.06994	3.40296	3.44021	4.04439	1.87251	2.21699	3.3554	2.72399	5.91938
ENSBTAG00000002418	TICRR	0.950184	0.615408	0.266792	0.716573	0.576886	0.425116	2.25484	3.86126	1.66166	1.24109	1.72498	0.386095	0.318476	0.487579	0.50229	0.606622	0.23286	0.379813	0.191342
ENSBTAG00000002419	PIGM	3.43333	1.97371	2.39861	2.76372	2.44055	1.89526	2.06444	2.70883	2.57383	3.15556	3.91824	1.46357	0.648838	1.57772	1.07993	0.805528	1.8585	1.55111	1.6038
ENSBTAG00000002422	BCL9	2.32953	2.69305	1.88479	1.97945	2.99925	2.22825	3.71049	2.14791	4.87908	4.45651	3.0214	1.51718	0.77325	3.99879	1.09204	0.890386	0.975642	2.01107	2.67441
ENSBTAG00000002423	PSMD12	29.5106	12.0633	29.1137	33.4173	20.7251	20.4393	13.2198	23.888	11.0141	15.8069	10.5524	23.759	12.1714	17.3286	23.595	14.7297	33.7918	17.5909	23.9579
ENSBTAG00000002425	SCN9A	0.134315	0.137458	0.003316	0.075087	0.127631	0.056223	1.9992	1.22107	0.804871	2.43077	0.462268	0.016146	0.066659	0.218264	0.051981	0	0	0.040711	0.011812
ENSBTAG00000002428	PPA2	21.0241	12.7429	26.1322	25.254	20.9487	17.9645	3.94792	0	4.00591	3.86616	15.899	20.7142	21.1394	18.3414	24.8836	20.3963	17.0274	17.7913	22.1962
ENSBTAG00000002430	COL17A1	84.2114	25.1441	10.652	30.3468	64.9544	10.4679	99.8674	154.179	99.7454	126.382	88.3724	0	0.079766	0.07397	0.028125	0.655916	9.4791	14.8294	0.089814
ENSBTAG00000002431	TRIM24	5.8639	9.69106	6.36903	4.84776	7.61733	7.20281	11.0951	8.80409	15.4247	20.0513	11.8203	8.97064	6.13322	8.47182	5.72771	3.4824	4.13935	5.42424	8.25083
ENSBTAG00000002434	WDR18	6.42404	5.66987	8.31918	6.51937	8.47901	4.22276	4.17814	5.89075	9.73718	8.02459	9.682	3.47693	6.26594	8.15853	5.16922	2.87911	5.38649	5.7795	7.63679
ENSBTAG00000002435	PTPRE	2.18042	2.83229	2.27868	2.46882	1.92346	1.76079	3.00122	0	6.76655	2.71858	4.64429	1.64831	1.43486	5.45044	1.85784	0.469284	0.895434	1.27621	2.85787
ENSBTAG00000002440	KIF7	1.20997	1.46519	1.06455	1.32383	2.25717	1.50817	8.84269	8.13502	10.1315	7.35604	16.2641	1.1862	2.90647	4.67484	0.836395	0.962044	0.788618	1.42308	1.66426
ENSBTAG00000002444	MKI67	2.35761	1.71371	0.297224	1.31825	2.85216	2.37409	4.75684	11.4435	5.63323	6.79305	8.87459	0.024726	0.127957	0.054221	0.132142	0.173255	0.107552	0.80969	0.008988
ENSBTAG00000002447	C7H19orf44	0.066058	0.371838	0.404508	0.140803	0.77208	0.825089	1.16868	0	1.85511	2.96885	0	0.201662	1.23429	2.17014	0.610763	0.351019	0.338223	0.275108	0.905785
ENSBTAG00000002451	TTC39A	6.44882	4.46845	6.82319	7.79614	7.94043	5.75476	2.23894	8.3427	6.78299	5.81503	4.30867	0.268437	0.808763	1.24833	0.341776	1.20494	10.3598	6.54482	0.775977
ENSBTAG00000002452	ASCC2	10.2296	13.6408	17.8603	12.2712	14.5687	12.1696	8.85315	9.67681	9.93364	6.45974	9.56209	10.0776	40.8667	28.5443	11.8493	11.7622	10.5792	13.639	15.3643
ENSBTAG00000002454	ALG2	4.27942	4.9421	4.89991	3.79144	4.74071	4.46236	3.8818	7.21404	4.0014	2.36353	7.42889	6.2359	1.45735	2.47603	3.42493	2.08202	3.33827	3.99082	6.14625
ENSBTAG00000002455	KLHL8	4.56422	3.94527	2.56359	2.82632	2.72891	1.69286	4.86601	8.28849	4.86795	10.988	6.51866	2.69611	2.13487	6.14482	1.33585	2.34559	4.90934	2.93639	3.5484
ENSBTAG00000002457	SEC61B	109.225	44.7188	143.031	119.986	108.226	77.2121	7.62588	15.2258	5.85194	5.54733	12.2184	72.4066	57.6551	35.6324	67.2218	65.3304	108.871	48.4595	88.0453
ENSBTAG00000002458	NUP155	4.23795	2.59777	4.61233	4.20122	3.62738	3.50566	4.60015	6.94996	7.11047	9.32714	3.87926	3.90106	2.90844	6.1521	3.67821	1.8497	2.53525	2.91133	5.20035
ENSBTAG00000002460	ACTL6A	15.8955	5.50703	12.9475	11.3217	10.392	9.62336	5.80443	8.33044	3.17758	1.58595	5.21615	10.0612	3.39492	7.20163	8.15917	4.35819	10.9506	7.88327	11.9407
ENSBTAG00000002462	MRPL47	29.227	6.92988	20.7301	25.1818	13.1025	9.5318	9.53667	6.18813	4.21833	11.0516	9.06636	19.4148	15.0605	14.8243	23.672	12.382	15.4903	10.3934	20.0742
ENSBTAG00000002463	NDUFB5	92.0727	23.3431	58.7484	84.1324	50.3654	48.3894	5.93674	10.3882	8.47109	13.6477	0	75.3992	41.9138	37.271	78.8397	52.9842	59.908	35.49	48.9939
ENSBTAG00000002464	PLCH2	2.15326	1.27619	0.556575	1.99767	3.43803	1.13082	7.59979	12.214	13.112	13.1211	5.65664	0.081651	0.192382	0.131604	0.0344	0.010431	0.395705	0.993197	0.01882
ENSBTAG00000002468	RPS28	763.401	793.919	781.762	1131.09	576.55	711.176	101.825	25.4496	30.3539	45.0925	33.9427	205.597	1522.15	303.98	1007.72	878.702	887.095	577.008	447.616
ENSBTAG00000002469	KANK3	3.63954	12.2341	7.64877	3.12316	4.66195	7.4711	4.37446	4.16301	3.45835	2.52372	2.62881	9.94767	14.1756	26.6161	10.413	5.93331	4.86979	9.04065	22.5207
ENSBTAG00000002470	CCDC78	5.89696	3.88428	3.17703	4.67037	3.72943	3.16311	1.38371	1.10104	3.11185	3.32045	4.13602	4.10302	5.29112	6.61026	4.58441	3.62869	3.9819	2.98215	4.94729
ENSBTAG00000002471	CHL1	2.43841	2.05049	0.750532	1.07274	2.12031	1.09093	5.71519	9.9952	5.44092	6.36018	6.79909	3.22844	0.217732	3.15328	1.3226	0.076548	0.356126	0.622811	0.595866
ENSBTAG00000002472	CASP9	5.79241	3.26447	5.30884	4.29006	4.60221	2.44099	6.23804	4.93085	4.6371	7.7908	2.32654	6.21865	4.9757	8.7624	3.47964	2.7195	4.4128	3.61807	6.62247
ENSBTAG00000002473	ANGPTL4	7.42796	9.57453	77.8644	6.76455	19.7831	3.46913	7.7229	4.14337	5.57765	5.45754	4.30802	18.3072	14.8484	15.9499	73.1535	8.65736	5.14727	14.3154	14.5073
ENSBTAG00000002474	MAD1L1	1.29295	3.54113	2.46847	1.58798	3.46355	2.24382	3.94332	6.15963	4.46513	8.38572	3.26786	1.34745	4.29579	4.77349	2.18708	1.65247	1.51226	3.31511	4.49499
ENSBTAG00000002475	RAB11B	41.1979	51.2292	49.703	34.9354	43.8292	45.1184	11.9109	10.973	11.4893	19.4954	16.2941	59.2757	51.6903	73.1377	51.1626	34.9597	36.6616	48.3655	62.6287
ENSBTAG00000002476	DNAJC16	4.5562	3.36789	3.55908	3.13396	3.79262	1.84604	5.14524	5.82869	5.83542	3.8049	5.39742	3.13716	2.11328	3.50469	2.42586	1.823	2.94818	3.10631	3.34712
ENSBTAG00000002477	MRM2	4.42374	3.22045	3.32972	4.0855	3.69014	2.8507	4.70271	1.69728	3.90572	3.20697	0	5.71557	3.64862	6.01299	3.04847	1.96188	2.64357	2.68446	4.64668
ENSBTAG00000002478	AGMAT	2.36479	0.096167	0.33608	0.553508	0.288765	0.370563	0.128496	0	0.85224	0	1.16135	0.670541	0.392413	0.063761	0.800147	0	0.26112	0.184514	0
ENSBTAG00000002479	PANK4	6.409	6.14581	6.56551	5.50261	7.28905	4.92886	5.32239	6.42654	6.58751	4.29616	7.45713	5.2166	8.75897	13.246	6.21411	4.31625	4.31215	6.84016	8.90645
ENSBTAG00000002480	NUDT1	6.63487	6.18035	6.71881	6.35366	5.73905	5.49433	2.73896	1.17215	7.00677	1.37665	3.28156	5.2721	10.9252	9.76487	10.7075	4.69726	6.06632	5.63157	8.9614
ENSBTAG00000002481	HAGHL	6.18034	10.7892	18.1852	7.02178	6.29115	10.471	3.4434	3.40203	5.0036	8.4243	1.00703	10.2837	14.9339	7.59836	21.7871	11.8091	20.4657	10.1867	13.2623
ENSBTAG00000002483	HES5	0.550515	0.502557	0.696149	0.331718	0.264529	0.290763	0	0	0.240078	0	0	0.035382	0.071538	0	0.208531	0.044018	0	0.15777	0.194019
ENSBTAG00000002484	CIAO3	3.98125	5.21019	9.51378	4.83592	7.01567	5.48366	6.64191	10.5003	8.12734	7.23802	6.24443	2.40964	13.6916	10.5645	6.47157	4.23121	5.7782	6.06872	8.66211
ENSBTAG00000002485	TNS1	13.3192	40.6373	21.8835	11.8381	22.1208	19.7525	63.3475	28.216	39.7668	42.5723	68.3476	73.1625	40.9738	115.576	42.0382	21.3207	13.6545	35.2705	57.7977
ENSBTAG00000002487	UBE3A	13.3098	8.48448	9.92168	12.1458	10.0387	8.66582	17.418	15.2035	14.7831	22.5468	15.4091	16.196	10.2863	17.4002	10.7867	8.92999	11.2122	8.47855	15.8545
ENSBTAG00000002488	LDHC	0.503623	0.404121	0.069783	0.246289	0.296607	0	1.2634	0	1.46748	0	3.14742	1.43772	0.323645	0.61007	0.731854	0.315057	0.337393	0.11759	0.212292
ENSBTAG00000002490	CHPT1	18.7385	17.4393	52.5813	48.8194	36.8804	36.5171	12.8091	7.40798	7.9465	13.2501	13.5796	171.434	13.9984	10.9229	111.284	11.7372	36.94	28.5802	14.8469
ENSBTAG00000002492	SYCP3	2.79192	1.30591	2.08043	2.9845	2.33922	2.42921	0.764677	1.76562	1.23827	0	0	23.5046	1.16967	3.58844	6.84522	1.59168	4.42779	1.31839	1.94839
ENSBTAG00000002493	VPS35	30.7696	17.9506	34.926	32.7961	29.1233	24.2448	17.0015	13.6735	16.6716	19.1902	11.0073	45.8437	17.2774	34.7008	29.9455	17.8294	30.0964	24.749	45.8218
ENSBTAG00000002495	BRD4	6.18427	11.5126	6.37852	4.45632	9.68346	6.03493	14.3982	24.3886	19.8994	18.5226	17.5236	5.04704	2.8258	12.6109	5.34271	3.0569	5.76509	7.51618	9.12543
ENSBTAG00000002500	FBXL15	9.05976	6.15128	5.82843	7.9975	6.48589	6.64137	2.23277	0	6.97781	7.36497	0	8.31955	9.51412	9.7871	5.76627	4.0424	6.14756	6.40126	7.44836
ENSBTAG00000002501	CUEDC2	56.2484	41.4608	53.6584	49.4167	49.4246	53.9878	20.5468	5.70128	7.21387	24.5149	18.8333	42.8959	82.4386	72.4368	61.4289	49.3124	55.9707	46.5665	53.6624
ENSBTAG00000002503	BSCL2	16.1449	22.473	15.0367	11.8807	18.2116	13.1751	16.3921	20.2018	18.4095	14.4204	12.5262	11.9893	9.75647	11.6253	9.99126	14.4086	12.1159	19.9233	14.1156
ENSBTAG00000002504	IREB2	2.02061	9.59182	3.03552	3.01483	4.26889	5.59238	12.2703	18.592	13.676	14.2234	11.4074	6.41385	0.620465	2.44475	3.30325	2.8603	6.09469	5.51653	4.29308
ENSBTAG00000002507	ATP5F1A	282.314	184.85	280.509	216.535	256.247	171.416	88.546	134.227	84.5609	94.5063	113.384	418.264	182.273	157.567	281.934	180.097	184.778	210.627	254.404
ENSBTAG00000002508	GNG3	1.17828	1.89155	1.14962	1.27398	1.20115	1.70787	0	0	1.00089	0	0	1.92697	1.3233	3.13851	1.55105	1.63843	2.54653	1.81398	1.5453
ENSBTAG00000002510	HNRNPUL2	29.9879	63.8775	45.6424	30.2162	43.9125	46.2931	37.4255	27.2058	20.6727	24.3433	20.3076	33.6884	29.0469	51.2395	36.4112	39.8178	48.2455	53.9072	61.9226
ENSBTAG00000002512	HAUS1	7.63744	3.46912	7.03996	5.67081	4.42488	4.98398	4.14369	5.97978	5.5133	2.91669	5.46602	15.6036	10.0008	9.44047	8.36948	4.61272	4.86674	4.42203	11.1108
ENSBTAG00000002515	DNAAF3	0	0.099476	0.009242	0.114685	0.095646	0.24492	0	0	0.796375	0	0	0	0.166353	0.019695	0.412939	0.021554	0	0.089508	0.034243
ENSBTAG00000002516	YJU2B	12.5299	13.6598	12.5489	12.4811	14.4596	13.3873	2.47976	3.73447	3.24549	12.0072	4.35429	10.0745	26.1568	23.8449	13.7258	11.1175	11.0254	14.3295	15.3189
ENSBTAG00000002518	NKX6-1	0.915825	0.894399	0.343837	0.611954	0.736428	0.157447	1.57774	0	1.33417	0	0	0	0	0	0	0.025981	0.331325	0.292365	0
ENSBTAG00000002520	CELF1	1.15905	5.46889	3.41127	2.38297	3.69022	2.6403	19.0928	12.9488	15.3956	13.2787	14.1931	1.60227	0.842014	3.42428	2.23721	1.15843	2.57797	2.96324	4.50303
ENSBTAG00000002522	SYT5	1.35071	1.05082	1.25799	1.32891	1.73912	0.505656	0	1.73427	0.20337	0	0	0.108177	0.15167	0.085935	0.317069	0.380467	1.43697	1.03636	0.271585
ENSBTAG00000002524	MRI1	49.8923	43.5639	65.5316	53.68	50.7079	63.3773	7.16722	16.8386	10.7737	3.53789	10.4584	28.6143	72.4131	61.0391	44.2769	47.9581	50.5151	42.3759	49.2602
ENSBTAG00000002526	BDH2	24.971	14.4862	11.2565	25.4566	22.1065	20.8803	3.64535	17.1597	6.34068	13.2589	10.672	41.3556	31.3361	35.0092	35.3545	32.1751	18.2154	22.1948	36.7316
ENSBTAG00000002527	ZSWIM4	2.00361	2.04805	2.40537	2.3904	3.17331	1.64074	7.13218	6.90164	12.1193	9.90168	11.8715	0.731132	0.731608	1.96345	1.29679	0.556225	1.52733	1.92786	1.73043
ENSBTAG00000002528	EIF3A	41.8211	45.9196	32.0252	40.8482	39.9997	33.7006	44.1584	40.0706	34.7832	44.3963	51.1697	29.8335	19.5668	32.1405	28.7376	36.3742	32.9437	39.9807	39.5654
ENSBTAG00000002531	ARHGAP10	9.49591	16.9456	11.4026	11.073	16.0372	14.4377	10.3526	8.17947	14.4607	16.1539	14.2565	9.29779	10.9292	23.5714	9.68535	12.2133	11.9595	16.2549	30.0931
ENSBTAG00000002534	EEF1E1	19.1707	6.69729	19.7093	19.0889	11.4077	13.5989	3.25609	3.01891	3.77628	1.77894	4.95639	11.5448	7.16558	10.7235	21.4025	6.04168	12.2182	7.22925	15.0162
ENSBTAG00000002539	TRIOBP	12.7968	22.9212	38.5819	14.1088	22.63	18.8083	20.8076	31.2202	24.1888	36.9631	15.8525	26.3467	18.0786	38.4932	30.6081	18.0938	17.7809	27.0081	51.9195
ENSBTAG00000002542	KRCC1	29.4229	12.0879	20.599	25.4577	13.7675	12.9395	5.88348	14.6195	8.44359	6.68477	8.29534	40.6313	27.4311	34.718	34.7437	16.5228	24.3804	12.6219	32.5663
ENSBTAG00000002549	PTMA	672.768	277.468	580.577	571.329	453.495	479.124	200.404	155.717	130.235	141.042	127.301	262.889	304.575	453.219	455.792	340.145	443.122	303.823	626.286
ENSBTAG00000002554	TCAF1	5.70859	13.1497	6.91115	5.09121	7.15177	8.74104	12.5753	4.43588	9.9815	11.3261	15.5882	20.4416	8.71783	25.6083	7.45225	7.0141	5.74792	9.16498	15.3371
ENSBTAG00000002555	PDZK1IP1	55.8417	9.61944	6.88695	22.1261	20.0785	9.32347	0	0	1.31201	0	0	0	0.075494	0	0	0.055594	6.87389	1.14227	0
ENSBTAG00000002557	MRPL19	21.6969	5.97359	16.4021	18.5663	10.0754	12.0308	6.91583	7.55479	5.89996	6.91021	5.16687	23.3621	9.10845	11.9073	16.747	8.76455	13.7809	10.2238	16.4442
ENSBTAG00000002561	CCDC120	7.91705	4.63638	4.08441	4.90429	6.79846	3.22121	7.77604	6.47924	8.29916	4.68573	11.939	2.52895	4.3253	4.65283	2.12652	1.38768	2.9393	3.8236	2.71106
ENSBTAG00000002562	PRAF2	16.47	33.3418	31.2683	18.6338	19.98	26.7942	5.32142	9.87769	9.66532	2.45582	5.28363	16.6237	43.1675	56.5778	22.8756	34.9478	24.208	34.0678	57.5894
ENSBTAG00000002563	WDR45	16.1381	18.4859	23.8428	18.6252	20.1608	18.4595	4.65033	5.64798	7.04896	14.3436	9.99299	23.3816	18.1961	23.6633	25.0257	17.1738	20.9162	20.7668	22.5899
ENSBTAG00000002564	DLG4	1.61375	1.77311	1.7537	1.51209	1.99552	1.95141	3.95009	8.93545	3.83142	2.08018	3.10174	0.872253	1.74357	3.95568	1.68395	0.953075	1.3426	1.68527	1.4988
ENSBTAG00000002568	GPKOW	5.93124	6.41096	10.1396	7.48836	8.41352	6.73464	3.41379	2.73891	3.99087	5.39128	4.18656	5.04898	6.35485	10.0983	8.75966	5.33325	8.00513	8.43133	9.36328
ENSBTAG00000002570	PPP1R21	2.35817	3.58996	2.53367	2.20535	2.8455	2.34029	0.927031	6.00454	4.41217	5.83414	2.69193	3.49803	4.11584	5.43118	2.98817	2.15584	1.39678	2.45968	6.58772
ENSBTAG00000002571	PDCD2L	4.60484	3.01056	4.67126	5.62584	3.97329	2.6801	1.27151	0	2.23586	1.90766	2.28657	2.64805	3.25089	3.38749	4.11	1.73518	3.64633	4.05059	2.3277
ENSBTAG00000002573	UBA2	18.0674	12.6459	14.7464	19.4498	12.0985	10.3292	15.9991	33.6692	16.6398	24.1764	34.4893	15.7557	8.48817	16.8179	17.4221	10.105	13.9675	10.7573	21.2311
ENSBTAG00000002574	MYOZ2	0	0.051929	0	0.387116	0.033858	0	0	2.36666	1.30805	1.11712	1.10754	0	0	0.050803	0.028685	0	0	0.05772	0.207619
ENSBTAG00000002576	GLDN	0	0.156299	0.125945	0	0.013594	0	0	0	0.11624	0	0	0.272271	0.1224	0.735656	0.111025	0.019012	0	0.027825	0.181907
ENSBTAG00000002578	ZMYND11	26.0794	31.5492	20.3753	22.4195	18.8599	19.036	28.0289	23.0277	20.5627	20.4577	22.1914	57.0046	23.4067	50.1324	30.3521	32.9587	25.8033	20.282	32.6441
ENSBTAG00000002579	FBL	47.3743	31.7675	81.2597	57.4697	53.196	57.3611	10.7768	5.46692	10.6891	12.946	10.5609	20.0046	40.0278	27.811	64.9915	22.1525	43.8466	31.0878	44.359
ENSBTAG00000002580	MYH14	3.29311	3.06621	3.78153	6.38421	11.483	4.4466	12.6148	25.246	18.0486	25.1176	24.7167	7.29113	0.981189	1.82597	4.67633	0.104648	1.2369	5.01434	0.42414
ENSBTAG00000002583	DNALI1	0.587592	0.483303	0.06831	0.219388	0.197766	0	0	0	0.368244	0	0.769436	0	0.09861	0.072249	0	0.139254	0.22798	0.055048	0
ENSBTAG00000002585	SLC16A2	4.71412	4.67617	5.48446	1.39974	2.95799	1.99697	2.15194	1.53535	3.22344	0.795889	1.91365	21.7325	3.67572	4.87465	7.08008	3.53017	2.10113	4.37382	3.96315
ENSBTAG00000002586	TCF12	3.04712	16.3656	4.17085	3.24159	4.84269	5.04547	9.88266	7.43763	19.395	14.3288	13.3161	2.8092	0.659383	7.71806	4.06106	3.87221	4.26446	7.77774	13.6528
ENSBTAG00000002590	EXOSC10	11.628	10.1115	12.9154	9.39992	11.8199	9.13893	7.22053	18.0768	10.8053	11.9072	8.7462	12.0825	11.9071	20.5355	13.6795	7.24168	7.38429	10.1602	11.7242
ENSBTAG00000002591	GLTP	149.405	61.8317	73.632	72.2917	109.227	71.3458	39.93	64.2592	54.5547	59.8779	50.7478	33.3231	21.2303	35.6735	28.1799	25.1683	162.785	41.5943	39.1844
ENSBTAG00000002594	ZNF436	2.59609	3.69929	3.21006	2.70003	3.33225	3.65623	9.01765	7.36626	9.71054	12.4442	6.72323	2.16153	0.370374	3.55065	1.46733	0.899895	1.25207	2.46177	2.0005
ENSBTAG00000002596	VSTM1	0.466418	1.67979	1.38536	1.604	0.518739	1.05875	0	0	1.17128	0	0	0.861381	2.9579	3.0973	2.5703	0.536374	0.652373	0.937941	1.24426
ENSBTAG00000002599	MGARP	0.570979	0.411416	0.631818	0.092938	3.9977	0.102749	0.843031	0	0.839097	0	0	1.39791	0.227511	1.36403	0.362278	0.192602	0.146352	0.385198	0.499884
ENSBTAG00000002600	EFCAB7	2.22753	1.27816	1.30856	2.61217	1.89308	1.10213	2.96946	7.18507	4.29977	3.49117	5.48628	3.7232	2.24303	4.96001	1.72241	1.69797	1.35483	1.56116	2.4698
ENSBTAG00000002603	PRPF39	16.9842	3.7827	5.50476	15.406	7.20891	4.77033	7.31489	18.4678	11.6761	9.09565	15.2966	14.2658	28.6978	39.0955	11.4193	6.66964	5.62732	4.88005	13.4016
ENSBTAG00000002605	TRIM16	1.92182	1.55433	1.98446	2.01859	2.03838	0.91118	6.22916	0	3.30014	1.76189	3.38312	1.98302	1.01541	3.35712	2.59158	1.0556	1.01617	1.91613	2.95008
ENSBTAG00000002606	LGR4	11.4609	13.4275	9.10722	19.9478	15.0911	11.3792	22.3868	20.5022	21.0348	23.0948	32.1271	10.0176	2.31063	5.87131	3.5833	3.97624	11.7033	12.8164	3.78278
ENSBTAG00000002608	SEPTIN2	70.3556	96.7301	135.178	62.0062	75.5153	66.3653	62.327	68.0909	46.727	50.3184	53.4682	216.759	83.2972	171.613	159.423	80.0161	56.5081	96.2379	177.187
ENSBTAG00000002610	FKBP3	70.3259	11.0279	40.0547	66.8727	29.5481	32.88	5.18126	4.71469	7.26194	8.37962	2.44297	122.424	45.0433	36.8315	85.672	34.654	34.4613	23.2726	52.0016
ENSBTAG00000002612	FANCM	1.3039	1.36965	0.627797	1.06062	1.18079	0.743335	2.16924	5.59149	3.14823	1.75285	2.38728	1.39802	1.15106	2.02512	0.810071	0.809011	0.824686	0.848724	1.7486
ENSBTAG00000002613	MIS18BP1	2.32167	0.332098	0.283122	1.71277	1.07614	0.821321	2.18405	3.00281	2.1879	3.16026	1.51102	0.052266	0.12408	0.10048	0.234193	0.308858	0.495669	0.33347	0.116781
ENSBTAG00000002614	RUFY2	3.0921	2.84756	1.854	2.45179	2.24397	2.27206	7.04785	7.51359	10.8973	12.8579	4.21957	5.11903	0.729503	3.50563	2.67056	2.81353	1.95126	2.3244	4.99876
ENSBTAG00000002615	LONRF3	1.0668	2.03259	1.17411	0.75194	0.918204	1.19002	12.4916	8.72251	16.616	15.2936	12.0975	2.09917	0.68164	0.750427	2.25867	0.861072	1.17332	1.16909	1.28648
ENSBTAG00000002620	DNA2	0.205018	0.08926	0.070076	0.169787	0.193779	0.319507	0.367934	0.990963	0.580369	0.796338	0	0	0	0.034449	0.104556	0.02584	0	0.051736	0
ENSBTAG00000002623	SAMSN1	14.4349	3.14671	3.54951	10.949	6.31038	2.50276	0.515383	2.80168	2.38037	1.69699	0.733421	4.76464	8.75649	8.70918	7.19834	1.91992	5.2741	1.78672	3.7261
ENSBTAG00000002624	PSTPIP2	10.2195	5.13346	5.09917	6.7853	6.09789	4.57626	4.22527	7.53025	3.71998	2.5304	4.08026	3.14664	7.95284	5.40246	4.17772	4.07692	5.08063	4.43188	4.67819
ENSBTAG00000002625	MAP3K7	6.36219	4.89587	4.87312	7.85983	3.94801	3.64415	11.7215	12.5657	10.2638	13.1874	9.0618	8.27836	1.81922	5.0887	5.95413	5.02531	6.5375	4.69812	7.79664
ENSBTAG00000002626	ARHGAP6	2.00442	4.05812	1.98313	1.57372	1.41886	1.43435	2.74694	1.96429	3.78031	1.96657	5.52443	5.39916	1.25231	5.1181	3.29014	2.30864	1.03932	2.46925	6.08903
ENSBTAG00000002627	ZRANB2	5.98746	4.55915	5.88128	6.78347	4.83632	5.48567	7.02952	11.2004	17.5534	24.2288	11.3213	9.28446	1.76674	8.11837	6.2215	2.84259	5.00992	3.32161	9.28733
ENSBTAG00000002628	SLC44A2	22.6555	46.8999	32.2542	22.8809	33.3397	33.4696	18.0496	24.7713	16.9505	21.9829	20.3468	23.205	13.0005	52.8816	23.3492	16.9706	18.6811	34.8792	49.8372
ENSBTAG00000002630	MRTFA	4.41631	7.50891	5.06034	5.0097	7.78003	4.14094	12.1303	20.4274	17.0751	19.3257	14.1249	4.41849	10.4843	15.2038	4.00591	3.24788	3.25356	6.43671	9.69155
ENSBTAG00000002631	SCNN1A	3.65969	3.4133	7.59253	2.42289	4.41876	2.72918	2.77854	0.95659	3.15245	3.10436	2.85921	1.46355	0.3902	1.32043	1.68397	0.436368	2.17017	3.53286	0.918197
ENSBTAG00000002633	SEPTIN9	22.5458	39.7218	29.6273	15.5443	35.5923	25.5693	23.1892	42.2359	27.7482	37.3128	31.2617	22.618	21.0026	51.8385	24.3171	16.4206	16.5033	30.3823	56.5457
ENSBTAG00000002635	PGLYRP1	8.87659	135.284	124.054	9.31771	37.4725	44.8866	26.2553	4.73214	1.14028	2.02501	0	0	0.554295	0.448313	0.127999	13.4478	1128.73	243.735	0
ENSBTAG00000002639	ZDHHC7	7.31966	12.7273	15.337	10.6356	12.0323	6.36872	5.96139	21.3254	12.9905	16.1012	17.0068	10.2575	3.70035	10.1294	14.6152	13.0718	19.0988	16.9436	12.2188
ENSBTAG00000002640	KALRN	0.103824	1.34596	0.137707	0.037509	0.237465	0.360983	8.73844	3.98176	3.84898	2.57301	12.7564	0.201773	0.06113	0.381398	0.648914	0.025131	0.104786	0.389328	0.808238
ENSBTAG00000002643	VPS52	13.2919	8.70148	10.3614	9.6068	12.7856	8.44597	7.81573	11.4429	11.4494	11.9431	10.0506	7.63053	15.4918	18.3466	7.47828	4.61998	6.20724	9.02391	11.7556
ENSBTAG00000002644	KCNQ4	0.041949	0.933303	0.401826	0.182015	0.241218	0.088832	0.200702	0.303293	0.347989	0.237953	0.472362	1.23401	0.390165	2.11085	0.594619	0.234122	0	0.391851	1.11719
ENSBTAG00000002645	SH3BP5L	9.12914	12.7085	12.7742	9.81689	13.8724	8.92504	7.11458	8.67139	11.4038	15.8028	10.3863	7.16088	9.65599	18.24	8.8561	8.35784	9.34563	13.8022	11.3504
ENSBTAG00000002646	DYNC1I2	49.9	31.164	45.9872	52.504	39.7891	36.7548	17.6418	16.4428	15.8182	22.2011	25.2034	75.8248	42.6083	61.9744	50.5214	41.985	38.6488	35.2131	61.1946
ENSBTAG00000002647	RGS10	47.4317	13.8103	11.6919	21.5554	18.9393	4.1165	3.99712	0	2.75541	0	4.25416	6.02778	14.4157	10.6633	7.01476	18.994	9.15428	10.7834	14.375
ENSBTAG00000002648	RPS18	3806.99	2272.51	3173.62	3737.45	2912.86	3325.59	457.595	557.741	280.228	277.574	289.847	1214.35	2687.91	1347.62	2834.05	2784.45	2890.17	1918.1	1914.28
ENSBTAG00000002650	ZPR1	39.2187	26.1397	50.203	27.0982	37.3029	29.5431	16.8133	21.3388	17.8951	18.7789	16.2137	19.9716	20.1962	27.9927	34.2714	28.6256	30.5152	32.7611	29.1156
ENSBTAG00000002651	PKP2	3.77639	1.99257	2.10125	2.82943	2.88306	2.12194	4.99871	7.70647	5.65795	2.51826	2.29412	3.76871	0.117509	0.704511	2.6183	0.363341	1.36086	1.63607	0
ENSBTAG00000002654	DNAJC7	31.3103	11.7198	20.5995	32.5616	20.0928	15.3299	8.84819	16.0372	12.4649	22.5196	13.5939	20.2259	22.6566	27.2767	20.6284	17.338	15.3977	17.4319	24.4572
ENSBTAG00000002655	ZWINT	6.02697	3.78882	5.67815	8.67745	9.3618	4.89628	8.3444	4.34299	2.05815	3.4386	3.2011	2.00515	2.62457	5.76873	6.26872	3.954	3.49298	5.20434	1.41125
ENSBTAG00000002657	NKIRAS2	3.59278	9.77249	10.6487	6.40089	8.96125	4.91787	3.83449	8.74244	5.15831	2.81663	0	7.73766	1.79686	11.3456	8.48568	4.16753	5.68907	10.1885	12.3106
ENSBTAG00000002658	STAM	2.8344	5.53989	5.57612	3.85926	3.99953	4.57582	7.13694	12.5384	10.8568	9.91855	14.9069	7.31367	2.541	5.90605	4.13432	3.66601	6.95102	4.49623	8.96683
ENSBTAG00000002661	ISLR2	0.157552	0.143004	0.178381	0.185769	0.641257	0.443021	0.306037	0	0.551185	0	1.50649	0	0.020555	0.263105	0.053521	0	0.128689	0.121023	0.133536
ENSBTAG00000002663	BCAS3	3.44942	5.20087	3.77971	4.65792	6.26737	3.87812	7.07514	11.3019	6.33156	7.43457	10.6402	4.85335	2.58938	4.86533	3.67331	2.53096	2.41238	5.86477	5.21185
ENSBTAG00000002668	ZNF711	5.90478	0.765878	0.942569	2.58881	2.08188	0.607938	3.98149	9.09199	3.97089	3.81764	6.69083	1.07851	0.511478	1.59255	0.277736	0.271975	1.42704	0.482591	0.699354
ENSBTAG00000002669	RASSF4	4.35872	4.74476	3.24296	1.40132	3.27741	2.71282	2.14495	0	1.43905	2.38316	4.99959	1.75705	2.74534	6.67427	1.60845	1.73513	0.369702	2.34472	3.31208
ENSBTAG00000002670	DEPP1	2.81774	3.12307	7.62394	1.87394	2.07883	3.99973	1.28785	0.660638	1.07681	2.45896	1.00948	7.63816	7.49341	27.0562	6.23452	3.90928	2.66216	6.3618	9.84673
ENSBTAG00000002673	FIGNL2	0.395159	1.29228	0.73273	0.530874	0.727364	1.11307	1.60096	1.33563	1.95497	0.687564	2.48613	0.588956	0.771237	2.53703	0.507137	0.415738	0.242172	0.919667	0.991546
ENSBTAG00000002676	SAE1	39.6435	34.8964	56.2227	43.2697	44.3925	38.8368	19.7784	18.8691	18.975	31.8127	11.4369	31.1298	22.3445	30.5874	49.2994	23.152	31.7595	33.8925	35.8703
ENSBTAG00000002678	MED18	8.13231	5.4606	6.36613	9.83951	7.69095	6.65603	2.42322	4.18517	2.16451	4.2889	0	9.11402	5.27641	7.05146	5.94536	4.57201	7.71611	6.08956	4.83201
ENSBTAG00000002680	TMEM132E	0.02535	0.617168	1.19799	0.066088	0.434427	0.312399	0.334445	0	0.572898	0	0.35539	0.270618	0.137993	0.526915	0.383802	0.245179	0.089126	0.52481	0.502106
ENSBTAG00000002682	MARK4	4.00989	4.57053	3.482	4.01701	6.28035	3.93791	5.44008	14.837	10.1384	11.0189	13.4308	2.93103	3.85479	8.01447	4.40803	2.39438	2.54246	5.23027	5.41839
ENSBTAG00000002683	PFKP	18.5119	33.9472	67.4867	30.3062	28.7822	40.0404	15.6621	17.1748	16.5478	9.49129	14.3929	20.9885	117.155	70.4554	49.1197	54.0144	52.3262	58.3033	97.7612
ENSBTAG00000002685	PITRM1	4.23173	4.70592	7.12175	4.6607	7.69338	6.11008	8.02553	10.4919	9.56718	8.63493	6.53734	4.86716	10.9697	14.719	7.4135	2.99015	3.64845	4.64338	9.63021
ENSBTAG00000002687	TSHZ3	0.777431	1.56567	1.26516	0.776055	1.17877	1.00309	3.60756	1.93016	3.23042	2.59126	0.576688	3.28382	3.94054	6.54729	2.06764	1.13684	0.721687	1.56724	3.81434
ENSBTAG00000002688	ATP1B1	30.2462	20.9712	19.3125	26.7708	18.6922	11.0748	9.23159	7.53255	10.9954	9.09028	27.8305	11.8284	8.87965	26.2589	13.1318	11.5881	17.8337	15.1058	36.213
ENSBTAG00000002689	NME7	32.6562	10.1379	17.7619	24.0846	19.015	10.6819	0.866457	9.95488	4.9954	3.69588	2.15412	15.3484	19.2921	22.2212	16.2098	12.4	15.7118	11.2802	16.8078
ENSBTAG00000002690	BLZF1	9.2415	8.61813	10.1258	11.1059	8.59195	8.0436	7.23699	6.37652	13.3686	4.60917	16.3549	13.4157	2.04572	7.5051	12.9069	6.44429	12.4799	7.21033	14.4668
ENSBTAG00000002691	ELMOD1	16.0904	3.49381	2.82788	6.06478	6.53078	1.4333	2.48778	4.86571	5.77928	3.3647	1.59369	0	0	0.35517	0	0.084565	8.54355	1.35244	0.089392
ENSBTAG00000002693	KANSL2	12.8141	13.6893	16.4777	15.4367	14.9187	10.4151	7.10461	11.1697	14.7147	19.2645	9.99075	10.0336	11.0824	26.8456	15.1089	12.3258	10.8106	14.3756	17.8737
ENSBTAG00000002695	MYO1H	0.130723	0.048893	0.148635	0.084847	0.119641	0	0	1.12627	0.252882	0	0.408615	0	0.060795	0.084334	0.02865	0	0	0.005283	0.165914
ENSBTAG00000002697	KCTD10	20.578	38.6476	40.2755	23.3734	27.0339	30.2098	18.3364	16.2639	18.4217	16.9883	14.9982	25.7058	37.5405	47.9005	37.0156	39.4358	34.8769	33.8596	57.4084
ENSBTAG00000002698	UBE3B	4.59537	5.55271	3.79608	4.03024	5.99008	3.71316	7.711	11.1494	8.03785	9.26489	10.8076	4.74499	3.20583	6.07957	3.42951	3.17107	2.7482	5.22768	6.33102
ENSBTAG00000002699	KIT	13.2572	4.91585	4.29441	4.42933	5.11484	3.83264	12.9386	21.8207	15.2579	12.7559	11.9304	7.95831	5.52224	14.4064	10.4479	2.02478	10.2199	3.33355	5.04175
ENSBTAG00000002702	TSPAN32	0.372379	0.65934	1.09474	0.990657	0.300726	0.724486	0.758396	0	1.78519	0	0	0.745171	2.3877	2.15229	0.941136	0.639539	0	0.399026	1.80823
ENSBTAG00000002703	ATP6V1A	27.1306	14.3549	16.4219	20.0943	15.81	9.2569	14.7286	24.0684	17.5339	20.871	20.7584	21.1438	11.9146	16.5961	15.5423	6.67475	13.6147	11.2023	15.8971
ENSBTAG00000002704	POMT2	2.74449	2.28863	3.64472	2.33965	4.41798	2.1774	3.19879	2.68856	4.48717	2.17987	2.88267	2.57244	3.87289	4.58474	3.19833	1.73336	4.81869	3.31528	4.45288
ENSBTAG00000002706	GSTZ1	10.4758	12.252	7.89885	10.4549	9.46602	10.4397	2.47806	16.4729	2.31505	6.44332	9.8921	4.80008	5.9501	7.15425	7.61716	7.0007	7.09893	12.3588	6.84823
ENSBTAG00000002707	IPO4	5.95479	4.32469	7.47191	5.54818	7.8136	4.70701	5.79033	6.07735	10.6366	7.80235	5.08726	4.45408	10.008	9.76798	8.15359	2.32488	5.6426	5.82237	7.29706
ENSBTAG00000002708	MRPL42	38.9489	8.30091	25.0727	26.003	19.843	13.4848	1.91518	0	4.07627	1.29543	0	17.7899	12.1924	19.2203	23.6254	12.3939	21.4316	14.2176	18.9406
ENSBTAG00000002709	TM9SF1	20.6492	23.2184	30.6923	19.0139	22.9042	20.388	12.713	11.0842	15.136	12.6036	8.6517	25.9412	13.1892	23.4934	19.8446	18.1238	18.2901	27.4805	34.5063
ENSBTAG00000002710	TSSK4	0.450273	0.09519	0.164453	0.093719	0.230886	0.04268	0	0	2.4743	6.44334	2.79566	0.054177	0.297853	1.29299	0.13321	0.232015	0	0.11755	0.410403
ENSBTAG00000002714	GNAI1	13.8845	5.23905	10.2978	11.5979	6.24046	2.67122	5.71133	12.955	6.78997	9.2483	8.41025	111.493	8.77143	21.8287	52.4565	1.56964	4.13543	2.96908	12.6156
ENSBTAG00000002715	GMPR2	6.52803	9.25402	11.4531	5.77047	9.40797	7.3482	5.4913	2.91393	3.98741	5.42163	0	6.70654	1.94405	7.6915	7.5222	3.89712	8.89671	9.30003	9.68936
ENSBTAG00000002716	NOL10	8.77532	8.18698	10.1862	8.16743	8.75973	8.53925	3.68118	5.94217	6.54541	7.35189	5.2848	7.55419	5.16775	11.1341	8.62165	6.04595	7.47701	6.72515	8.69071
ENSBTAG00000002718	TINF2	9.44209	7.28518	9.38622	8.84667	8.95587	6.43081	4.00664	9.75996	5.72852	3.31745	6.60239	8.09689	9.7106	12.8672	8.90863	5.15917	5.8185	8.18521	13.2816
ENSBTAG00000002719	ORC1	0.705419	0.319963	0.182328	0.78778	0.676035	0.572927	0.61864	0.660406	0.583062	0	0	0.110897	0.048394	0.11902	0.094882	0.097092	0.430846	0.178344	0.058581
ENSBTAG00000002720	PRPF38A	4.04654	3.31888	2.86065	2.61682	6.22396	2.54598	1.47374	2.9162	2.7604	4.70076	0.824786	6.66744	2.39129	3.11082	3.58538	1.336	2.54303	1.96317	8.26813
ENSBTAG00000002721	TUT4	1.91747	3.6553	1.21166	1.80327	2.43406	2.13945	5.58533	7.28837	9.08512	13.5207	13.4408	4.68257	1.66058	5.80762	2.82625	1.61738	0.767052	1.87358	4.18088
ENSBTAG00000002724	HORMAD1	0.165684	0	0.035671	0.330052	0.050755	0	0	0	0.320315	0	0.768405	0	0.035434	0.114354	0	0.095068	0	0.045387	0.237168
ENSBTAG00000002725	RNGTT	1.27232	2.89799	1.44692	1.36256	2.36065	2.44954	5.36134	14.1324	10.7022	11.6248	1.60055	1.59388	0.453508	2.34589	2.13954	1.33178	1.58292	1.87129	2.75151
ENSBTAG00000002726	CDC27	5.21931	4.07023	4.59365	4.50582	3.35372	3.21568	8.43716	13.3659	7.43091	8.25301	6.78672	7.34902	4.45906	8.93534	5.17944	4.26488	3.34053	3.44792	8.40673
ENSBTAG00000002727	PHACTR4	8.69222	8.97599	4.84063	5.79143	8.46218	6.33648	8.69228	5.23681	11.0103	11.1325	7.21392	6.56676	3.55526	13.7014	3.57143	3.26141	5.78299	6.57302	6.6261
ENSBTAG00000002728	ARID1B	2.73278	4.41301	1.7582	2.19839	3.00125	1.72623	8.59795	10.8074	14.1744	14.0644	16.0121	3.39108	2.17152	5.52942	1.51617	1.7868	1.90195	2.66696	3.85679
ENSBTAG00000002730	ELP3	5.55539	2.16346	5.11509	3.73656	4.51788	4.11932	4.16297	12.137	5.048	10.4797	4.19891	7.00816	2.96787	6.60217	5.70878	0.99619	3.00478	3.17875	3.90001
ENSBTAG00000002735	METTL26	55.8279	37.5167	40.9877	38.9149	46.3537	34.4505	13.198	36.1995	10.0096	11.7243	9.20185	20.3382	52.712	30.899	32.8217	18.3852	45.0069	29.3541	24.4155
ENSBTAG00000002736	DNMT1	38.1563	32.2207	41.6138	39.4373	41.6296	44.7032	18.8616	18.3343	17.2206	19.7705	12.6608	19.4914	55.653	32.2439	38.9564	30.9148	34.6746	32.0454	35.9348
ENSBTAG00000002738	S1PR2	6.87364	14.6218	11.1999	6.38659	7.10522	6.20528	3.49917	0	5.15192	2.8844	2.54055	4.0217	10.9599	11.0944	5.92906	22.7932	9.09462	21.1433	10.5772
ENSBTAG00000002739	PDE1C	0.399904	2.70159	0.642209	0.332848	0.510789	0.510541	3.37352	2.21418	2.88264	3.23041	5.09555	1.03168	0.313094	1.22063	0.898537	0.733975	0.467401	0.709718	0.4035
ENSBTAG00000002742	MSH2	8.63597	3.42009	3.62726	6.65155	3.69138	3.60213	4.00816	1.70932	4.3553	4.24604	1.50238	14.1406	2.43399	6.28969	5.68703	3.13616	3.49278	2.95163	4.53099
ENSBTAG00000002743	OSGEP	15.9066	8.75746	19.5839	15.0309	13.7572	12.116	4.84076	0	5.13091	3.22064	13.1423	10.9285	18.7368	17.9988	13.5439	8.23818	10.2445	9.03019	14.6459
ENSBTAG00000002744	MUSK	0.272436	0.574467	0.190895	0.395893	0.286148	0.060009	0.118049	0.235487	0.87904	0.674537	0	0.337625	0.611549	0.577694	0.376846	0.479691	0.318086	0.266885	0.92773
ENSBTAG00000002745	APEX1	70.5302	34.206	93.5524	58.3966	59.4362	39.0375	13.6862	2.04259	13.2215	13.8811	9.67335	75.7996	31.1723	37.187	56.4196	55.2306	56.2592	64.2458	40.9309
ENSBTAG00000002746	OSTF1	55.0721	21.8124	46.4907	46.9925	28.1733	35.0906	13.4546	19.45	11.9046	13.3291	17.2352	72.4967	34.3009	66.1509	77.6563	26.5916	46.202	28.2391	61.3322
ENSBTAG00000002747	ABCA5	6.46816	4.13249	2.02571	3.45202	5.30764	2.5965	8.22771	7.11004	5.40767	5.68952	7.6925	2.40057	5.5613	6.37068	2.50569	1.91474	2.55771	2.81056	3.87876
ENSBTAG00000002748	PIP4P1	16.9234	12.797	11.5946	12.8809	17.2511	9.99341	6.17011	16.61	8.66761	8.98329	5.39621	13.3381	7.37723	17.1548	12.209	9.07764	9.94548	13.1227	17.5052
ENSBTAG00000002750	KRIT1	5.54823	3.07988	4.18217	6.1448	3.87541	3.52068	3.45215	3.10083	6.25193	8.8705	5.22456	7.39283	5.62651	10.3555	6.27006	4.068	4.51357	3.53594	10.0187
ENSBTAG00000002751	VSTM5	0.640097	0.238554	0.097264	0.323657	0.262243	0.100858	0.685987	3.60268	2.80539	3.82801	1.88176	0.091993	0.293698	1.77076	0.374223	0.118731	0	0.182791	0.162426
ENSBTAG00000002755	ANKRD12	1.54592	9.13215	1.17695	2.01986	4.16864	4.98694	22.0204	29.6463	29.0843	37.3806	23.4879	4.52756	2.42904	6.83807	5.18369	3.60898	2.76673	4.45924	8.00601
ENSBTAG00000002756	CDCA2	3.04069	0.408271	0.548008	1.01107	1.37007	0.615562	3.59873	2.75045	1.24488	1.41604	1.43954	0.35616	0.275565	0.109728	0.296786	0.287125	0.437497	0.335643	0.09658
ENSBTAG00000002763	KMT2B	2.08996	2.64046	1.54422	1.45209	2.8364	1.72815	8.26656	7.46258	8.46902	6.0015	8.93786	1.71705	3.87558	5.28902	1.55384	0.968198	1.12013	2.09509	4.08673
ENSBTAG00000002764	IGFLR1	14.3734	5.56468	3.14789	7.88507	9.18937	2.57962	0.436434	7.00253	2.05357	1.39261	7.53905	0.301735	3.68827	4.73252	2.4532	3.14634	3.81952	3.19234	4.56678
ENSBTAG00000002765	CYP24A1	0	0.689092	0.461786	0.642237	1.34017	0.971134	1.88734	1.80949	2.70094	3.88431	2.18483	0	0.055497	0.273048	0.025739	0	0.147449	0.447642	0
ENSBTAG00000002767	GNB4	0.202239	15.2351	2.53454	1.52235	2.8128	3.77725	12.1337	17.0105	13.2244	18.3504	10.1575	10.9317	0.718288	5.09017	7.60347	4.10132	4.7648	5.37564	13.0941
ENSBTAG00000002768	SLC35A2	3.46938	8.12474	8.96187	8.01586	8.82816	4.99468	2.31144	3.14309	5.60261	8.35836	3.70297	7.01751	4.04232	5.35788	7.66254	3.9964	7.5344	8.59493	7.76045
ENSBTAG00000002769	AP1G1	8.67687	10.7052	9.53705	7.95238	8.33662	6.83026	11.1822	11.0702	13.191	11.6508	10.5586	9.79663	7.38281	15.3172	8.63003	5.45226	5.41302	8.20912	11.383
ENSBTAG00000002770	TCN2	25.9264	94.0279	82.1528	36.2391	41.7777	82.9172	12.1388	27.7979	14.7021	13.6057	11.4141	114.18	96.604	150.436	92.3534	68.6434	48.6846	100.827	216.983
ENSBTAG00000002772	GAL3ST3	0	0.296717	0.125956	0.280128	0.321984	0.323421	0	0	0.137874	0	0	0.033542	0.14147	0.151723	0.273154	0.324918	0.067569	0.174788	0.488978
ENSBTAG00000002774	PTPN23	3.29924	3.58279	2.64758	2.57965	5.19805	2.80423	12.9575	12.924	21.0587	20.4162	13.6002	2.4283	9.55072	12.2044	3.32549	1.44449	1.98481	3.44848	6.81396
ENSBTAG00000002778	SF3B2	36.8895	36.0084	34.3064	29.2646	38.2236	33.2557	26.7514	17.6817	21.7506	15.8184	22.5516	31.1455	45.5566	55.3419	29.8359	23.8391	28.5816	35.0538	42.8366
ENSBTAG00000002779	GABRP	9.89639	1.42834	1.4767	7.32092	7.1537	14.197	3.24043	6.47898	8.41321	6.82082	10.8897	0	0.019912	0	0	0.017825	0.752802	1.33724	0
ENSBTAG00000002782	ZC3H7B	3.49234	5.16982	4.29807	2.46027	5.27571	2.63869	14.5245	15.1088	12.608	12.4729	9.27622	3.42298	5.65866	12.1503	3.84161	3.29844	3.14104	4.92497	7.03768
ENSBTAG00000002783	PCYOX1	4.15382	12.7257	2.76862	2.38386	5.77719	3.97307	12.2941	40.3149	22.6462	22.4764	18.4795	6.26358	0.208484	4.02155	3.19501	1.81966	2.67021	4.82861	6.10414
ENSBTAG00000002784	COPS5	52.4522	16.3383	46.7959	47.7488	35.0806	25.9748	8.86347	13.7668	11.2162	10.97	17.6461	46.3471	22.7232	22.7165	47.466	19.5191	37.3405	25.697	33.5675
ENSBTAG00000002788	RAB27B	5.00014	5.46194	2.9006	8.38441	5.19352	6.96557	15.1172	6.06154	8.8663	5.27966	4.52788	1.02113	1.96526	1.27443	1.84271	1.18866	2.01994	4.59241	2.3979
ENSBTAG00000002791	SEC24C	17.2495	16.4997	19.172	15.0333	20.0787	9.76824	20.4624	17.824	21.6289	19.8936	15.5773	15.3114	17.8976	19.9661	15.4329	11.0132	16.6419	17.7927	17.8664
ENSBTAG00000002792	FUT11	0.576192	4.45056	2.16612	0.26961	0.527153	1.40774	1.6677	3.437	3.65232	0	0.658543	2.50748	0.492102	2.24057	1.70449	1.52354	1.22052	3.0176	3.9091
ENSBTAG00000002795	NKTR	2.03539	3.33039	1.22349	1.61902	3.07498	2.79929	14.687	16.5872	16.7169	17.8453	17.5457	1.55977	2.45501	7.38587	2.77489	1.38458	1.17501	2.15138	3.78758
ENSBTAG00000002796	KLHL3	20.7381	25.2165	26.2283	22.4217	22.0271	18.6904	8.70406	12.4378	8.48753	5.8524	10.4656	23.5126	17.4302	30.6053	21.3483	14.7722	14.6604	23.5946	34.0123
ENSBTAG00000002798	NABP2	15.0937	13.0171	15.9079	15.5956	17.4319	17.6798	6.16019	0	7.26726	6.73062	3.49312	8.74081	10.2548	11.9051	9.96605	13.6411	18.0601	16.0691	9.35942
ENSBTAG00000002799	SLC39A5	1.00836	0.618892	0.536316	0.969411	0.757182	0.947479	1.05565	2.44375	2.09533	2.22791	1.68037	0.787574	1.70968	2.11083	0.729277	0.641343	0.650457	0.775179	1.32854
ENSBTAG00000002804	PDGFRB	4.76583	31.9325	14.6652	4.20353	15.1335	6.4931	32.5151	25.5501	31.413	23.0148	35.0335	19.8576	9.69215	39.7487	11.6093	19.0461	14.4586	39.7243	75.5757
ENSBTAG00000002808	PSMA3	141.514	32.3037	76.1222	101.243	49.3961	50.5616	15.288	5.5339	17.4694	17.2304	20.6033	102.435	43.5716	55.7456	86.8759	53.2917	73.9808	49.4537	67.4809
ENSBTAG00000002809	CAPN10	3.18512	2.53444	2.74517	4.25742	3.52974	2.67416	6.93229	5.56347	6.33741	3.66872	2.81547	2.54935	4.9374	5.92676	2.81599	1.66311	2.42012	2.45804	2.45647
ENSBTAG00000002810	ZNF777	2.74796	4.24646	3.71112	3.03817	5.01206	3.54962	3.73813	1.5333	4.41743	1.49302	7.58366	2.33834	3.43173	7.55192	3.34551	2.58309	2.09396	4.64929	5.14555
ENSBTAG00000002813	GAB1	9.08955	10.7468	10.8923	12.4636	10.6169	9.2874	10.6685	13.4792	12.7486	12.9827	13.9214	26.6585	11.8578	51.2026	9.20915	4.54665	4.24382	6.57776	13.2103
ENSBTAG00000002816	SARM1	1.25185	2.09482	0.917194	0.348494	0.697414	0.499455	1.31934	0.707898	2.86362	4.21126	0.667971	0.58901	0.466735	1.85384	0.394321	1.30875	0.665614	1.72612	2.31028
ENSBTAG00000002817	SLC46A1	8.15094	5.50084	4.36985	4.57177	6.34383	3.97989	3.20303	2.85797	7.21188	8.59034	7.53202	1.06917	2.97192	3.97179	1.44838	2.93562	2.97747	5.07509	3.80341
ENSBTAG00000002820	RBBP7	59.4599	31.137	53.6314	53.4642	45.6068	37.5486	20.2892	28.5955	21.5817	22.4534	17.807	59.1206	27.6499	54.9346	42.135	27.3063	39.6752	37.7184	57.1569
ENSBTAG00000002823	MPZL1	20.2671	37.9824	39.931	19.2759	26.7903	21.8686	22.1354	21.4694	20.714	18.5011	11.2848	87.3046	42.6133	51.5351	63.0874	51.5863	40.0848	52.0407	47.0742
ENSBTAG00000002824	DPEP3	0.523888	0.093035	0.098828	0.052649	0.087781	0	0	0	0.152919	0	0	0	0.15315	0.255674	0.314361	0.073489	0	0.101164	0
ENSBTAG00000002826	CLSPN	1.00993	0.50786	0.348557	0.686987	0.673459	0.672176	0.517919	1.57033	1.06175	0.856421	1.3054	0.141703	0.078792	0.273071	0.148058	0.128129	0.52435	0.255845	0.34106
ENSBTAG00000002827	ACAT2	37.1122	10.5296	20.8676	27.3516	25.8199	21.1898	8.58045	12.1553	9.40703	8.76485	7.36868	12.1853	4.15597	3.53906	11.9219	5.33405	12.0813	11.8643	8.32927
ENSBTAG00000002828	RNF185	16.0977	22.7938	19.7699	12.1035	20.7072	11.1004	13.1451	4.56632	16.2559	16.7825	14.3757	20.8868	14.8685	26.1352	16.5615	13.4572	20.8951	21.2576	20.3503
ENSBTAG00000002829	TCP1	105.124	41.5788	106.109	80.5092	77.2976	66.0908	15.1928	27.3034	27.1651	31.2805	36.5071	75.7963	43.1507	55.4019	80.8471	59.8638	102.44	68.5155	94.4753
ENSBTAG00000002830	U2AF2	33.0885	39.8062	44.1578	26.9717	46.8696	30.4758	20.129	30.4123	26.4917	31.6641	22.7008	28.692	34.1487	65.0398	29.5801	19.1838	25.6957	34.9878	45.75
ENSBTAG00000002833	FBXO22	14.9168	6.65863	11.3433	14.1885	9.78874	5.06289	2.76922	10.5781	6.04049	9.37339	6.87648	13.0695	8.55177	12.1551	13.4154	8.29808	9.1534	8.76649	13.2509
ENSBTAG00000002834	CCDC69	3.43391	8.3548	16.5929	6.38901	3.99969	5.84369	0.478377	0	1.47355	0.384728	2.70302	140.136	9.58046	15.5434	88.8161	5.87052	8.45378	8.89636	31.817
ENSBTAG00000002835	SMAD1	22.2261	19.5927	16.9942	13.6469	14.7359	15.5278	8.57975	2.47277	6.90457	15.4354	9.96734	37.0537	15.5134	40.9837	14.197	17.0993	13.7128	19.7029	39.2712
ENSBTAG00000002836	TAF3	1.69598	4.53178	1.7219	1.49914	3.10544	2.1597	5.6944	5.1638	2.79987	3.65661	2.54088	2.15453	1.59553	3.84248	2.18212	3.1187	3.59779	3.06078	3.23855
ENSBTAG00000002837	TOR1B	6.15119	7.18862	10.8482	6.70802	6.94853	5.82499	7.96269	8.23485	8.51873	8.10404	4.78314	6.65568	2.503	7.4279	7.65047	6.40984	7.84032	9.76359	11.2348
ENSBTAG00000002842	HEATR4	0.495596	1.15788	0.257374	0.275571	0.860448	0.334363	1.13841	0	2.21978	1.46758	2.47153	0.31949	0.35252	1.09531	0.842633	0.198222	0.606332	0.579284	0.195271
ENSBTAG00000002843	ACOT4	4.48372	2.77021	2.70249	3.22844	3.13253	3.33672	1.00736	0	2.64389	1.39893	0	5.62184	1.86799	1.71064	5.24036	1.66006	1.55235	2.34617	3.35352
ENSBTAG00000002844	PPFIA3	3.29901	2.00043	1.40038	2.5563	4.47948	2.9432	3.49694	7.42031	5.87798	5.05015	5.98078	0.714949	2.18489	3.51055	1.14628	0.563156	0.80508	1.75389	1.07903
ENSBTAG00000002846	TRAF3IP3	2.77462	2.06483	1.21038	1.09311	2.81932	0.895264	3.62447	0	2.88902	5.45804	0.915711	0.593429	3.14818	1.1255	0.233914	0.149676	0.360092	0.821333	0.466759
ENSBTAG00000002847	D2HGDH	3.55647	6.55668	5.32655	5.33914	7.36457	3.31552	4.19486	15.5233	5.30007	4.8287	13.4255	6.94316	11.6082	10.345	8.08499	3.94389	2.49189	7.07669	5.15654
ENSBTAG00000002848	C16H1orf74	1.76615	2.6726	1.21378	2.04832	2.80782	0.586972	4.43255	4.27798	7.32947	5.71175	5.68584	0.619162	0.921603	3.62812	1.3643	1.59222	1.43929	1.4554	1.79943
ENSBTAG00000002849	IRF6	33.2059	9.60919	11.7763	23.8712	27.9541	14.6923	27.0684	30.4034	36.7348	35.6396	18.8394	0	0.008794	0.119756	0	0.39346	10.73	8.88549	0.043249
ENSBTAG00000002853	HRC	0.335861	0.931392	0.280038	0.123432	0.241252	0.574193	0.255356	0.942093	0.330652	0	0.979237	0.511556	0.228268	2.21194	0.172342	0.189313	0.109054	0.506293	0.388738
ENSBTAG00000002854	TMEM63A	7.71818	10.8071	14.2726	5.59382	12.4545	8.83958	10.3985	11.6206	18.6179	22.1397	12.8508	8.49146	22.2508	21.2067	8.9881	8.60976	10.8757	12.8806	24.3751
ENSBTAG00000002863	ACAA2	41.5075	20.3371	51.7607	29.2637	30.5967	26.0344	13.4304	4.66238	14.771	18.9175	21.1453	124.469	46.6459	39.5832	142.184	37.3373	34.9578	32.9018	52.8032
ENSBTAG00000002865	KCNIP1	0.322761	1.21531	1.19642	2.20332	2.33629	1.30492	2.15121	7.41955	0.65555	0	2.18654	0	0	0.278355	0.01051	0	1.75015	0.564184	0
ENSBTAG00000002866	RPIA	8.69653	5.74527	17.8435	8.12872	7.38116	11.949	8.09191	4.92005	8.06021	1.57667	3.41839	15.6467	6.54049	13.8994	26.9586	8.48189	16.4377	8.29055	17.9015
ENSBTAG00000002869	ARL4A	16.8883	7.02967	7.94669	18.6745	8.49309	9.9312	4.87258	3.6708	5.6686	8.53601	3.88842	13.7543	10.2811	28.1362	10.3532	4.24137	6.67117	6.8946	16.435
ENSBTAG00000002871	COPS6	105.925	76.9872	137.37	90.7685	90.3874	96.5084	22.3085	17.6658	13.6637	14.3059	19.5138	90.2291	114.048	80.4261	117.171	62.4233	80.0088	74.9425	98.2554
ENSBTAG00000002874	TMEM183A	39.6008	21.9984	47.5007	30.7301	28.4319	27.1565	12.9229	17.4902	16.832	24.5405	7.71141	21.3625	21.2805	21.7192	32.3364	31.3481	44.643	29.095	27.7911
ENSBTAG00000002878	CHRD	1.44744	1.90973	1.24282	1.03901	1.39043	0.498459	3.37633	5.0662	2.29783	2.78417	3.55483	0.842396	2.23013	4.6898	0.874345	2.13434	0.331334	2.70266	3.8479
ENSBTAG00000002879	DCPS	4.2815	4.46442	7.78222	5.12207	5.67525	5.73567	0.797071	4.16011	2.57038	2.76251	2.50093	3.8186	3.95638	8.81782	5.30849	2.88878	3.33174	3.86989	6.2835
ENSBTAG00000002880	SORBS1	0.406006	9.31826	3.33162	1.74809	3.58981	4.59387	14.25	12.5416	14.6192	13.52	22.3434	14.837	0.491184	11.863	16.1081	0.634938	0.290474	2.36023	11.3524
ENSBTAG00000002881	AP4M1	12.6106	13.1793	16.8045	18.6182	19.1115	12.9946	3.49907	7.84429	12.3752	9.96649	8.17894	7.2139	21.6187	20.0455	13.2575	11.4434	13.1049	13.3352	15.7098
ENSBTAG00000002882	LMNB1	11.6184	4.21473	5.4713	8.09774	7.90392	6.12493	6.56372	5.59032	5.45651	5.10591	6.63204	0.73232	0.768025	2.87803	2.05578	1.47845	1.72662	3.41533	1.9953
ENSBTAG00000002883	RPTOR	1.0005	2.24046	1.48623	1.09221	2.63935	0.897659	7.93943	10.5179	7.8452	9.04101	7.05174	0.920939	0.508765	2.49474	1.25828	0.82588	0.867791	1.71539	2.17905
ENSBTAG00000002885	MSR1	4.11786	2.68552	4.29295	4.50994	3.24833	0.359054	2.35636	0	1.64432	0	1.83189	4.92145	13.3343	10.7869	11.3711	3.91593	3.39883	2.84804	18.2988
ENSBTAG00000002888	TMTC2	1.34835	3.75273	0.740653	0.789105	0.772237	1.08485	5.7299	2.17094	3.9562	3.48067	0.882668	2.80119	0.331158	5.00032	1.46951	0.893902	0.82467	1.22714	3.42724
ENSBTAG00000002890	RBM10	18.8728	17.1088	22.9234	13.4402	21.2886	16.4909	20.5954	38.3573	16.4884	17.4275	12.3051	10.0306	41.4153	39.1327	14.4385	9.40811	13.7911	15.1894	24.1582
ENSBTAG00000002894	TNFSF4	0.286868	0.45576	0.160592	0.188497	0.152541	0	0	0	0.678761	0	0	0.211243	0.051762	0.248952	0.388199	0.058276	0.148689	0.099826	0
ENSBTAG00000002896	KPNA6	3.65928	4.31642	6.34312	4.02571	5.50585	3.71046	15.8944	11.7484	14.7647	21.5524	17.6433	1.49402	1.46784	3.36656	3.74173	1.55595	5.70829	3.77462	4.06963
ENSBTAG00000002898	UNC45B	0.32237	0.340074	0.037642	0.151668	0.228396	0.198288	0	0	0	0	0	0.431424	0.233839	0.873722	0.132268	0.054329	0.01951	0.132677	0.29744
ENSBTAG00000002902	ANO6	3.02505	15.2308	7.78364	3.21906	5.46726	7.9936	16.3843	7.48494	13.0903	22.4614	16.6998	8.47053	0.643567	11.0419	6.35205	3.61119	4.94658	8.46206	18.0617
ENSBTAG00000002904	ZNF787	2.87994	6.57071	7.52025	3.36592	5.64999	4.3396	5.47109	3.36936	5.11701	6.64864	2.19507	6.46744	6.91394	10.6452	9.1263	4.52694	4.71886	6.6666	10.6955
ENSBTAG00000002907	C2CD3	1.18357	2.20231	1.48955	1.20242	2.21304	1.27268	7.27664	7.96721	9.88773	7.70357	5.70223	1.16488	1.27879	3.55834	1.29556	0.897899	0.80826	1.24907	1.84005
ENSBTAG00000002908	GNG4	6.27447	1.09268	2.53203	9.77368	3.01826	1.02743	1.75206	4.5485	2.81875	5.36844	8.21099	0.059649	0	0.056243	0.122678	0	0	3.21639	0
ENSBTAG00000002910	ECHDC2	23.9255	21.8206	28.5425	25.0961	42.2681	29.0481	11.2066	27.8899	15.1	14.3377	13.114	44.4141	12.1844	18.8632	37.6591	12.6256	29.7238	28.555	8.64298
ENSBTAG00000002914	GALNT18	6.2771	8.76232	3.386	2.72679	6.75754	4.01836	4.82408	2.10734	3.59653	3.69263	2.86013	15.1137	2.26662	14.5685	6.57586	5.78963	2.31722	7.83012	7.60037
ENSBTAG00000002917	PRKAG2	15.502	12.9014	15.7237	22.2633	17.0018	21.6627	7.85544	11.3665	10.4292	9.67776	11.1128	13.0518	21.4404	32.7889	13.4503	12.1981	15.6409	14.0609	34.5964
ENSBTAG00000002918	RAD51	4.77044	2.29921	2.74198	3.70313	3.59712	3.10349	3.22032	7.78108	4.63622	6.39548	3.4903	1.65771	1.79652	2.23286	1.72842	1.38995	2.06305	2.03952	2.23093
ENSBTAG00000002920	KAT6B	1.54562	5.39753	1.70253	1.79668	3.56475	3.53323	8.18145	10.8334	12.0457	13.8927	7.94576	3.67263	1.95884	6.23843	2.01555	1.56241	1.6736	2.69475	3.95715
ENSBTAG00000002921	RMDN3	18.9246	11.7508	12.4195	11.7145	15.6384	6.27096	13.3135	6.85574	16.691	11.8542	14.4459	5.14118	5.23799	8.89462	6.86941	4.03541	5.85891	9.59207	5.6536
ENSBTAG00000002922	GAB2	4.75537	8.68545	4.96608	2.85551	5.8399	4.42588	9.53714	1.08825	7.66366	10.9775	9.40806	4.79352	2.23315	14.54	4.25996	5.87273	5.30036	6.79976	11.8757
ENSBTAG00000002923	CX3CR1	4.4119	1.97768	1.54102	1.47756	2.13427	0.994487	1.34319	2.30491	1.42496	0.962286	0.340123	0.831453	0.991312	3.83841	0.326161	0.171971	0.448407	0.787557	0.681303
ENSBTAG00000002928	AMTN	0.749729	1.35817	0.523922	38.6094	1.58703	1.24951	3.72264	0	2.38247	2.03292	5.38678	0	0	0	0	0	0	0.392618	0
ENSBTAG00000002929	IRF4	0.895767	1.06496	0.886759	0.639578	0.678951	0.098903	2.04437	4.49224	4.85869	3.72398	2.73211	0.246618	2.27228	1.8502	4.78486	0.223273	0.060005	0.469637	1.21441
ENSBTAG00000002934	ADGRF4	6.80424	4.12186	1.9283	5.09839	7.13807	0.801695	7.07801	11.8553	11.2122	13.5671	9.01455	0	0	0	0.017519	0.124808	3.30047	2.12595	0
ENSBTAG00000002935	TMEM248	10.9739	24.6176	16.5749	10.2973	12.8168	8.16577	15.1696	10.3465	18.93	13.5235	18.6545	14.1885	1.85253	8.6796	13.2204	10.0122	17.569	19.7012	19.1805
ENSBTAG00000002936	PRRX2	31.3196	73.4974	121.853	65.4211	52.4012	81.7929	17.0108	6.59894	16.5932	16.0414	9.01173	26.0597	130.715	63.8774	56.7474	121.09	93.5397	69.9822	106.045
ENSBTAG00000002937	ADGRE3	0	0.053841	0.123108	0.561906	0.145791	0.111344	0	0	0.034891	0	0.270091	0.208468	0.394909	0.191864	0.152691	0.073079	0.749713	0.065837	0.434502
ENSBTAG00000002938	CPED1	1.23787	2.55673	0.748161	0.928105	0.72553	0.72774	3.37173	2.50268	3.80683	4.71692	6.14516	5.74282	0.611723	4.71593	2.86862	1.35507	0.677129	0.891803	2.50217
ENSBTAG00000002939	FURIN	11.283	19.5177	20.6644	12.802	23.7269	16.167	26.7647	26.8328	29.1488	20.501	32.4889	10.9947	4.60553	14.9977	15.824	5.0333	20.5229	22.4663	15.7554
ENSBTAG00000002940	WNT16	3.49929	0.73717	0.19498	1.10482	1.36623	0.247503	1.46192	0	0.632541	0.431777	2.97112	0.141318	0.276524	0.296353	0.041944	1.90689	0.377999	0.894903	0.108786
ENSBTAG00000002941	FES	4.09969	5.37441	7.31769	4.2504	4.03697	5.27428	3.34042	3.81064	3.62837	4.22747	2.421	8.28256	14.27	15.3221	6.45071	2.79383	2.30058	3.99736	8.17903
ENSBTAG00000002942	SLC2A10	0.597611	2.76593	3.47297	1.57161	3.86055	1.27377	2.57697	8.20797	4.53161	4.68551	0.757148	0.584345	0.391129	0.510873	0.345395	1.04033	4.39517	3.64307	0.994596
ENSBTAG00000002944	ATP5MC3	175.505	148.885	263.806	251.787	190.243	176.54	33.8198	33.7094	26.5316	39.2883	21.6951	281.094	98.5818	92.4383	262.064	112.667	168.436	146.197	182.387
ENSBTAG00000002947	LY9	4.63384	2.39126	1.15566	2.27814	3.58174	0.917054	2.77236	1.25058	3.88585	2.6568	0.714495	0.268252	3.18289	4.2265	1.21377	0.689417	1.05376	1.12825	2.03948
ENSBTAG00000002948	SETD2	4.15416	10.2485	3.87579	3.03307	7.40069	4.77788	13.149	16.6698	13.6946	15.1713	12.9963	6.10742	3.67734	10.4781	4.0819	4.59606	4.05603	6.24653	7.70995
ENSBTAG00000002951	CD244	1.96027	0.861714	1.08041	1.18972	0.848435	0.488756	0.447907	0	1.13894	2.037	0	0.841121	0.730015	0.723325	0.888686	0	0.415874	0.228276	1.22187
ENSBTAG00000002952	TBX19	0.421901	0.517753	0.111291	0.511684	0.355022	0.026854	0	0	1.71461	0.383718	0	0.340796	0.228413	0.521394	0.144207	0.055794	0.04371	0.229732	0.058693
ENSBTAG00000002953	TXN	193.399	70.1637	286.963	194.401	121.253	108.426	16.449	18.832	16.2888	21.8927	9.84122	156.213	114.24	75.1761	201.132	101.074	172.963	90.5263	140.723
ENSBTAG00000002956	ZNF674	0.343168	0.36613	0.341413	0.64235	0.35206	0.30591	0.600767	1.88659	1.65956	1.41663	0.952769	1.35964	0.92742	1.07864	0.512999	0.552806	0.353362	0.332534	1.07876
ENSBTAG00000002959	LRCH1	6.2294	9.42712	4.93213	4.99152	6.48623	5.80798	9.02181	3.11763	7.69559	6.32023	5.0817	5.13615	2.43107	11.7234	6.17211	5.73794	8.27601	6.46102	10.1799
ENSBTAG00000002960	WDR82	20.966	33.3535	33.5032	17.5465	23.6139	20.496	33.8974	16.0175	23.898	25.797	21.8283	24.7387	27.7929	52.6334	31.3645	33.0997	26.7737	32.6013	41.9785
ENSBTAG00000002962	PPM1M	14.6994	23.5332	25.8636	14.2492	22.1009	20.3293	7.95036	8.74085	11.4148	13.4136	7.98509	13.044	27.0227	31.0125	17.4633	25.1439	22.7916	26.4715	27.5951
ENSBTAG00000002965	NEURL3	0.132317	0.409174	0.087969	0	0.133572	0	1.05738	0	0.141275	0	0	0.517924	0.045966	0.349055	0.022408	0.021258	0	0.02866	0
ENSBTAG00000002966	DNAJC13	3.82272	6.43108	2.20486	3.21499	4.07385	3.28375	11.7102	10.814	12.1247	15.0276	14.8237	6.75983	1.27316	9.70776	4.28514	3.30548	1.61302	3.67103	8.22519
ENSBTAG00000002970	INTS6	6.75282	5.58406	5.12663	7.08253	5.06082	3.15011	15.8749	32.3152	16.5406	21.689	13.1461	6.86512	6.21216	12.0512	6.35872	6.27774	7.2473	4.76629	10.9496
ENSBTAG00000002971	CUTC	9.00699	5.14751	12.8142	10.5145	6.77983	11.1655	0.465867	5.43802	3.17286	2.06885	0	9.0657	14.6851	11.5561	13.8608	8.73462	10.0293	7.78432	11.751
ENSBTAG00000002972	DNAI7	0.253605	0.336595	0.141208	0.556035	0.291751	0.187296	0.418645	1.26463	0.658424	0.874894	0	0.068236	0.173899	0.232321	0.436201	0.34734	0.107749	0.107391	0.160123
ENSBTAG00000002973	RPP30	17.7179	6.97204	13.7185	13.983	10.0494	8.23034	3.00506	0	5.99622	7.10769	5.07979	19.6385	9.72953	12.6618	13.817	7.88415	8.53451	6.71683	14.445
ENSBTAG00000002974	FMO2	27.041	24.2121	9.39082	14.476	17.5999	9.66161	12.4515	28.5369	20.6206	33.4747	13.9596	0	0.065492	0	0	1.15874	18.5179	8.68343	0
ENSBTAG00000002977	ECE1	14.96	33.4763	36.7496	17.7303	26.8079	27.3886	31.5584	29.8223	23.401	18.687	19.9796	28.5065	37.8215	87.6669	49.7963	19.0089	16.6992	37.8757	84.3818
ENSBTAG00000002978	PRKG2	0.115444	0.183642	0.03218	0.0532	0.207691	0.043725	0.689359	1.28779	2.6637	2.31711	0.479439	0.265427	0.029715	0.122398	0.096505	0.047199	0.25153	0.056633	0.010618
ENSBTAG00000002979	PIK3R3	0.516871	3.61852	1.39143	0.156911	1.58506	0.976282	2.57008	0.984635	1.91674	4.70656	3.54803	1.14457	0.188083	1.59774	2.26429	0.310242	0.947577	1.14438	0.491468
ENSBTAG00000002980	GPT2	6.5117	4.97872	2.99862	5.97191	9.58344	3.48305	12.8795	25.5649	21.4959	24.0845	23.528	21.1506	0.058666	0.572709	14.1867	0.421139	3.51661	4.73525	0.487343
ENSBTAG00000002981	PIMREG	2.08916	0.653835	0.231971	1.33826	1.97535	1.26115	0	0	0.903648	1.92356	2.65108	0	0.064521	0	0.261848	1.10753	0.077275	0.824298	0.146157
ENSBTAG00000002982	PITPNM3	0.09974	0.403322	0.030724	0.130245	0.456045	0.017447	2.79481	5.71591	3.35867	3.0363	3.01814	0	0.030167	0.106795	0.022523	0.033707	0	0.240005	0
ENSBTAG00000002985	KCNMB1	2.50718	5.24827	2.11786	7.79379	4.07088	4.83898	1.90552	1.38839	2.97495	3.00942	3.7361	4.96095	1.33142	19.5799	3.52793	1.27678	0.55092	2.90754	13.0317
ENSBTAG00000002988	MACO1	11.9083	9.69163	10.9264	9.50649	9.033	9.46812	7.53243	17.7859	9.89422	8.04269	8.55747	13.0705	8.4799	17.5077	11.3328	11.3871	10.5846	9.98564	14.6507
ENSBTAG00000002993	SFT2D1	56.5093	18.7167	37.3021	36.7539	33.09	24.6347	11.117	6.47531	8.65987	8.32624	5.18547	44.2707	35.6076	47.5945	47.132	23.9089	22.9493	22.6394	32.6027
ENSBTAG00000002995	GMPPA	12.4109	15.1772	16.1467	15.2517	17.4201	13.1918	8.7714	18.897	15.6825	19.1663	11.5914	7.18919	20.3557	15.4103	11.7392	6.45236	12.8954	14.162	14.8568
ENSBTAG00000002996	SHROOM4	0.180765	5.45782	1.49677	0.27034	1.36317	2.24311	7.73734	5.46676	7.87106	11.3438	4.49816	1.45875	0.09016	3.21891	1.85709	0.411517	0.265925	1.48243	2.89928
ENSBTAG00000002997	ADAMTSL1	0.119888	0.504627	0.182392	0.041475	0.378562	0.09846	2.29803	1.59913	1.91041	2.29119	3.14036	0.040876	0.155691	1.28758	0.167775	0.100036	0.126413	0.198256	0.410185
ENSBTAG00000002998	MELTF	0.085853	0.14985	0.08682	0.071669	0.327405	0.108705	0.217259	2.56372	0.347197	0.455257	3.95159	0	0.038318	1.09424	0.02675	0	0.327163	0.129613	0
ENSBTAG00000002999	ANAPC15	11.8361	11.0115	9.32347	18.0293	13.4675	18.3898	7.02997	0	5.75079	4.99279	4.90675	8.13236	9.82227	13.0502	15.9509	8.82995	10.7931	9.89626	12.2039
ENSBTAG00000003000	TOMT	0.262356	0.229576	0	0	0.126558	0.07845	0	0	0.535411	0.731904	0	0.077185	0	0.137681	0	0	0.06563	0.031647	0.011531
ENSBTAG00000003001	LAMTOR1	94.2739	87.9847	98.8387	73.5404	81.064	88.4354	14.4737	14.7601	15.0995	6.16372	11.8033	79.1437	32.5023	34.6388	109.454	91.8116	71.4018	84.2872	59.9743
ENSBTAG00000003002	WDR75	11.3553	3.84173	6.43537	10.0077	6.12556	4.25422	8.32248	9.01708	7.18012	7.02275	5.38231	5.92597	4.69463	9.51803	7.46122	3.33334	6.06315	3.073	7.89252
ENSBTAG00000003012	TRAF1	2.38003	4.07001	2.3764	2.40376	2.39318	1.50046	2.94838	0	2.46379	2.32757	2.96345	1.2783	4.09907	5.65177	2.51004	1.75445	1.06532	2.26267	4.49606
ENSBTAG00000003014	TRPV2	7.21153	5.58125	5.74234	3.7277	8.9132	1.65537	8.34741	16.3056	9.29443	8.95831	5.70344	1.61902	7.01104	8.69395	3.94182	1.0787	2.95995	3.06791	7.28005
ENSBTAG00000003015	SESN1	8.73167	9.43487	6.62628	12.548	7.27167	3.67611	7.74781	5.01612	7.79872	5.97154	6.30675	15.1855	11.8881	15.1497	9.43505	10.7644	10.9584	8.77154	21.4083
ENSBTAG00000003016	PTPN7	1.38895	2.00777	1.27586	0.802739	1.73254	0.51406	0.278571	0.484581	1.11519	0.200729	0.63687	0.357937	4.63715	4.00604	0.434299	0.177939	0.340165	0.414898	0.334033
ENSBTAG00000003017	TTC38	14.0315	8.1288	10.8925	8.81481	15.6144	6.84687	7.48487	7.00431	16.1907	10.9649	12.2861	3.64572	7.56559	8.29195	3.89079	4.06241	5.48596	7.88804	8.73268
ENSBTAG00000003018	FSTL3	6.15776	9.71518	26.9407	16.2427	19.0959	28.9937	14.1704	15.6591	11.7396	9.62999	8.86055	11.9591	25.6934	34.5725	21.9037	20.5006	50.4359	21.837	116.526
ENSBTAG00000003020	SSC4D	0.192416	0.092535	0.034234	0.220181	0.090717	0	0	3.27546	0.615972	0	0	0.109946	0.044634	0.010894	0.06239	0.554468	0.708402	0.99726	0
ENSBTAG00000003021	SP1	3.27943	8.38519	6.01845	3.30395	6.20042	4.60096	31.8895	21.364	29.1688	22.1407	24.2694	2.57659	2.95136	4.95469	4.05092	1.62338	3.29574	3.61223	8.01602
ENSBTAG00000003025	NME6	12.049	6.08562	12.2095	8.82933	9.2228	10.5453	2.49288	0	4.32417	2.96453	2.80281	3.94742	11.7239	10.2358	7.20361	4.21479	6.87839	6.84897	7.31273
ENSBTAG00000003027	EMX2	6.4728	6.48276	6.17007	5.72938	5.34246	5.63295	1.23905	0	2.02399	1.79895	3.94037	7.22461	12.9427	11.722	3.95609	16.9041	6.69449	10.691	10.8729
ENSBTAG00000003033	GADD45G	12.1055	9.57917	18.6726	13.7453	9.58565	9.22353	1.80427	0	4.24004	4.09958	2.42742	23.1912	36.5253	16.2409	18.0259	13.199	13.5119	11.5784	10.8679
ENSBTAG00000003034	GATAD2A	12.8706	16.4016	13.2861	9.28506	16.0428	8.21982	14.9544	25.8673	18.1195	14.5309	28.5819	8.01669	2.90591	9.76554	7.77967	8.21804	11.7642	13.3567	15.0111
ENSBTAG00000003035	IMPACT	3.32884	2.92677	3.36852	4.15133	2.14193	1.79262	2.67428	10.7969	4.50078	4.88751	2.84227	4.10767	5.31978	10.0952	3.62628	2.96765	2.83991	2.55182	6.3765
ENSBTAG00000003038	TAP2	12.0778	17.7175	8.49562	7.30647	12.5768	6.08536	9.67341	7.41544	6.4533	4.99732	5.78166	6.52681	3.33604	12.4082	5.53075	3.45816	4.33927	6.89306	12.7731
ENSBTAG00000003039	PSMB8	133.979	81.1793	63.4192	66.4311	55.7477	38.6817	21.7754	7.68314	11.6016	17.5373	19.9318	34.8902	65.5916	75.8016	39.7193	20.4446	24.3624	28.6024	38.2583
ENSBTAG00000003040	RALGAPB	6.49227	8.43731	5.43006	6.62802	6.15491	5.87154	15.2936	18.0936	16.3916	17.0689	16.919	5.83031	3.03314	7.97547	4.59245	3.57141	4.00458	5.52988	5.81055
ENSBTAG00000003043	GNG2	13.0293	12.4147	27.6779	12.6616	13.0701	17.0735	0.680887	5.61751	1.32927	1.26074	2.23271	73.4364	47.9236	24.0686	61.4315	14.7954	19.4127	12.8462	26.9147
ENSBTAG00000003044	SPIN1	17.9875	17.6622	10.7925	15.8658	9.7416	10.2349	17.4225	20.4678	16.8953	13.8557	12.8682	21.2148	18.0086	36.5041	13.9551	15.0119	11.0655	13.8059	16.4626
ENSBTAG00000003045	BAMBI	37.7262	5.99503	20.5924	55.0737	28.1781	22.5401	5.83658	19.7134	27.3527	30.296	21.3914	3.30057	1.31693	4.63047	1.82125	0.926229	5.45797	17.4048	3.91871
ENSBTAG00000003047	FAM170A	1.13113	0.197074	0.327186	0.632119	0.957498	0	0	2.29409	0.528952	2.17289	0.468189	0	2.38473	1.36591	0.503759	0.223391	0.400761	0.202541	0.555253
ENSBTAG00000003049	MICALL2	4.40853	5.63383	6.70468	5.664	9.81426	4.12531	7.76557	7.49371	16.1439	12.3793	8.62345	1.09201	1.59422	10.9192	1.75381	0.942359	3.63268	6.70486	0.687965
ENSBTAG00000003051	FER	1.10661	4.70921	1.14937	1.11169	3.75322	2.75956	9.29621	26.4024	10.9464	12.6604	10.9221	3.76556	0.599133	1.26036	2.82726	1.36871	2.04234	2.44431	2.55461
ENSBTAG00000003052	PCSK7	9.01226	8.31717	11.2829	8.99337	10.913	5.49427	11.0667	12.4192	14.7058	13.2437	19.4718	4.34473	9.89568	13.3947	7.87617	4.5894	6.18207	8.46562	10.9675
ENSBTAG00000003058	ADRM1	37.7677	34.3924	52.2793	37.9938	46.1333	36.2969	11.3476	17.8321	13.1134	11.1025	11.8738	25.8432	41.5785	30.7474	45.0447	21.2664	39.995	37.2697	38.9788
ENSBTAG00000003059	CFAP298	27.4239	11.9032	23.2387	23.8352	19.3872	18.6055	8.82486	23.9008	11.9337	8.02265	10.1013	33.1191	45.3551	40.6971	33.1096	17.0042	20.2512	17.7967	36.5273
ENSBTAG00000003061	LAMA5	4.08099	6.56057	4.90233	3.8303	7.59086	4.76974	20.4855	23.1605	22.6533	31.2294	23.3166	4.57249	1.86365	13.3148	3.88672	2.01883	2.14413	5.42319	8.68692
ENSBTAG00000003062	FHIP2A	0.61827	4.57983	1.08987	0.448196	1.27379	1.5112	9.11007	7.26032	8.24361	10.7632	6.85019	2.86607	0.16329	1.98316	1.34774	1.15389	1.17972	1.58474	2.97751
ENSBTAG00000003063	SYNJ1	1.5239	4.00463	1.58812	1.2698	2.18135	1.67543	5.14662	3.92464	6.88037	6.51159	5.7089	1.9703	2.26976	5.24957	2.53639	1.62729	2.38007	2.73634	5.50857
ENSBTAG00000003064	PAXBP1	7.97354	5.04659	4.40283	8.59585	4.83112	3.4428	11.7136	12.7959	12.3406	13.0482	18.4329	10.0766	13.8523	21.9049	5.65112	8.98956	6.71343	5.7024	11.3843
ENSBTAG00000003066	NSA2	173.129	33.0797	87.5948	100.558	75.2749	105.875	22.6363	10.8326	16.0526	22.5722	24.2625	97.434	98.6586	110.34	99.792	163.564	116.835	84.9573	116.669
ENSBTAG00000003067	PSMB7	174.68	82.5732	134.143	115.047	111.202	89.5451	25.419	31.4979	23.8411	31.1751	41.0472	83.7968	81.045	55.5326	115.402	62.0603	107.574	92.1457	76.9008
ENSBTAG00000003068	MSMO1	96.6907	31.8388	122.351	109.369	80.8519	62.7241	15.267	28.0382	16.113	24.7721	8.69836	57.715	19.0753	31.6889	34.3388	13.1955	102.066	39.024	19.3784
ENSBTAG00000003069	MAN1C1	6.08576	18.6381	15.2829	8.84591	12.4421	14.2238	8.17144	3.05617	7.47415	7.77403	9.18451	21.4915	20.822	45.3852	12.4854	20.2431	13.3771	23.8009	33.4945
ENSBTAG00000003072	ACADVL	45.4485	48.9908	62.7488	48.8687	63.9395	41.8498	21.8348	37.8143	27.374	33.2917	17.7188	52.5689	57.4096	48.3255	43.5725	22.2428	44.4332	48.7008	62.9234
ENSBTAG00000003073	NAA40	3.92	4.6753	4.23708	3.54734	3.86983	3.07182	4.75391	5.66652	4.82678	3.0824	5.87475	3.57982	1.5313	3.66536	3.14575	1.68381	2.56463	3.47935	3.49649
ENSBTAG00000003074	SLC16A6	0.574115	0.575024	0.199349	0.343925	0.441876	0.411346	1.11809	1.97784	1.95592	3.5564	2.4959	0.641405	0.318775	1.4138	0.436433	0.091764	0.086915	0.160553	0.541691
ENSBTAG00000003075	DVL2	3.86367	3.78251	3.04626	3.98433	5.71891	5.49426	6.35052	5.03198	6.22853	5.58467	4.24339	2.7363	2.41628	5.393	2.26271	2.14314	1.57304	4.72529	5.18285
ENSBTAG00000003076	NT5DC1	5.76384	2.46945	3.4235	3.68847	3.3379	5.39095	0.999953	6.67611	1.28435	0.488456	5.5582	5.52588	0.633977	1.96474	3.87005	1.62946	4.21959	2.84584	2.33987
ENSBTAG00000003077	DPF2	25.742	23.4964	27.98	19.8799	24.8387	22.6496	14.5331	15.6196	16.5678	17.5394	12.2857	29.2918	14.5331	28.2437	24.1598	15.8493	19.2555	23.6287	28.8411
ENSBTAG00000003079	TIGD3	0.140224	0.090381	0.135652	0.13803	0.151205	0.164341	0	0	0.454741	0	0	0.096013	0.167964	0.103424	0.305286	0.119163	0	0.095566	0
ENSBTAG00000003081	RWDD4	11.1109	10.2782	10.2547	10.7787	6.71917	4.45244	19.7371	3.8347	10.7293	6.60435	11.1188	12.4294	2.70166	6.01928	13.8241	8.43247	12.4398	10.9561	13.4817
ENSBTAG00000003083	SLC50A1	22.4324	20.7875	22.7925	21.928	20.1599	22.1447	2.46197	5.03444	5.15333	12.3313	0.74058	16.6617	22.8476	13.4573	22.2534	18.5357	23.2953	19.0671	20.2415
ENSBTAG00000003087	DCUN1D5	11.1666	5.83484	11.4904	13.0794	8.27029	8.86366	7.69606	10.2788	5.48619	21.7697	6.29028	10.7904	8.58478	8.16495	13.154	9.79885	10.082	8.21834	9.56452
ENSBTAG00000003088	LANCL3	0	0.483263	0.17902	0	0.069748	0.061315	1.24492	0	0.232302	1.49446	1.2683	0.099351	0.167676	0.221529	0.256979	0.177419	0.02473	0.086115	0
ENSBTAG00000003089	RHPN2	2.0149	1.94634	5.32282	3.46086	5.27491	2.85121	2.70472	2.92636	3.18271	1.41326	1.25509	1.28888	0.526233	1.53528	0.70388	0.706266	7.58891	4.72384	1.85243
ENSBTAG00000003092	ANAPC5	8.2791	5.65577	6.34549	7.65864	7.52006	4.33928	8.80471	19.1841	10.6389	5.64249	6.47128	7.20951	13.7967	16.102	5.72348	2.54958	3.56324	6.02169	7.49806
ENSBTAG00000003094	SART1	7.40994	14.5761	15.2077	10.8942	15.081	11.2755	10.0963	7.45324	10.9221	11.5637	10.9252	7.94067	13.6435	23.3435	14.055	8.88099	10.9099	14.0874	19.445
ENSBTAG00000003097	DENND4C	3.36101	8.46529	2.55746	2.2624	3.60428	2.92192	21.1815	24.3616	18.8574	19.3473	26.8304	5.60544	1.80863	6.2021	3.02024	2.63952	2.77412	3.61619	4.73096
ENSBTAG00000003098	MTDH	31.789	18.8886	20.2434	28.661	21.2295	16.6245	17.8678	21.1176	21.5573	26.174	34.8201	28.9014	14.9933	27.7397	20.9299	13.2388	19.8054	15.5451	28.3792
ENSBTAG00000003100	SMTN	17.3164	32.6481	26.7	29.1911	28.4901	43.8	14.4839	17.6571	16.4962	13.9477	24.9116	14.407	32.7675	53.6483	24.4283	26.4321	12.8253	33.1059	133.973
ENSBTAG00000003102	GCC1	1.24367	2.01883	2.27268	0.967959	1.81112	1.12967	2.97053	6.45924	5.04428	5.63263	4.68375	0.862922	0.67247	1.89261	1.0916	1.32677	0.840943	2.29964	1.59206
ENSBTAG00000003109	ITM2B	1563.54	950.236	1568.56	1145.91	962.588	960.983	158.108	195.036	160.867	192.087	191.235	6553.47	1087.7	1438.25	3590.56	1587.32	1401.81	1387.28	1946.29
ENSBTAG00000003111	ATM	1.25144	2.45932	1.01082	0.895939	1.82071	1.14196	9.77515	7.68784	8.19431	9.83462	5.71929	1.59297	1.07494	1.70433	1.07116	0.562559	0.553647	0.954693	0.987871
ENSBTAG00000003112	THUMPD3	14.3923	7.83611	10.4393	12.0847	8.91353	7.73167	12.6837	13.4687	16.9506	16.5897	7.22104	21.4272	6.32531	13.5554	10.9191	6.99572	8.22375	7.19528	15.9575
ENSBTAG00000003114	AVL9	1.14669	2.90959	0.97938	1.1401	1.68735	1.89612	7.29041	8.52627	11.6533	12.2763	13.4031	1.23357	0.464602	1.12806	1.15047	1.95524	2.05314	1.86228	2.06768
ENSBTAG00000003115	KBTBD2	12.53	11.2121	14.1286	12.4207	11.3335	8.53861	9.75107	8.96627	10.8834	15.8668	12.3703	15.8301	6.06681	22.4127	17.6218	8.41038	9.66836	9.28958	21.5255
ENSBTAG00000003116	MTMR6	11.1827	9.33167	9.07727	9.79007	8.16101	5.80816	10.4765	16.0546	10.3092	13.9313	11.8483	13.2123	7.55915	14.2861	10.443	7.93044	11.1023	8.33028	16.4951
ENSBTAG00000003120	ZNF385B	2.4894	0.490813	0.28785	0.430624	0.841407	0.448686	1.30609	0	0.483478	0	0.868419	0.842775	0.42508	1.43729	0.54494	0.033679	1.93942	0.117778	1.01833
ENSBTAG00000003124	MFSD14B	25.0683	14.6062	23.7491	15.4014	15.4399	10.6805	12.9687	13.9636	13.6506	17.2608	16.2234	25.8393	8.37271	25.449	17.3461	18.102	15.9371	17.525	25.534
ENSBTAG00000003126	PEX16	69.7249	66.0584	47.8136	53.7469	64.521	26.6474	17.8956	44.8201	40.5081	39.5043	43.1398	13.498	8.70069	14.0871	15.7635	13.7806	24.5196	30.5881	14.4867
ENSBTAG00000003128	SPATA6	1.18656	3.56736	1.4158	1.28793	2.30515	2.73975	2.89065	5.42856	4.51324	3.52449	4.61076	1.16688	1.1149	0.675405	1.03929	1.45982	1.19381	1.71135	2.53161
ENSBTAG00000003130	CHRNA3	0.584305	0.675698	0.489174	1.0126	0.780209	0.543067	1.28907	0	1.63133	1.10983	2.75804	14.3791	1.03993	0.645521	8.69688	0.507552	0.070175	0.422931	1.87991
ENSBTAG00000003140	CRYGS	0.129027	0.316652	0.473629	0.200708	0.075574	0.109739	0	0	0	0	0	0.060868	0.648925	0.425015	0.563314	0.229625	0.465435	0.086002	0.28048
ENSBTAG00000003143	TBCCD1	2.50785	1.64651	3.43794	2.65714	1.71601	2.64916	1.01691	0	4.53642	6.87287	1.0221	3.37679	2.59706	5.30281	4.74539	3.01485	3.79679	2.55043	4.96032
ENSBTAG00000003144	KIAA0825	1.14181	0.719076	0.639995	0.579399	0.867709	0.174533	1.72525	1.46094	0.919155	0.594022	0	0.418583	0.676439	1.06096	0.494895	0.284164	0.220482	0.389248	0.483909
ENSBTAG00000003147	JAK1	32.1508	40.0375	35.0931	25.1112	29.7664	28.5361	36.3003	25.7782	30.0955	28.2545	35.3312	75.7734	27.4179	47.6414	49.1398	26.6885	28.493	30.8418	57.09
ENSBTAG00000003148	MCM3AP	6.31095	6.85926	5.85344	4.92098	7.29906	3.53854	16.7112	14.6146	19.0308	17.0042	10.9824	5.94336	11.5047	12.0613	7.02722	3.58086	4.59799	6.04072	8.77196
ENSBTAG00000003151	DNAJB11	17.4534	9.31123	27.0431	17.7079	15.4196	13.5692	8.07236	12.8333	11.4382	8.80527	8.4374	9.64623	14.5051	11.3934	22.7316	13.09	34.7903	14.2831	16.623
ENSBTAG00000003155	IFI27L2	23.2299	34.9943	21.0513	26.8714	22.9728	38.7836	0	0	2.84787	0	0	16.4098	91.592	35.1502	32.5012	34.7378	14.1666	20.4797	29.1409
ENSBTAG00000003160	LRCH4	6.87031	5.93145	6.29978	5.96382	8.39616	4.62343	9.51204	6.56783	8.05784	5.5168	10.5794	2.85281	8.0467	11.5011	3.84654	2.03894	5.03818	5.18548	5.51141
ENSBTAG00000003161	YBEY	20.631	16.694	16.8581	18.2638	21.4383	20.5536	3.72469	4.48301	3.08582	1.88164	4.62006	29.6865	31.1068	15.6147	25.9317	17.9679	10.5357	14.593	16.8286
ENSBTAG00000003162	CRYZ	16.6277	13.4633	22.9917	18.9149	12.6017	15.2116	4.90117	8.85815	7.51791	7.4927	3.89727	138.428	18.9502	28.2864	67.0235	22.7338	19.5607	19.8511	29.0692
ENSBTAG00000003163	RBBP8NL	3.44179	1.38123	1.74745	2.02871	4.1483	1.6494	2.49548	2.32982	6.20462	6.66062	2.2607	0	0	0	0	0.017124	0.998588	1.31507	0.016966
ENSBTAG00000003165	ADAMTS9	1.52526	3.26822	2.98911	0.745868	1.25643	0.86339	9.3542	6.37441	5.20677	4.21331	3.5052	1.24178	0.466608	2.52649	5.23926	0.543454	0.686009	1.12021	2.33488
ENSBTAG00000003166	AXL	20.838	21.7701	49.3464	21.053	26.7395	16.7487	26.8517	29.0584	22.0801	17.8759	28.9407	89.7877	45.1487	49.9995	71.3376	23.9788	32.0265	29.693	90.4554
ENSBTAG00000003168	HNRNPUL1	45.4429	58.4849	51.075	31.4122	45.9973	43.0163	38.3292	50.8149	42.2405	33.0794	42.8261	43.4237	29.4483	55.0088	37.4888	36.8347	38.7832	48.4815	61.7842
ENSBTAG00000003169	FBXO24	0.26963	0.388488	0.133262	0.181194	0.15227	0.187177	0.172765	1.4098	1.50095	0.794701	1.4284	0.128899	0.267633	0.828788	0.311203	0.157706	0.109712	0.266788	0.313717
ENSBTAG00000003171	SHANK2	0	0.268826	0.085139	0.090987	0.143236	0.140712	0.137142	1.48349	0.283083	0.529471	1.12935	0.006947	0.030396	0.117262	0.053538	0	0.156035	0.143042	0.017389
ENSBTAG00000003174	NDUFAF4	9.42764	2.85969	12.2708	10.4959	6.17431	7.17063	0	4.39657	2.28313	3.61604	0	6.67885	4.60362	5.81803	13.0128	4.1273	9.7851	4.36811	9.64144
ENSBTAG00000003176	JAM3	6.67876	12.8519	12.8284	7.57695	7.57355	6.54163	6.7254	8.55804	8.28268	5.55083	10.6823	15.1102	23.1685	53.6944	14.8409	12.6716	13.4419	15.2946	31.4646
ENSBTAG00000003177	SLC25A33	9.44793	4.63727	8.7145	11.4933	8.75762	5.32136	4.84608	3.11218	8.6068	6.45087	4.18512	8.74676	3.48555	4.98628	27.0306	2.49616	10.7971	5.51937	7.04498
ENSBTAG00000003178	ATE1	1.29603	7.01588	2.59414	1.55109	2.61163	5.49172	8.55933	10.8695	13.3193	14.2623	5.84766	3.22138	1.49788	2.69157	3.13996	1.91717	3.17306	3.09173	5.42883
ENSBTAG00000003180	TMEM201	1.44395	1.20943	1.76791	1.37936	1.80596	1.18451	3.64435	3.16962	7.02959	6.79919	0.958401	0.887309	1.30081	3.44363	1.89959	0.615589	0.679813	1.47073	1.24087
ENSBTAG00000003183	NTN4	3.51667	4.93609	7.82434	12.0932	4.94407	6.25666	1.71293	4.57922	5.10125	3.37521	1.30073	6.87027	9.24989	29.4819	8.91625	14.1814	11.446	8.42389	24.0763
ENSBTAG00000003184	GATA1	1.28819	0.277538	0.460232	0.506301	0.228628	0.553896	0	0	0.293831	0	0	0.079421	1.35977	0.494002	0.192468	0.248755	0.560778	0.140357	0.067838
ENSBTAG00000003185	ASAP1	4.152	6.96613	3.6326	2.33979	3.17405	2.82611	8.90105	4.38891	6.36027	6.71968	10.4192	6.33542	2.73953	6.89782	3.96669	4.3111	3.09808	4.93092	9.39083
ENSBTAG00000003186	OTULIN	2.89854	4.48373	3.89522	2.4545	3.18272	2.37277	8.58118	2.72528	6.60387	6.50713	8.09606	2.27608	3.2629	3.14014	3.23343	2.39045	4.05241	2.99622	4.22033
ENSBTAG00000003189	CCDC6	7.06212	10.0814	8.11114	4.82094	8.33038	7.16472	10.4845	12.0635	11.6766	19.5796	13.3989	8.36542	4.5625	7.52255	6.70061	5.40742	6.79425	6.41885	6.84484
ENSBTAG00000003191	FSCN1	22.2013	33.8806	25.3003	14.9271	24.5214	25.3117	13.3814	15.6718	18.1682	17.475	17.8601	32.0013	20.5927	54.9715	20.9201	13.4536	6.99421	23.1417	31.604
ENSBTAG00000003192	TBC1D16	0.503156	3.1273	1.16392	0.111625	1.31876	0.755442	4.28775	10.2796	5.12262	3.60437	7.69486	1.98484	1.62622	2.04419	1.9923	0.958198	0.527297	1.65482	2.34693
ENSBTAG00000003196	PAPSS2	6.47792	7.81038	21.0094	4.61236	13.4008	9.39003	18.1567	10.4442	11.5845	19.7931	4.79868	6.7468	0.80168	2.09175	6.62264	2.265	18.0778	12.19	6.78423
ENSBTAG00000003199	SLC35C1	1.96116	2.60255	3.00281	2.06979	3.15886	1.62223	0.913406	0	1.96858	1.50877	2.53709	1.11686	1.7691	2.76067	1.30445	1.88013	2.13717	2.96989	1.39449
ENSBTAG00000003200	CSPG4B	0.125194	0.692025	0.106912	0.193782	0.281193	0.236802	0.662172	0	1.28998	0.714058	2.1609	0.356892	0.239157	0.446807	0.210379	0.128694	0.109798	0.240906	0.286719
ENSBTAG00000003201	FNTA	53.563	20.0141	49.7863	42.1052	32.4087	30.2093	14.6503	12.4404	14.2029	13.3506	16.1831	72.4438	21.3047	41.3944	58.3765	28.2926	30.8646	28.8525	41.2455
ENSBTAG00000003205	RPL35	2068.44	931.854	1275.55	1758.4	1308.96	1433.67	324.458	256.49	179.557	202.665	219.214	553.375	2317.64	699.008	1462.87	1600.7	1481.33	977.98	750.227
ENSBTAG00000003207	SP5	1.64256	4.32331	3.16169	3.17138	4.7853	3.59962	1.79185	1.22379	1.977	5.40588	0.735992	1.20006	0.50208	0.65094	0.143817	2.27364	2.38681	5.02523	2.47972
ENSBTAG00000003208	RAB33B	8.50694	3.83803	6.89243	8.08003	5.0948	3.83931	2.97225	3.08632	5.06304	6.82464	2.8043	23.7946	8.92688	16.4871	14.7767	6.0722	7.11492	4.64251	11.9705
ENSBTAG00000003209	BLCAP	26.2161	26.0413	36.7881	21.5478	24.9492	17.7854	12.8557	10.8922	17.0781	15.4845	10.247	44.7042	24.6845	38.596	37.642	15.4194	20.2414	21.2788	25.5769
ENSBTAG00000003212	NNAT	1.15374	1.0396	95.0687	3.64276	2.59436	1.17553	0.635752	0	1.89345	3.0744	4.51997	10.047	20.5579	9.24509	50.4526	2.64932	0.339526	2.22531	1.83978
ENSBTAG00000003215	KIF3B	5.68055	10.47	6.1018	6.30759	6.7781	4.49787	7.52664	10.653	6.96345	8.24553	7.36456	4.95307	7.5095	10.4193	4.7164	9.39531	3.80817	8.7884	6.7784
ENSBTAG00000003217	CADM3	11.4586	19.316	18.0846	5.58704	15.9143	11.7117	14.2685	3.69882	9.377	9.93905	3.73965	7.69837	7.84927	38.025	10.1453	13.6021	14.438	23.6877	22.0354
ENSBTAG00000003218	RAB28	28.6858	16.4251	19.437	21.0064	16.4911	15.6902	13.6037	9.47806	11.0435	17.3178	11.0452	42.948	19.0547	33.2012	25.2451	19.1794	20.6625	16.1627	21.0936
ENSBTAG00000003219	FBXL7	0.515815	5.61477	3.60131	0.61148	1.50563	2.10088	3.52574	0	4.44496	3.84647	1.06937	5.41197	0.999079	3.88278	2.72823	2.72489	3.13024	4.82778	7.08237
ENSBTAG00000003220	ACKR1	4.75894	73.6222	106.855	22.4198	19.5298	36.9546	5.16131	5.10041	2.22613	3.86381	0.98937	49.4365	13.1015	80.8968	46.3189	53.2128	35.6283	80.5597	102.876
ENSBTAG00000003221	ATF7IP	1.91142	8.62818	2.23463	1.39456	4.41947	3.51382	19.2507	11.467	13.9268	23.4185	18.9133	3.29775	1.86618	2.92431	2.16709	1.40123	1.48188	2.96984	2.40914
ENSBTAG00000003222	ASNS	19.0498	15.1838	40.4138	23.7309	26.3842	16.2314	6.22985	10.812	10.7506	9.73148	8.43193	18.2402	10.906	13.4107	27.3041	10.949	13.5535	17.0595	13.8188
ENSBTAG00000003225	IMP4	14.7567	11.7517	19.7504	13.688	18.4099	10.523	3.15702	15.5216	7.06528	1.24358	5.42239	11.6746	11.6881	15.4263	15.6982	6.63227	11.9037	10.3776	13.678
ENSBTAG00000003228	RPL3	1167.02	958.643	1222.25	1032.07	1044.77	1148.87	417.228	310.141	176.579	301.058	147.17	520.411	970.377	670.258	937.018	884.724	1130.78	775.382	1035.28
ENSBTAG00000003229	RPL23	4665.42	1375.08	2830.55	3744.46	2238.47	3087.07	615.641	622.573	333.012	391.667	411.386	1476.08	5895.14	1993.62	2985.25	3352.74	3577.54	1912.14	2108.57
ENSBTAG00000003232	RAB29	1.99397	1.72563	2.98251	2.07444	1.65513	1.71089	1.74541	5.77372	3.2386	5.85216	0.583966	1.85822	1.93738	3.57103	3.22115	2.87251	3.63529	2.13027	3.7083
ENSBTAG00000003234	HSD17B2	3.07209	4.04263	6.23043	5.00151	3.43279	2.32675	0.407292	0	1.16925	1.41526	0	0	0.035026	0	0	0.119595	7.54417	2.56306	0
ENSBTAG00000003235	DHDDS	4.90179	6.62666	6.35163	3.87703	6.88382	4.85007	4.13911	13.8136	7.77702	10.0516	11.7375	4.55953	1.74113	5.28061	5.48808	3.33907	5.11255	7.24232	5.98647
ENSBTAG00000003237	IQSEC1	1.55546	2.94849	3.35682	1.57298	2.99956	2.50041	6.0381	6.58745	10.2659	6.74496	17.7251	8.24726	6.08208	10.3571	7.0693	3.07265	2.97913	4.17857	5.28779
ENSBTAG00000003238	MEOX2	16.7111	19.8999	24.8751	16.3509	10.0016	19.0175	13.1604	5.29167	5.077	9.7859	6.51822	67.747	38.9996	110.437	19.9896	15.2314	6.05212	16.923	46.953
ENSBTAG00000003239	UTP20	1.4781	1.4305	1.40897	1.46286	1.81231	1.63993	4.03647	5.02749	6.24793	8.3272	4.50365	0.796598	0.891584	1.60327	1.5367	0.555196	0.973281	1.04784	1.38384
ENSBTAG00000003240	C8H9orf152	3.98819	3.05773	5.58464	4.8464	6.21887	4.08776	2.0165	7.98282	1.54153	1.11681	5.04975	0	0.167269	0.35888	0.185334	0.171373	4.76266	3.47641	0
ENSBTAG00000003242	ACAD9	20.2719	18.9298	13.9079	14.1535	33.0964	9.73519	30.3153	45.9346	62.0087	71.1746	52.4506	5.32195	9.14581	6.69048	5.34106	2.46741	6.39719	8.55836	2.46311
ENSBTAG00000003245	BCAR3	1.15948	1.56834	1.07772	1.05431	0.926521	1.18157	0.54599	4.02907	1.72328	1.16941	0.962581	4.08422	0.48025	3.0365	2.92067	2.59228	0.481696	1.94258	2.25536
ENSBTAG00000003253	NPPC	2.71817	0.603118	1.03037	2.61875	1.68936	0.723171	1.81138	0	2.29153	2.43722	0	0.093235	0.116729	0.190811	0.385422	0	0.176323	0.619333	0
ENSBTAG00000003255	CD4	10.1004	2.73992	2.17145	0.459866	2.02564	0.528138	1.81757	0	2.72162	0.379749	0	0.765281	1.46375	2.29747	0.764362	0.081015	0.413144	0.653333	0.809328
ENSBTAG00000003256	TOMM34	3.11947	4.48789	6.74508	3.80947	5.30576	4.69062	3.98846	1.61663	6.44439	7.13031	0.955152	3.97316	6.1014	5.62669	4.42931	2.84462	4.45762	4.15821	7.72358
ENSBTAG00000003257	STK4	2.19321	5.06528	1.33299	0.791011	2.25541	1.90663	6.31653	4.78447	8.45366	10.6363	3.46298	0.838543	1.17274	1.24235	1.22433	0.50485	1.5009	1.20489	1.62795
ENSBTAG00000003259	TCERG1	8.18347	4.61137	4.7799	6.62755	4.68293	4.74648	7.08185	9.65404	11.0731	7.23655	13.6985	5.73954	4.0655	9.43786	4.75201	3.476	3.67302	3.95424	8.48531
ENSBTAG00000003260	GPR151	1.00949	0.118247	0.962174	0.453686	0.52278	0.147546	0.398365	0	0.881987	0	1.66379	0.129295	1.09891	1.41624	0.564378	0.358644	0.110576	0.203429	0.552471
ENSBTAG00000003263	TBCA	31.1271	8.5229	23.8312	29.4061	18.7178	15.386	3.81015	6.2678	2.439	4.01969	2.13351	24.6795	23.741	15.8557	33.165	20.7005	22.8107	14.0779	21.3918
ENSBTAG00000003264	NR1H2	30.4439	34.8375	36.4023	27.4828	37.482	29.2519	21.932	23.453	22.4801	23.9246	16.7141	35.9772	44.1389	64.9667	44.1269	24.7629	30.2084	34.2831	45.9795
ENSBTAG00000003265	ADD3	5.98625	25.7218	13.8584	4.0956	6.45943	15.6369	17.3886	15.2576	13.3454	15.3923	10.2624	30.7663	8.44913	24.778	16.4335	22.025	19.6722	17.7971	33.9614
ENSBTAG00000003267	ZNF132	2.12469	1.93126	1.41848	1.45535	1.56244	1.66468	1.84123	0	3.53481	3.23859	4.02962	2.85369	1.66819	4.49622	1.55807	1.21831	1.32764	1.68574	2.84836
ENSBTAG00000003276	PRKCH	8.16469	11.7309	9.84479	8.06171	8.10467	6.15884	14.2435	5.86566	15.3697	13.4636	22.6341	8.65869	1.50743	14.9297	7.76764	4.90344	6.11552	10.0919	10.9314
ENSBTAG00000003278	HOXC10	2.27796	0.09445	0.142618	0.248185	0.551176	0.981826	1.41877	0	2.2403	2.3989	3.73292	0.457073	0.200038	0.117644	0.08517	0.023428	0.092693	0.163654	0.348041
ENSBTAG00000003279	NDUFA10	53.1071	45.8242	61.7872	65.6635	63.9732	37.5802	14.9832	17.1042	16.31	15.1978	16.0937	109.548	56.6405	41.5121	96.7208	35.9159	42.9755	50.3274	53.8518
ENSBTAG00000003288	CCZ1	26.8398	15.2611	22.9926	27.5702	22.069	17.7744	4.92905	15.0697	10.8894	11.4819	9.49064	27.0819	13.9966	26.0945	23.2116	16.2638	21.0956	18.601	31.7601
ENSBTAG00000003290	SLC9A7	0	1.07513	0.068118	0.05175	0.33769	0.056953	3.13264	1.06637	2.52929	2.41262	0.86796	0.067908	0.05799	0.21351	0.137243	0.040574	0.102407	0.119064	0.166903
ENSBTAG00000003291	RIMKLB	3.6834	3.55772	2.69368	4.01057	2.82678	2.75749	4.55613	0	7.84315	5.72665	7.65483	5.35794	3.21518	7.27245	3.92602	3.17889	1.5661	3.23095	4.14416
ENSBTAG00000003294	MRPL43	29.8694	19.6668	33.9115	30.5932	25.8308	20.6181	10.0084	16.3335	9.12259	20.2205	21.6759	21.0253	23.6795	23.8462	28.6399	20.6203	27.1293	22.7874	19.8119
ENSBTAG00000003295	GORAB	5.66296	3.57131	4.96055	7.15313	3.10855	3.65284	2.37964	3.83214	2.72385	3.80129	3.17433	10.5698	8.43531	16.0109	6.96724	9.33479	4.15317	4.47917	9.96394
ENSBTAG00000003296	TWNK	3.06787	3.83189	4.76536	3.34631	4.17133	2.6873	3.14554	1.54474	4.08032	6.08059	4.43448	2.9189	2.49965	4.8662	2.65514	3.18625	2.94313	3.67267	4.59272
ENSBTAG00000003297	OASL	0.404894	0.227907	0.34993	0	0.172877	0	0.62546	0	0.4907	1.69817	0	0	0.089298	0.046783	0.047096	0	0	0.058653	0
ENSBTAG00000003298	LZTS2	14.3127	27.9121	20.4485	19.0007	20.4046	22.8178	13.1472	26.6443	15.5554	11.0359	14.8196	19.4618	27.2807	53.2767	17.7024	17.9539	12.1453	23.9296	33.5656
ENSBTAG00000003299	LPAR4	0	0.204454	0.077784	0.069024	0.025376	0.050207	0	0	0.02334	0.246118	0	0.595836	0.585917	1.38348	0.388131	0.09946	0.01836	0.175311	0.087839
ENSBTAG00000003300	MFGE8	62.1307	140.995	101.419	104.856	124.963	159.751	34.7124	45.5876	39.6964	33.8411	37.3847	152.227	99.6453	228.935	142.231	121.475	141.731	159.212	782.492
ENSBTAG00000003301	NCAM2	0.574256	0.381107	0.080525	0.028226	0.296993	0	0.951346	0	0	0	0.446724	0.068219	0.022385	0.356955	0	0	0	0.021826	0
ENSBTAG00000003303	MRPL58	53.8152	25.8655	51.0149	47.5349	43.2544	37.613	16.7491	21.0241	13.0909	11.293	16.0947	33.6127	43.6415	30.033	53.6614	28.4559	37.6799	30.2313	42.8952
ENSBTAG00000003304	HOXC4	1.40287	3.37508	0.835306	2.57624	1.85202	1.02367	0	1.75563	0.553297	0	1.38997	5.84799	17.0613	10.0429	2.95369	8.98112	2.07318	6.47113	5.55385
ENSBTAG00000003305	NCF1	0.897732	1.6909	2.68328	1.7346	1.49561	1.03952	1.04522	0	1.41193	3.06789	0	1.81733	4.22559	3.41252	0.998575	1.18863	3.59892	1.68395	4.05447
ENSBTAG00000003307	IMMT	16.1548	11.7752	16.5286	13.0657	17.1758	11.509	9.11605	12.6723	9.76603	15.0245	10.8301	18.2227	8.40796	17.0438	17.3422	9.49959	11.4917	14.2365	19.9379
ENSBTAG00000003312	CHST15	1.9847	6.86487	6.36215	1.01968	2.57587	3.68225	6.52648	7.90485	2.06933	5.09884	2.47192	6.69243	2.08018	11.3797	5.73228	1.72898	1.9528	4.37529	8.3344
ENSBTAG00000003314	SKA3	7.92999	5.04928	8.02377	10.2664	7.78182	8.17513	2.67508	4.15339	4.21041	3.61614	4.36615	5.62054	9.37695	5.14807	8.60653	5.63361	6.38407	6.02575	6.28998
ENSBTAG00000003316	SYAP1	26.6494	11.1264	18.1461	23.705	14.8545	13.9476	6.75224	13.2261	5.26529	7.94266	5.28184	22.4119	24.3675	26.8535	25.088	17.7361	19.6242	14.5951	32.1871
ENSBTAG00000003319	FLRT3	15.8258	3.05316	2.06435	8.20294	7.23192	3.01098	10.7154	14.1919	16.4138	17.3951	5.62708	4.68365	2.88285	5.31083	0.87361	2.57554	2.61358	2.81021	1.73308
ENSBTAG00000003321	DNAAF6	1.57005	0.262905	0.380567	0.721975	0.387988	0.448067	0	0	0	0	0	0.377988	0.605761	0	0.306241	0.271055	0.686638	0.103521	0
ENSBTAG00000003322	TTLL7	0	2.05335	0.412357	0.313899	0.763239	0.700462	1.8242	3.74144	3.43493	1.98749	2.56631	1.50696	0.242698	1.06189	0.936373	0.666131	0.771789	0.955991	1.09583
ENSBTAG00000003323	NOL6	2.35146	1.64044	3.20439	2.97293	4.12255	1.63147	3.5529	3.98058	5.57309	3.08205	1.53759	0.691601	1.70938	2.40576	2.66161	0.525841	1.27452	1.87966	2.20885
ENSBTAG00000003325	SNRK	3.88659	22.5368	5.73051	3.22172	5.81175	9.46695	17.7233	19.7336	21.2988	23.1835	20.7333	11.5281	1.48494	15.7367	9.98387	4.33364	4.01454	9.88309	16.3724
ENSBTAG00000003326	NAIP	0.255061	0.424131	0.138424	0.115172	0.203117	0.633717	0.584048	1.52731	1.79494	1.33671	2.61614	0.311921	0.245638	0.555928	0.358038	0.110444	0.454024	0.096992	1.06716
ENSBTAG00000003329	FST	8.25384	5.04266	2.35451	7.53342	6.39009	3.57431	4.80496	4.98215	4.14446	6.63714	5.56687	6.7599	5.23435	5.92634	3.37181	1.69422	1.46061	2.00023	11.2064
ENSBTAG00000003330	ATL3	13.9672	29.1769	13.7816	11.9479	14.3301	13.0234	24.2615	28.9318	35.6208	22.914	38.655	15.5577	5.80728	9.13765	13.54	20.0742	16.6691	19.3978	16.9034
ENSBTAG00000003332	RPP40	1.87704	2.75236	3.03497	1.87723	2.02955	2.47097	2.74039	2.34245	4.40463	5.19772	4.42618	0.846619	1.30045	2.50021	2.72218	1.43707	1.66477	1.90024	1.92839
ENSBTAG00000003334	ADAP2	1.60136	6.48261	1.83261	0.605027	1.053	0.832	8.47216	6.27834	5.4946	4.49583	0	2.0845	0.901994	2.75581	1.43564	0.865727	0.53076	1.3149	1.7771
ENSBTAG00000003336	TPD52L1	8.37438	2.41329	3.83923	9.73572	10.0919	13.2142	2.04432	2.77459	3.01355	1.46746	3.20949	0	0.007243	0.234657	0	0.215917	5.58181	4.38355	0
ENSBTAG00000003338	LRRCC1	5.15496	2.9729	1.30036	3.39237	3.19014	3.78945	7.82333	3.66776	7.04664	6.99868	8.29682	9.63201	9.2887	11.4184	4.14084	4.60609	3.12678	2.38617	8.57943
ENSBTAG00000003339	ZBTB10	0.670836	2.55454	1.01597	0.600816	1.00525	1.33477	4.64492	4.90541	3.26274	2.57379	3.41882	3.72237	0.854175	2.16136	2.27294	1.50624	0.963988	1.12722	2.97005
ENSBTAG00000003340	HDDC2	45.2959	18.3064	26.3243	34.4107	22.0935	20.2671	4.31281	0.932387	4.74347	10.5298	18.0496	19.2746	15.7097	20.4567	29.3891	33.2348	26.6379	25.3361	22.2747
ENSBTAG00000003341	DOK2	3.37164	2.43001	4.3008	2.73323	2.74703	1.54648	1.0675	0	1.13732	1.81895	2.60892	1.04899	9.59739	6.10273	5.12782	1.68712	1.80917	2.12773	3.87749
ENSBTAG00000003342	AMD1	23.8172	20.5336	32.1431	16.7001	19.8884	16.3237	62.5563	49.3153	43.0895	50.2204	30.5477	17.3733	7.12449	22.5377	33.9646	12.8795	39.0431	16.0622	36.271
ENSBTAG00000003345	FAT4	0.627892	6.4745	0.678374	0.976219	1.63842	1.37651	10.7348	6.60963	12.8814	12.0775	11.3684	2.16008	0.530321	4.3793	0.686469	1.64327	0.440208	1.85426	1.64128
ENSBTAG00000003349	JAKMIP2	0.105421	0.108387	0.02142	0.043437	0.085027	0	0.173902	0	0.276344	0	0	0.190477	0.07041	0.988169	0.074109	0	0	0.036304	0.052062
ENSBTAG00000003353	SLC6A2	2.80296	4.61102	6.77984	2.22322	6.2846	2.67127	12.0336	31.4563	10.5729	12.9679	12.1103	2.21039	8.95763	5.64496	1.16774	3.39831	10.7777	7.90045	3.25635
ENSBTAG00000003354	SMCHD1	2.71764	4.7253	2.21112	3.25763	3.26008	3.59435	9.04736	10.1506	9.97604	9.26955	10.0595	5.3038	2.30937	6.82751	2.27433	1.84128	2.34139	2.30164	5.00568
ENSBTAG00000003358	MCFD2	29.5745	25.2057	39.4393	30.1499	23.1394	18.4489	11.0441	16.9147	14.6192	17.5008	14.0337	60.7176	25.3377	43.2938	42.9653	62.285	73.8513	44.3434	51.3748
ENSBTAG00000003359	ELOVL5	11.9521	9.9493	20.5423	15.325	7.88344	5.09462	9.18941	11.7121	10.9816	6.35695	6.21665	116.604	16.6067	25.2559	67.6182	13.274	12.0913	10.6873	18.0243
ENSBTAG00000003361	METTL15	1.03044	1.19927	1.32256	1.10134	1.03293	0.545165	1.49727	1.3734	2.44822	1.95956	0.67689	1.11318	1.27006	0.554746	1.78501	0.779848	1.03169	0.927348	1.36359
ENSBTAG00000003362	HSP90B1	82.2702	53.104	143.871	60.8128	57.6319	61.9792	65.9439	52.1438	105.739	136.953	22.4402	96.3002	61.499	95.812	77.7	33.8801	143.775	45.92	97.1243
ENSBTAG00000003365	SMG8	3.81164	3.25139	3.26623	3.71164	4.59014	2.92932	3.91734	9.53052	6.25843	5.46332	8.29983	4.10435	1.17602	4.70552	2.82901	3.0139	2.64607	4.25786	4.96472
ENSBTAG00000003366	RIGI	4.14318	7.08766	4.58168	4.81611	3.94305	4.05866	5.80234	2.27952	5.3446	4.07293	2.79329	6.90498	5.35719	10.9444	4.509	3.48106	1.87723	3.92681	4.22026
ENSBTAG00000003369	SYT12	0.838347	1.25696	0.159549	0.455854	1.7836	0.048441	1.33214	2.11337	2.4468	1.28279	4.21195	0.073523	0.021704	0	0.04483	0.018973	0.11028	0.386788	0
ENSBTAG00000003371	JKAMP	20.5585	7.27541	14.9485	16.7795	9.61407	7.79569	3.98007	6.80933	5.18501	4.70414	5.26676	29.0536	10.1259	21.6724	15.7956	10.3433	8.16364	9.32299	22.6581
ENSBTAG00000003372	SLC35B4	0.339408	1.18077	0.32502	0.339182	0.593009	0.24702	2.49885	3.14235	4.95677	2.88518	2.17907	1.01682	0.214345	0.455165	0.530052	0.228266	0.308778	0.600935	0.470582
ENSBTAG00000003375	TC2N	1.27972	3.849	1.86939	1.29547	1.63501	4.34161	6.30316	7.89022	3.42528	5.7712	5.62573	8.1753	1.51553	11.0782	5.64706	2.41379	2.60942	3.05049	7.59783
ENSBTAG00000003376	ASB1	0.682026	0.961785	0.698006	0.432047	0.883955	0.685091	2.58715	5.84256	6.17286	1.90284	4.58148	0.642135	0.168496	0.459577	0.915377	0.491906	0.927473	0.665413	1.43562
ENSBTAG00000003381	TENT4A	5.50019	4.32326	4.41757	4.5255	5.26595	3.87931	7.36454	7.05835	11.3703	8.20827	8.56189	3.88086	6.20405	16.3001	3.96495	3.44626	4.17339	4.38603	5.89739
ENSBTAG00000003384	CEP162	0.239627	0.960879	0.316011	0.466494	0.810726	0.791215	3.4249	4.75394	3.14195	4.72577	4.54751	1.11442	0.201988	1.03914	0.612086	0.644333	0.681205	0.682462	1.5277
ENSBTAG00000003388	DPM2	35.9487	30.8604	41.8338	32.4302	34.3362	26.8275	4.18411	7.44088	10.4867	7.6084	5.43138	41.5336	35.1197	32.0095	37.3506	23.7927	40.5808	27.4085	34.3658
ENSBTAG00000003390	SF3A1	29.4927	31.6914	29.2214	23.1326	36.013	30.4256	16.1997	14.4546	15.2153	14.1901	20.8699	22.4985	46.0595	52.851	23.8437	17.2935	22.9468	35.0522	45.8806
ENSBTAG00000003393	CCDC157	0.687659	0.482638	0.899144	1.33534	1.28042	0.60199	0	4.03629	1.30803	1.04515	0	0	0.4534	0.278346	0.331305	0.380097	0.736284	1.19402	0.446411
ENSBTAG00000003394	RNF215	6.1366	8.47657	7.29786	7.08533	8.39932	5.86668	5.80181	11.7658	8.05394	6.65344	6.31982	6.09836	9.51496	15.3993	7.17402	6.39941	3.10726	9.77536	10.2487
ENSBTAG00000003395	ZRANB1	12.7644	11.6491	8.44436	16.3122	10.7914	18.5416	12.9847	30.8491	15.5851	19.8273	25.6748	10.3959	5.65685	12.3156	7.73041	7.21077	7.29528	9.13668	11.9204
ENSBTAG00000003396	MAFB	13.7811	9.88682	7.34508	12.9171	12.4702	5.46305	10.4245	12.7789	11.3851	8.88598	13.5845	6.50221	8.14524	11.4913	11.3486	6.47815	3.32735	8.3315	10.6209
ENSBTAG00000003397	CTBP2	11.0733	13.6763	24.3969	16.0495	14.632	18.2988	14.2643	21.9015	15.808	21.3583	9.8376	16.6904	10.0532	30.3856	15.3145	14.3253	16.6679	13.7363	31.6546
ENSBTAG00000003398	KCNG1	0	0.019792	0.067813	0.020302	0.084344	0.075831	0	1.38558	0.455889	0	0	0	0.139439	0.200919	0.457413	0	0.18131	0.025803	2.13804
ENSBTAG00000003399	SMARCA5	13.3352	23.9512	14.8755	14.8502	14.5191	18.074	33.373	22.9794	22.2073	26.7599	28.4556	32.5386	8.21372	22.5764	21.4744	24.3414	29.0823	19.5827	30.0302
ENSBTAG00000003401	ACTR3	72.213	45.5772	66.97	79.3331	46.6098	44.8862	28.2205	25.2998	37.5944	34.1722	41.2778	64.1162	36.564	54.736	63.6467	58.4175	64.1438	43.8391	136.74
ENSBTAG00000003403	PADI2	0.15757	0.445782	0.147395	0.236974	0.468908	0.32304	1.02605	3.37357	2.67158	1.1882	0.666695	0.236296	0.230231	1.69223	0.318277	0	0.282682	0.255686	0.276924
ENSBTAG00000003405	TP53I3	8.34736	3.99031	3.73484	5.14047	4.89001	3.15868	2.59523	2.80302	4.17911	6.33661	8.47942	2.52621	3.84039	5.22817	2.14155	1.26492	3.4615	3.07002	1.61381
ENSBTAG00000003407	SF3B6	114.749	28.7349	93.0641	95.5291	48.6447	58.7172	13.4514	11.8615	8.14003	23.6917	9.31415	62.4823	63.8265	70.3606	96.5812	58.4059	58.2809	46.7223	77.3246
ENSBTAG00000003409	FKBP1B	4.46589	2.6035	3.17586	5.6065	5.66492	3.98348	1.25364	0	2.59789	1.83682	1.33708	0	0.145491	1.30764	0	1.04731	1.6488	1.59816	0.500506
ENSBTAG00000003410	EFL1	3.53759	4.67771	5.73424	4.66862	6.01109	3.97062	3.37886	6.13532	6.68307	8.39805	2.20261	2.64191	3.88868	6.29815	5.02069	3.65269	6.81099	4.60493	8.8483
ENSBTAG00000003415	ESD	51.0636	18.7054	36.6658	38.9609	26.5047	30.7719	5.46093	12.3503	8.44038	8.37125	11.8365	54.4093	42.5664	44.9625	40.1624	30.029	30.0661	28.5696	54.0266
ENSBTAG00000003417	PHKG2	17.6228	15.9825	15.5266	18.7295	18.8682	12.3096	4.85124	18.6	13.0871	9.14681	4.30187	15.3688	9.59144	12.5947	14.9618	13.4874	16.4136	21.3322	10.5509
ENSBTAG00000003418	MSN	44.609	87.1041	96.9649	32.8803	53.6275	61.7482	35.9838	29.911	33.5816	38.9965	31.7771	90.5569	37.2241	109.699	72.2726	45.8347	44.7239	66.5581	132.835
ENSBTAG00000003419	EAPP	8.33056	6.21802	4.02547	7.18879	4.98677	5.06425	9.83078	1.57174	8.25906	9.97591	9.28139	3.64812	3.88792	5.4818	4.6332	4.0144	4.36233	3.63806	7.03024
ENSBTAG00000003421	RNF40	8.06417	10.5496	9.6401	6.48906	12.046	6.0269	7.75321	10.3068	10.44	8.11497	12.2392	6.74731	7.35215	13.742	6.93892	5.85304	5.50762	9.71384	11.8563
ENSBTAG00000003422	SNX5	67.513	41.9402	80.9155	62.8068	61.6534	56.3289	19.8283	27.3404	17.5471	23.8292	13.3775	85.8954	56.1139	66.5637	88.3547	63.2285	68.9316	57.607	90.1191
ENSBTAG00000003423	DDX24	22.7325	26.3572	30.0114	20.3446	24.4486	24.4067	13.7684	15.2256	15.0255	22.6224	19.3156	35.9056	24.4084	29.0577	31.0271	22.5533	24.9123	26.3176	27.6804
ENSBTAG00000003424	BET1	28.1323	12.3796	21.0522	21.6428	17.947	12.2424	6.90463	0	11.9679	3.77244	5.90972	22.8425	11.4601	17.1284	22.8993	14.7307	24.1592	15.1056	20.0936
ENSBTAG00000003425	MGME1	5.46636	2.59071	2.72735	3.40916	4.26652	2.20991	0.952189	1.3848	3.01558	2.63416	5.13319	1.9009	1.52486	2.623	2.08827	1.5239	1.73274	2.48917	2.81329
ENSBTAG00000003434	CERS4	9.73844	23.8995	22.6709	24.9217	48.9022	49.5526	8.0704	3.20005	5.69794	13.3056	0.807406	0.203614	0.718325	0.884733	0.350362	0.640713	11.4156	11.8485	0.072864
ENSBTAG00000003436	RHBDF2	3.22769	2.08774	3.76096	2.42432	4.04151	2.27603	4.92686	5.24651	7.16965	7.29067	5.58324	1.30594	3.81097	4.53805	2.20841	0.659534	1.43797	2.11432	4.92614
ENSBTAG00000003438	ZBTB43	0.350785	2.51788	1.54067	1.68177	1.90278	1.74346	6.59463	6.41473	7.05185	10.6031	9.29097	1.36938	0.674292	2.16374	1.27853	0.861256	1.25985	1.19341	1.63784
ENSBTAG00000003439	AKAP10	5.23948	7.43083	7.27787	6.59325	5.87505	4.27774	11.0705	24.646	12.6789	17.4895	8.51599	5.09377	3.27269	11.2753	5.44977	3.13482	3.5808	5.06843	7.93151
ENSBTAG00000003440	FRRS1	17.7647	2.68801	2.88633	8.51022	8.26447	3.20867	2.08638	11.7098	4.7284	4.53158	7.78274	0.324954	0.275489	0.900367	0.460641	0.453739	1.36095	2.87768	0.417573
ENSBTAG00000003443	USP46	6.41461	7.23905	4.90657	4.16845	4.66985	4.07403	8.17259	8.85031	6.97468	4.64812	10.1569	10.561	4.81671	9.56249	8.32409	3.77352	6.17998	3.87891	7.89784
ENSBTAG00000003444	SYDE2	0.379173	0.862305	0.085403	0.319168	0.532488	0.331924	4.53541	1.81473	4.0137	2.51788	6.47558	0.127454	0.112213	0.705335	0.147271	0.112142	0.137956	0.282897	0.253419
ENSBTAG00000003446	EPHB4	4.46619	12.1642	11.7533	4.79021	8.80204	5.18332	10.768	15.3398	13.0323	15.4461	11.2231	5.84842	3.83133	22.3984	13.8842	6.12386	5.35639	12.205	20.0627
ENSBTAG00000003449	KCP	0.093387	0.29968	0.104729	0.086313	0.120107	0.088451	0	0	0.158324	0.611757	0	0	0.082095	0.305937	0.155598	0.10545	0.09974	0.240514	0
ENSBTAG00000003450	ATP6V1H	35.3304	24.367	32.6614	29.134	32.2837	21.2582	10.0521	13.6255	10.8425	11.4373	8.48286	41.1936	14.8301	23.1907	27.6215	17.019	27.4083	28.7557	29.4964
ENSBTAG00000003454	RGS20	1.45851	0.389087	0.107936	0.455884	0.306986	0.722614	0	0	0.464582	2.39526	0.846923	0.028521	0.039705	0.3517	0.156535	0.030538	0.139541	0.070816	0
ENSBTAG00000003455	ANKRD6	3.15759	1.22767	0.621151	0.919065	0.819507	0.536297	4.2337	3.10116	2.9359	1.71428	3.15282	1.36255	0.598944	3.4599	0.781251	0.374507	0.387564	0.714449	3.62119
ENSBTAG00000003457	ATF5	10.6292	45.6673	34.4616	9.53636	11.6962	22.7384	5.52925	3.29005	12.463	10.0259	6.60915	64.878	63.8533	39.9732	52.2196	59.5029	30.3442	40.6922	19.5326
ENSBTAG00000003458	CDCA7	9.45393	3.55456	3.14837	4.35166	6.07055	1.97382	6.44332	4.53627	2.95316	3.53544	2.92353	1.16538	0.976582	1.15093	1.12543	0.401325	1.81852	1.83824	1.16945
ENSBTAG00000003460	TCEA1	39.0776	26.9132	33.6393	38.8679	31.4429	25.1203	17.9402	55.8335	16.7553	23.3967	36.6239	35.0879	25.3543	39.6042	33.6716	30.5504	34.0243	26.854	42.4067
ENSBTAG00000003462	ZNF135	0.962989	0.938898	0.512924	0.961907	0.945034	0.90775	2.07635	2.07172	2.67057	2.18023	1.69308	1.02532	0.831706	0.966132	0.464139	0.239001	0.368816	0.499776	0.817528
ENSBTAG00000003465	ZNF329	1.55205	3.2344	4.18885	3.25759	3.5604	2.60198	6.75522	5.31734	4.84554	8.12041	2.38576	3.15186	3.79802	7.52261	5.27736	2.7476	3.19592	2.64085	5.15094
ENSBTAG00000003469	CHURC1	30.3685	15.5307	26.4356	22.7187	20.0229	18.0244	7.13934	12.8457	10.6271	7.28425	5.87277	36.9697	17.1971	26.2903	31.8004	19.1301	20.375	15.0084	29.1843
ENSBTAG00000003470	TTYH1	3.47382	2.7024	1.67374	1.38328	1.84512	3.34618	0.948432	1.41624	0.21823	0	0	1.75797	2.1109	11.145	1.76232	1.36771	1.61035	1.89238	1.88483
ENSBTAG00000003472	ABCA12	2.43584	1.74135	0.507126	1.20601	2.09002	0.733664	8.91338	15.7236	12.481	13.6429	11.6215	0	0.029604	0	0	0.075949	0.529519	0.264113	0
ENSBTAG00000003474	RAB15	4.68712	4.24788	5.24142	3.02708	9.87373	3.6542	3.39546	5.10744	4.86865	4.65708	2.46415	0.116883	0.250104	0.269354	0.357467	0.16032	5.70506	3.72849	0.562278
ENSBTAG00000003476	FEM1A	10.1256	10.34	12.2259	8.21401	12.6749	6.40994	10.0252	7.7113	11.789	10.2912	13.7288	8.35715	7.00945	10.5393	10.4998	5.69436	7.73901	10.1088	10.7967
ENSBTAG00000003481	OTUD6B	12.6538	6.00596	11.7167	11.3775	7.99647	6.16045	6.35471	5.17712	8.81493	9.53832	9.86818	16.8211	5.51832	11.6473	14.2354	8.18445	7.25663	6.30987	15.2405
ENSBTAG00000003483	NUDT18	6.06445	4.56453	4.87164	4.83354	5.49814	4.91652	1.27656	2.72412	2.18124	1.33686	3.35616	4.48043	8.24193	8.59046	3.51781	3.87639	3.58467	4.87939	4.55863
ENSBTAG00000003484	CZIB	59.7736	47.9527	68.6658	56.0589	48.3064	53.0341	8.02705	10.2939	12.7711	17.1459	11.0458	65.6353	122.366	75.5531	74.3919	56.1596	48.7486	44.3235	52.6752
ENSBTAG00000003485	MAGOH	81.5163	17.6973	45.5742	51.521	31.726	34.6463	10.277	9.70035	6.54624	14.1114	0	36.5191	26.7131	39.3148	47.6616	26.8478	24.7835	24.0755	35.5289
ENSBTAG00000003489	IPCEF1	0.998314	0.957684	0.263199	0.266074	0.736122	0.174634	1.01046	0	0.98673	2.15293	0	0.344112	0.672546	0.234891	0.106407	0.084905	0.105193	0.20647	0.375694
ENSBTAG00000003490	ELMO1	6.70276	14.2644	12.5624	5.6676	5.59455	10.7707	7.7017	3.21055	4.13666	5.09664	6.09857	13.332	7.4135	26.936	12.3938	12.3496	9.88265	15.2399	24.4784
ENSBTAG00000003491	SLC25A23	4.42566	6.93345	6.62902	4.42647	5.47652	7.63994	2.10288	3.85404	2.69584	2.72458	2.67856	12.6574	3.52745	8.1641	6.62184	3.56371	3.66193	5.39664	7.30345
ENSBTAG00000003494	DNAAF9	0.296031	1.72471	0.576611	0.140773	0.562322	0.534751	4.46641	3.73563	5.21629	5.06683	3.88792	1.3381	0.357046	1.89651	1.31897	0.336874	0.213039	0.893722	1.67433
ENSBTAG00000003495	KDM7A	0.280754	3.09436	0.257669	0.434557	1.82785	1.15613	8.77625	13.8788	13.7331	21.272	10.0935	0.241721	0.307622	0.378639	0.807763	0.340093	0.324051	0.88143	1.67812
ENSBTAG00000003496	AIG1	12.6755	9.01528	17.4259	15.5987	13.2746	11.5726	0.951358	0	7.2142	6.436	2.03087	27.8098	15.5497	14.9005	24.8305	15.2363	14.7163	12.5907	14.8025
ENSBTAG00000003498	FAT2	2.05803	1.66734	0.358103	0.768623	3.36105	0.516003	13.5549	33.566	16.6058	16.9598	18.7695	0	0.031931	0.01226	0	0.034854	0.239867	0.428402	0
ENSBTAG00000003499	ENPP4	2.36884	2.64744	3.81707	2.71083	2.37972	3.15761	1.88404	4.00986	1.77168	2.00372	1.61353	7.34339	1.60283	5.57464	2.76714	1.32072	3.23182	2.82837	2.79488
ENSBTAG00000003500	DCAF7	4.49968	7.04405	5.29265	6.22447	6.4978	4.4268	9.41396	3.63488	10.3033	5.42772	5.2276	4.07139	4.55975	5.73489	4.53579	3.66449	4.30143	5.89726	6.39038
ENSBTAG00000003501	SACM1L	11.269	8.30157	14.4403	12.7896	10.5476	7.85504	10.3095	12.7829	12.127	13.8373	11.9383	10.4697	13.7855	23.3248	10.1457	8.00325	12.2775	8.6246	16.5644
ENSBTAG00000003502	SPOCK1	5.59734	4.00588	1.42254	2.76092	6.25596	1.07226	3.45971	0	2.48713	5.23491	3.86265	0.516058	0.307781	1.91766	0.106467	0.507634	0.44283	2.69974	8.22723
ENSBTAG00000003503	C18H16orf87	4.96794	4.57805	8.62981	13.0459	5.8926	7.57475	10.5638	6.56007	10.1832	8.35026	6.03352	13.3804	6.1482	12.0397	8.94718	6.42044	13.0768	7.9588	6.97138
ENSBTAG00000003504	GSS	8.8488	7.92463	8.13375	7.73136	11.2933	5.44801	4.19754	3.19717	7.49146	8.25184	6.46722	10.8214	4.57476	6.89146	10.0871	1.86511	6.05673	4.99077	5.62647
ENSBTAG00000003505	DCN	583.403	1269.88	1180.69	642.244	648.815	771.19	251.762	147.736	214.378	189.371	203.776	1520.53	1911.19	2206.79	1112.73	2862.93	1502.24	2100.18	2691.96
ENSBTAG00000003506	STEAP2	4.91376	4.92487	3.9775	5.35005	6.30682	5.4289	8.12077	10.6932	6.51619	11.8279	7.42179	0.099128	1.17115	1.18452	0.064665	0.623359	8.82214	7.05155	0.86455
ENSBTAG00000003508	CFAP69	1.14331	0.169139	0.155442	0.731649	0.417725	0.364912	0.932754	1.45916	0.820192	0.209205	3.04155	0.238467	0.753747	0.534074	0.169498	0.098829	0.097968	0.143118	0.102819
ENSBTAG00000003509	PLEKHA2	1.2263	5.70328	1.67341	0.790062	1.59624	0.721982	8.4851	7.22771	7.11903	7.20792	5.79129	3.25781	0.386827	2.60983	1.41371	1.23224	1.87301	2.59961	3.04745
ENSBTAG00000003510	MMRN2	1.04742	6.99901	6.02963	0.892462	1.55513	2.71033	15.2606	4.79311	6.22874	14.6329	6.39701	1.75398	1.37173	5.72119	3.62774	1.24806	0.660199	2.7288	4.42214
ENSBTAG00000003511	SLAIN1	6.37486	0.868167	1.6951	5.22693	1.74031	2.20361	1.6077	4.46378	1.68878	2.42247	0	0.11353	0.279599	0.438312	0.253606	0.048963	1.25097	1.38199	0.327486
ENSBTAG00000003512	MYH7B	0.102879	0.265343	0.059646	0.125492	0.303113	0.083942	0.481171	1.40621	1.82619	1.55755	1.0295	0.053596	0.391729	0.298844	0.043473	0.023998	0.015138	0.075167	0.062846
ENSBTAG00000003514	HSF4	1.48298	2.23967	1.10425	2.50059	2.27096	2.03275	7.68105	1.58622	11.9895	9.59052	5.01176	1.36607	33.3159	23.3147	2.63303	1.10989	0.347347	1.12742	6.55506
ENSBTAG00000003515	SNCG	1.051	0.920198	18.4336	1.55816	0.581538	2.82943	0	0	0	0	0	32.998	1.18383	19.6686	39.9716	0.435028	0.572554	0.509409	0.412966
ENSBTAG00000003516	TM2D2	16.599	16.1795	14.6811	15.6697	15.301	14.8949	5.6967	0	6.67673	6.97931	6.28542	19.557	21.2377	17.9305	22.6973	16.5401	14.237	17.6089	14.7399
ENSBTAG00000003519	NOL3	24.217	30.0143	41.6578	23.2056	24.7519	20.514	5.83859	0	3.57337	1.64828	3.45149	8.50747	138.757	47.7179	34.0687	39.1439	28.7027	23.066	27.5122
ENSBTAG00000003521	MATCAP1	0.248921	0.262693	0.564114	0.318507	0.454417	0.614017	0.893407	0	2.49447	2.59773	0	0	0.305452	0.466564	0.56227	0.362533	0.412607	0.494372	1.22716
ENSBTAG00000003525	STXBP1	2.58354	6.5996	4.7755	2.7477	3.46339	6.06408	2.28589	4.49616	4.44353	3.65124	4.35292	7.66926	4.88566	15.0938	4.15879	6.15298	4.47968	7.29107	21.4841
ENSBTAG00000003526	SYNE3	1.20734	10.1319	3.11271	3.99201	3.26512	3.53112	23.7685	11.6405	20.3304	15.6374	19.7928	3.80982	1.98524	3.24348	3.29739	3.26341	1.8351	4.63866	14.6463
ENSBTAG00000003530	DDX31	28.3475	43.0037	46.8758	28.8205	38.9041	35.541	22.9465	25.6951	25.641	28.8043	32.3975	55.071	36.2393	55.4026	39.0971	30.4751	34.9275	53.6284	67.1691
ENSBTAG00000003532	TLE4	3.60966	2.21927	2.4107	4.04881	4.4789	2.26823	8.06852	4.42686	11.5669	15.1543	8.40432	1.26625	0.849787	2.39498	1.83744	0.77389	1.18325	2.63483	2.92669
ENSBTAG00000003536	MARCHF6	18.7422	18.6499	14.9907	14.4363	14.5876	13.0472	24.0656	29.5309	20.1756	20.4343	16.9549	25.0136	11.7673	26.9236	14.5644	9.83755	15.7961	14.2752	20.5731
ENSBTAG00000003539	ROPN1L	0.086828	0.036285	0.106893	0.114181	0.127471	0.291477	0	0	0.302867	0	0	0.524751	0	0.284555	0.301863	0	0	0	0
ENSBTAG00000003541	ZNF614	0.783368	1.64344	0.819057	1.46399	1.11265	1.00363	6.73509	5.49442	5.60398	7.47802	3.91088	1.32481	0.388324	1.09617	1.01881	0.659301	1.17278	1.18514	2.32333
ENSBTAG00000003543	KEAP1	15.357	16.8558	21.0305	15.7884	20.8006	11.6305	13.2201	14.9715	13.8553	12.7378	10.9308	18.9652	22.568	26.5994	22.8288	13.1259	15.0075	19.8229	21.0479
ENSBTAG00000003544	S1PR5	4.31303	1.61095	0.86708	1.70572	2.82581	1.26157	2.06048	7.48799	3.73506	3.07058	5.44089	0.279558	0.092587	0.140462	0.025847	0.026882	0.95253	0.828316	0.076115
ENSBTAG00000003545	TAF1D	13.6315	3.55873	6.19615	12.7958	6.75323	5.21625	16.7192	30.8843	18.6595	34.3756	26.5877	13.4582	5.25041	16.0463	7.64937	11.287	9.01858	6.84221	13.4558
ENSBTAG00000003546	TFAM	4.37433	3.85233	3.15807	3.75101	3.9189	3.1109	5.78261	9.04866	8.25779	2.59844	3.75845	7.48088	0.625596	3.08314	5.0522	2.42931	4.49593	3.3944	6.06419
ENSBTAG00000003547	CSTF2	2.90929	1.67067	3.24438	2.39299	2.12917	1.93785	3.7891	3.34023	5.21333	3.4497	0.795389	1.64604	1.38951	1.98056	2.40572	0.822288	2.40715	1.97444	2.2265
ENSBTAG00000003548	GSTP1	4.30215	1.11675	0.949289	1.37952	2.11318	0.722727	0	0	1.18641	1.32748	0	0.162891	1.3499	0.429389	0.319389	0.217473	0.674087	0.429771	0
ENSBTAG00000003550	C29H11orf54	9.1089	3.06598	5.00275	7.87713	4.15261	3.10257	2.19125	0	4.44773	4.03972	1.48865	13.6161	4.57012	8.87949	7.08382	5.43135	6.25676	3.90323	8.03111
ENSBTAG00000003552	MED17	10.2607	5.8543	8.32454	8.82441	8.52078	6.9342	9.45409	9.49518	12.3298	10.6642	13.0269	8.18985	5.17588	9.7586	6.33186	5.30898	6.069	5.78733	11.1404
ENSBTAG00000003553	ZFP36L2	84.9278	72.4349	78.0171	67.818	79.0016	74.0588	74.9932	42.2629	59.3948	52.7129	38.3414	118.147	127.517	208.189	79.3158	89.6544	81.1787	71.1557	257.103
ENSBTAG00000003555	THADA	2.22098	3.74443	5.47573	3.67985	4.60904	4.69707	9.82333	14.5051	10.402	15.8999	6.61366	1.58283	1.46879	3.71144	1.8154	1.62987	1.99799	3.31721	2.25262
ENSBTAG00000003556	ZFYVE21	34.663	32.6793	46.5712	31.4036	29.535	34.3571	12.9681	5.73423	18.6314	17.8964	16.7691	62.5014	36.3121	41.6435	70.1466	43.1756	48.6006	43.0963	52.5967
ENSBTAG00000003557	CCDC117	9.38451	7.35964	11.2128	9.50158	7.67243	6.1706	7.55408	13.7488	9.84187	14.8675	9.64636	4.89324	5.43203	12.1688	9.43634	5.78911	11.03	6.80582	9.96218
ENSBTAG00000003559	PPP1R13B	3.95518	4.89873	3.75453	2.91447	6.04589	4.89901	5.15322	5.0338	9.69873	4.76194	3.4895	2.88318	2.58362	7.93142	3.81653	1.70594	1.93905	4.19021	3.92207
ENSBTAG00000003561	STK35	1.0151	1.42949	1.55809	1.65197	2.10122	1.1989	3.15679	7.93407	6.29838	10.18	7.60975	0.536363	1.08332	2.4473	1.25069	0.474652	1.16745	1.07287	2.24063
ENSBTAG00000003565	TRIM3	5.33596	9.23815	10.7088	7.34562	10.2082	10.6721	4.84292	10.1864	7.32272	6.28822	8.07987	6.95942	6.96291	16.9429	7.43355	7.72743	8.06809	11.1411	19.317
ENSBTAG00000003566	ARFIP2	15.6047	22.2537	28.4005	30.0411	34.5325	21.8687	15.9559	8.38648	15.8071	11.0961	9.23736	10.9252	26.7343	17.7825	14.5312	12.8811	34.0232	28.0101	14.6826
ENSBTAG00000003568	CLDN10	2.18242	1.3874	1.02563	1.80996	2.77052	0.823204	0	0	0.338243	0	2.73338	87.4608	0.451843	2.42918	39.5641	0.165502	0.467343	0.450439	0
ENSBTAG00000003569	DZIP1	6.91603	7.63364	5.96702	9.08082	5.33618	6.51508	9.47508	6.25501	8.01201	6.85401	14.1262	15.7237	14.1792	28.1004	9.95792	10.7027	2.96046	7.13492	10.3105
ENSBTAG00000003570	DDX19A	19.92	12.6521	21.4247	12.9943	15.0154	12.2054	8.71443	18.6327	10.1726	6.79962	10.8162	16.9178	8.86286	16.0864	17.2157	9.66517	11.0953	12.4453	22.8242
ENSBTAG00000003574	SHISAL1	0	0.976587	0.366538	0.221933	0.745195	0.358669	3.80926	3.07936	4.24058	3.96039	8.89071	0.106157	0.05146	0.353407	0.104477	0	0.800802	0.682587	1.04999
ENSBTAG00000003575	ZKSCAN4	0.071023	0.612412	0.213287	0.226073	0.217634	0.260331	0	0	1.29433	2.58137	0.885553	0.376581	0.106765	0.736354	0.257978	0.197539	0.141203	0.445281	1.03942
ENSBTAG00000003576	POLL	4.40045	2.93957	3.15071	3.55544	4.82767	2.44249	1.6794	0	3.2094	1.72	0.914145	2.046	3.63671	6.03518	2.59021	1.91773	2.58474	3.4933	3.99682
ENSBTAG00000003577	GSPT1	16.978	18.2339	35.7445	25.79	25.872	20.9961	18.0601	18.3118	21.1248	19.5618	16.8495	26.4399	8.46156	13.9784	27.0305	17.4577	26.28	22.8705	28.3783
ENSBTAG00000003578	DPCD	28.8421	12.2161	21.4609	19.5846	18.6495	11.7186	1.18511	7.30163	4.58138	6.16109	13.1179	11.5377	17.6644	9.01286	20.3897	9.84505	15.3051	13.2668	11.0588
ENSBTAG00000003579	FBXW4	8.64851	9.85007	8.01468	8.26643	10.0614	10.3661	10.5846	7.45635	8.41426	5.00992	9.63204	5.38711	10.1206	11.9688	7.4926	7.10074	6.12574	8.96869	10.1548
ENSBTAG00000003580	PSD	0.799509	0.383288	0.279262	0.883464	0.862984	0.530251	0.482907	4.51276	1.91221	1.14485	2.34757	0.015437	0.207011	0.380572	0.146083	0.079902	0.169292	0.459148	0.171664
ENSBTAG00000003581	SETD7	0.529549	38.3942	4.01891	1.16163	4.59153	8.93215	37.7233	23.0044	29.0524	17.3645	31.3655	8.2637	0.92325	6.7739	5.40289	5.92298	6.37013	12.3032	12.3645
ENSBTAG00000003585	CD47	34.3765	64.6408	46.8664	25.8996	20.3297	29.0994	56.8497	45.0764	49.7633	52.8419	58.7013	51.634	11.8939	40.8262	43.4473	26.6857	32.5086	34.4746	60.1618
ENSBTAG00000003586	MAN1A2	4.66782	10.9691	5.38793	4.55052	6.76924	6.91628	15.0756	11.5496	20.7819	13.8658	15.1377	9.35708	3.39153	13.4673	6.09636	4.31987	4.9268	6.38575	13.4291
ENSBTAG00000003587	ELL	1.16723	2.59402	2.21839	1.90176	3.05467	2.01672	8.90752	8.97085	11.9896	5.63687	13.2279	1.81976	1.23886	3.44056	3.09057	0.875809	1.4612	2.45857	3.27143
ENSBTAG00000003588	ZFAND1	6.26682	3.99141	3.23605	3.68273	3.62689	2.82992	4.90929	25.1911	5.38448	6.6845	5.46354	2.82146	1.96082	3.88826	3.59366	4.56549	3.23629	3.72422	5.62102
ENSBTAG00000003589	COMMD3	61.7474	26.0208	56.2012	55.0177	42.8893	40.2019	13.554	8.29244	16.28	31.4857	11.0733	66.9876	47.3851	53.2178	51.3558	39.5231	46.569	34.069	70.9255
ENSBTAG00000003595	FAM216B	0	0.133913	0.098894	0.024437	0.015823	0.120281	0	0	0	0	0	0.041513	0.252811	0.589128	0	0.106645	0.157183	0.107837	0.824901
ENSBTAG00000003598	P3H3	16.7164	33.7607	24.1802	13.9005	21.7206	18.4875	17.3	25.8673	19.5861	9.75711	15.8916	14.5145	53.9713	32.1043	18.7601	40.4718	19.4555	37.1037	34.2666
ENSBTAG00000003600	CAPN8	0.666888	0.546551	0.154175	2.04258	1.3315	1.08239	2.00186	14.8611	3.41504	7.42254	12.5947	0	0.841262	0.711216	0.046514	0.022487	0.169308	0.489189	0.02369
ENSBTAG00000003601	ZMAT1	0.173328	0.04606	0.028162	0.079337	0.053161	0.082146	0.138602	0	0.223724	0.106809	0	0.301378	0.240936	1.41639	0.099783	0.014711	0	0.0419	0.39684
ENSBTAG00000003602	RBPJ	2.81491	14.6502	6.65554	2.47054	5.79246	7.02384	12.0061	27.0137	15.0711	13.0718	15.9824	5.1008	2.07192	4.47818	8.31604	6.23555	7.91655	8.53788	13.1781
ENSBTAG00000003604	ADAMTSL4	10.6293	13.8916	18.4842	6.32995	16.1245	8.04127	17.2205	11.8258	24.4943	12.8713	16.842	11.4206	15.967	29.9897	12.7624	14.6397	18.1999	19.0975	32.5843
ENSBTAG00000003606	GLI4	8.62221	5.16148	5.73164	4.76481	5.96724	4.03268	5.79903	4.53875	6.81743	3.20976	6.41602	3.58654	6.80193	6.51118	3.40065	2.93145	2.77265	4.23696	4.13232
ENSBTAG00000003607	FAM20C	5.88236	10.3392	14.2449	5.38798	10.6632	7.39116	6.86435	4.29079	11.8208	6.30337	13.5218	8.65878	25.059	35.8203	10.2242	10.7659	6.14246	13.1321	22.2726
ENSBTAG00000003608	SYCP2	0.156991	0.081891	0	0.02416	0.042708	0.087414	0	0	0.372844	1.59734	0.955152	0.250072	0.086348	0.105123	0.036905	0.016298	0	0.010772	0.146682
ENSBTAG00000003609	PBDC1	37.002	10.7162	25.3248	20.4761	14.0175	15.9514	3.11241	18.0335	5.90823	0	0	22.9237	16.3575	27.3312	26.1209	20.4301	21.8753	14.0444	26.6306
ENSBTAG00000003610	DENND1A	0.854732	5.99512	1.8603	0.853774	4.22776	3.19544	7.01762	5.7791	9.18436	10.6167	8.81822	4.79023	8.87732	9.73215	2.12733	5.96695	2.08238	6.51295	9.13708
ENSBTAG00000003614	AP4B1	1.94798	1.43247	1.43457	1.43088	1.61547	1.4397	1.42156	7.19095	5.13672	3.1553	2.26761	0.801354	2.03703	2.42928	1.08325	0.443035	1.4681	0.947663	1.85725
ENSBTAG00000003616	DCLRE1B	0.858215	0.300691	0.919832	0.308552	0.526933	0.357814	0.510766	1.29302	2.32557	2.9157	0.537674	0.739935	0.223599	0.91466	0.607765	0.334039	0.533572	0.36023	0.510314
ENSBTAG00000003617	ALKBH4	21.2875	21.9923	25.1818	49.6573	31.0459	28.4236	17.4823	6.60527	11.258	15.2577	15.0509	12.283	33.4631	22.2902	29.6311	22.703	22.1215	23.5769	34.8807
ENSBTAG00000003619	SEC24D	10.8768	22.401	17.7535	12.9014	10.0899	7.94123	10.2991	13.6618	8.26692	10.489	10.732	17.3643	14.9358	22.4026	17.2454	29.3636	18.6023	26.3537	20.0696
ENSBTAG00000003622	ZKSCAN7	0.416657	0.80906	0.845151	0.631289	0.724919	0.778452	0.611325	0	1.85271	0.755656	1.42435	0.728095	1.07111	3.48211	0.719729	0.271465	0.349912	0.441075	1.88515
ENSBTAG00000003624	CNTF	0	0.266072	0.097767	0.475345	0.444893	0.593598	0.37208	0	0.295302	3.87206	0	0.240281	0.094849	1.88561	0.114705	0.057733	0	0.119899	0
ENSBTAG00000003625	VSTM2A	2.05994	0.3219	0.060054	0.121173	0.1098	0	0	0	0.0706	0	0	0.073097	0.029904	0	0	0.10466	0.086035	0.069569	0.057568
ENSBTAG00000003626	MYO3B	0.169203	0.099782	0.01529	0.036848	0.051177	0.000699	0.696098	0.558922	0.164839	0.195006	0	0	0.03838	0	0	0	0	0.009903	0
ENSBTAG00000003629	ASPA	2.62685	1.15954	2.45664	1.76267	2.89777	0.569225	0.416418	0	0.412599	0	0	6.02011	5.3424	6.80982	3.23955	3.14301	1.76522	1.46554	5.37304
ENSBTAG00000003632	CYP39A1	6.7717	8.53542	4.32769	4.81855	3.67185	2.49788	3.23749	0	3.0245	0.563836	1.20084	7.83801	4.55412	6.34863	5.81931	15.9367	3.45841	9.74588	4.08366
ENSBTAG00000003634	CISD1	46.7708	9.63181	23.3125	29.7128	20.052	16.1047	6.55495	2.61452	8.08511	10.4451	2.09514	34.4699	11.8515	14.7264	22.5118	9.48471	20.3571	13.4103	12.7195
ENSBTAG00000003635	SLC35C2	19.2295	21.7361	31.0677	18.4262	21.6243	20.5734	9.06517	11.4703	8.34206	9.88528	9.82888	19.0736	37.5738	30.809	28.3563	29.077	23.3136	29.1705	33.8131
ENSBTAG00000003636	LIPA	19.3784	26.1521	19.4284	15.2233	10.503	8.68285	12.2341	3.97432	11.3887	11.3566	11.4085	28.8393	22.9708	40.268	21.074	13.4609	7.12747	14.7062	14.0123
ENSBTAG00000003638	ZNF215	0.431277	0.59405	0.549708	0.186422	0.435999	0	0.283871	1.67313	0.307361	0	0	0.136521	0.271352	0.192374	0.133767	0.128536	0.087512	0.10626	0.136242
ENSBTAG00000003639	ELMO2	4.56772	6.09408	8.66009	5.32498	6.67605	5.18096	7.13731	7.84667	8.98032	8.08058	5.91171	8.56619	13.5384	23.3826	7.94318	6.11972	3.9676	7.74273	11.9618
ENSBTAG00000003642	PRDX1	352.24	207.241	437.862	272.583	341.464	294.678	72.0144	93.3621	60.3346	55.3771	51.6521	261.583	218.464	173.646	340.255	168.882	318.46	207.266	259.935
ENSBTAG00000003644	HSPBP1	13.2611	10.525	20.2771	14.2284	14.965	11.3046	3.52557	0	4.93388	5.30054	0	6.30237	22.2609	17.4869	20.4194	5.66866	10.8002	11.0786	20.2906
ENSBTAG00000003649	POMK	7.02949	8.72325	8.93154	6.62117	6.02861	6.87172	5.90075	5.89066	6.6943	5.95592	2.9797	7.62184	7.88978	11.2117	7.75767	8.5765	4.93482	9.98475	8.28228
ENSBTAG00000003650	NR4A2	1.74489	2.13457	1.19745	2.09419	2.43241	1.37257	3.12659	4.05303	3.91309	4.543	4.18736	2.92612	3.76075	8.35064	2.26068	2.1369	1.32644	2.23874	7.4099
ENSBTAG00000003651	OTOP1	0.899133	1.11336	1.61492	0.556365	1.02723	0.838469	0.45601	0	0.25473	0.355725	0	0.929708	0.395718	1.24981	0.68742	0.371112	1.99426	2.02576	0.958095
ENSBTAG00000003652	TMEM128	34.7227	14.5093	30.9836	40.7434	21.6318	16.6836	5.04365	7.73511	9.20925	4.51472	3.71694	26.4083	23.0199	28.8875	45.8676	16.3583	25.6388	19.491	37.5034
ENSBTAG00000003653	LYAR	7.04005	2.21945	6.49231	6.3455	4.49214	4.66374	3.95884	2.10833	2.9681	3.67922	1.22076	4.33724	5.62562	8.57583	8.84676	3.23059	4.75456	3.23321	6.02575
ENSBTAG00000003658	RELN	0.791904	5.16297	1.51982	1.45464	1.16231	3.51571	5.89521	2.48139	1.62795	3.12087	2.99368	1.33947	1.90732	10.9766	0.760542	1.46787	0.539794	1.78047	5.18795
ENSBTAG00000003665	NUP210	0.691978	0.912125	1.02017	1.29565	2.22869	1.48507	2.49357	4.53873	3.52824	4.76204	2.40333	0	0.686362	1.04147	0.071337	0.039334	0.531222	1.27938	0.128188
ENSBTAG00000003667	TLN2	2.02905	2.50084	1.15831	1.49604	2.32692	1.846	6.92492	3.63842	5.36126	6.2104	6.82879	4.50733	2.98658	4.43659	1.8939	0.811219	0.566745	1.15334	3.25601
ENSBTAG00000003668	RADX	17.0423	0.50586	0.891897	1.41119	2.28177	0.703899	5.50721	5.38667	0.833144	3.22836	0	0.129156	0.04462	0.870489	0.351758	0.39733	0.881706	1.60001	6.50321
ENSBTAG00000003669	BNC2	0.341484	3.54888	0.561981	0.345531	0.96609	1.01693	9.06293	20.5341	13.2777	9.69772	15.6487	0.848126	0.166924	1.21817	0.7864	0.52722	0.32805	0.465862	0.60831
ENSBTAG00000003675	ADGRL1	0.668117	1.88174	0.47473	0.94331	3.22728	0.771347	17.2718	16.4656	17.4447	22.5025	20.5729	0.305637	0.406339	1.64414	0.284353	0.35517	0.361144	1.96109	3.10176
ENSBTAG00000003679	PAAF1	19.5788	11.4307	14.9244	14.0102	13.8441	11.9187	4.286	6.31828	4.91385	5.77623	7.83583	14.1502	13.9541	11.9821	13.5034	5.73573	9.87586	9.85681	11.1894
ENSBTAG00000003682	DNAJB13	0.04361	0.070885	0	0.032697	0.154339	0	0	0	0.498437	0	1.19826	0	0.339241	0	0.054679	0.048002	0.270017	0.140087	0
ENSBTAG00000003687	FOXK2	10.0769	10.3946	12.9345	8.71611	11.2591	8.17372	16.6069	15.9072	21.2793	14.9624	17.6109	8.27367	3.93827	11.437	8.83017	5.11985	8.47374	9.31117	12.4448
ENSBTAG00000003690	NHLRC2	1.51387	3.31863	1.23984	1.3343	2.17359	1.95064	7.33649	6.68584	6.87154	8.90273	6.74786	1.57472	0.80046	1.82926	1.47899	0.870498	1.10934	1.23653	2.91114
ENSBTAG00000003692	UCP2	44.9746	60.1785	40.2168	22.9183	35.1958	25.1676	7.96219	5.88186	6.582	8.84292	7.68482	64.8556	29.583	103.907	86.4898	34.6796	40.8591	44.7831	116.087
ENSBTAG00000003693	SUN2	35.3997	34.894	23.5587	34.6988	46.4641	16.8237	26.1079	41.5692	29.8674	41.937	46.5263	23.1067	23.2922	53.667	27.2328	15.5896	18.0184	40.5009	44.0337
ENSBTAG00000003695	WDR45B	29.546	22.266	30.098	22.8604	28.1121	17.836	13.9339	22.4762	21.7967	22.0138	16.1944	23.9744	19.2489	40.5363	28.0908	19.1376	21.4841	24.5557	26.4801
ENSBTAG00000003696	BICDL1	5.38697	2.14027	1.73937	2.97286	3.29607	1.13812	3.59936	8.00585	8.09541	7.98777	3.02109	0.283943	0.77714	1.24826	0.212707	0.150537	1.52928	1.42777	0.130696
ENSBTAG00000003697	TARDBP	19.53	15.8556	30.117	24.5946	23.495	17.4495	24.4696	31.916	31.7684	26.658	22.525	15.1362	23.5165	29.665	18.8218	11.9611	18.1241	17.475	23.1908
ENSBTAG00000003699	ZFP3	1.11801	1.13527	1.16149	0.870854	1.41504	1.06486	1.7424	2.64162	1.92596	2.72033	1.35422	1.27941	0.765024	2.25793	0.907098	0.701986	0.855956	0.781145	1.90251
ENSBTAG00000003700	SLC5A10	1.04244	0.440138	0.26648	1.04894	0.893141	0.103552	1.00462	1.74039	2.34486	3.79983	2.70334	0.086567	0.08099	0.157617	0	0	0.172987	0.34516	0.0225
ENSBTAG00000003701	VASH2	0.819628	2.78898	1.23823	0.713435	0.905404	1.99879	4.05264	0	1.72742	0	0.663778	3.31778	0.694564	0.43395	1.06948	6.30081	6.78971	4.94437	4.87665
ENSBTAG00000003702	ANGEL2	5.95369	4.13151	5.1088	5.9561	4.56447	3.95729	6.09222	8.73013	7.24671	11.2999	4.08516	9.46179	7.53827	13.5159	6.31647	4.92402	3.61741	3.66181	8.21189
ENSBTAG00000003705	FAM83G	8.11177	5.75665	3.99534	13.972	15.2533	4.46866	16.1639	27.8112	35.2358	26.2021	32.3501	0.375369	0.482044	1.77853	0.314359	0.609215	2.98632	6.50683	2.03909
ENSBTAG00000003707	GRAP	3.2112	9.46277	6.76147	4.38647	4.95125	6.42373	0.673794	4.82891	2.29312	0	3.69419	4.80267	8.42257	13.4415	5.85449	5.30134	3.63822	7.22613	12.3432
ENSBTAG00000003708	SEC23A	6.01762	7.63205	11.9386	9.81282	5.49288	5.56152	7.12686	4.04762	8.1724	8.64681	7.20245	14.4436	13.5556	17.2535	12.7455	16.6323	9.24918	11.035	20.0862
ENSBTAG00000003709	ITGB8	0.209001	1.04938	0.221713	0.455546	0.52203	1.0427	6.5788	0.97032	5.04694	4.75695	5.41273	0.811822	0.179657	6.93073	0.355497	0.259691	0.135366	0.279296	0.920531
ENSBTAG00000003710	XPO4	2.68532	4.57387	3.637	4.8748	4.00387	1.59194	7.818	8.72998	8.49226	8.08231	8.01855	2.86457	2.43727	3.4572	3.27481	2.81093	1.90967	4.30992	2.88676
ENSBTAG00000003711	EPAS1	32.6451	57.1929	82.9953	39.6643	26.3599	27.3259	35.6759	17.1426	27.6994	26.1188	35.8685	191.455	20.3295	122.829	90.7668	25.2251	11.6153	34.8453	48.2341
ENSBTAG00000003712	FAM89B	19.1185	29.5622	43.0882	24.8458	22.2948	30.4468	9.58642	26.4395	10.4914	7.57011	15.6112	41.813	46.2326	44.0573	51.4927	33.6521	28.8836	31.6581	46.8445
ENSBTAG00000003713	ZNRD2	19.5159	13.4299	28.7628	16.2721	20.2224	15.9877	4.75098	1.70543	6.94513	3.27059	8.20981	10.6763	19.6642	19.6176	17.4466	6.86742	11.4171	12.0204	21.8216
ENSBTAG00000003718	HACL1	13.7639	4.34888	5.90731	3.66491	7.91966	4.81504	3.45272	3.90337	3.79688	8.78376	4.31336	14.9863	8.4661	9.75417	6.29845	2.59592	3.53606	2.73667	7.5274
ENSBTAG00000003719	TDRD7	2.04065	4.32477	2.87909	2.37576	2.00156	1.74377	4.13402	4.29112	2.69786	2.17206	2.48702	8.36382	2.3471	5.98398	6.34547	2.8249	1.06382	2.54987	5.09566
ENSBTAG00000003721	CHST1	3.70936	4.97171	7.98394	4.3279	7.41997	6.22859	3.94838	7.86814	4.61647	4.58765	7.95698	4.15121	1.38599	6.35458	2.81243	3.12392	3.57605	8.61668	2.94813
ENSBTAG00000003726	MTMR9	1.50693	1.48814	1.47209	1.0706	1.07478	1.13673	3.73054	3.4751	3.82766	3.38707	3.73636	1.2184	0.460203	1.17781	0.837673	0.889411	0.510174	0.85034	0.95412
ENSBTAG00000003727	SH3KBP1	18.5531	14.4895	10.3738	12.8252	9.60161	6.62031	2.90438	2.53314	8.2998	5.83565	3.93972	10.7681	4.33435	11.3284	4.64127	10.7931	5.3652	10.2453	8.06504
ENSBTAG00000003728	NDUFS4	86.0989	33.5552	82.2895	97.2097	63.2956	44.946	3.23821	19.498	5.77374	14.6455	6.43757	100.012	43.0287	37.3259	102.931	48.9001	57.2431	48.8855	58.4732
ENSBTAG00000003733	TM4SF5	1.24954	0.765777	0.34081	0.989243	1.09933	0.845071	0	1.76341	0.553272	0	0	0	0.583201	1.3819	0.214796	0.220446	0.423774	0.407967	0.215497
ENSBTAG00000003740	KDM6A	3.0547	4.10375	3.14871	4.33909	3.92876	2.31935	9.82338	6.79121	11.3578	13.9302	9.90259	3.70847	3.79167	8.70203	3.1942	2.29512	2.7703	3.01345	4.14827
ENSBTAG00000003741	NEURL1	0.192094	0.341867	0.034044	0.098257	0.242528	0.120417	0.295083	0	1.14769	0.297474	0.923448	0.144958	0.103203	0.25501	0.209382	0.056986	0.20188	0.091799	0.328353
ENSBTAG00000003745	WDR48	8.52055	8.79821	8.30611	8.31156	8.53036	5.51144	6.55955	6.09947	9.31445	10.0826	12.6737	12.4684	9.59095	19.8864	9.78379	6.96003	6.69705	7.96135	12.2682
ENSBTAG00000003746	SCP2	149.265	40.354	96.4582	111.743	87.8265	51.8605	16.0072	16.2649	15.9085	15.2276	14.2118	408.109	66.7267	88.8501	161.183	66.2071	91.8235	51.5234	96.5447
ENSBTAG00000003747	PTGR2	13.0052	10.053	16.0434	12.8552	10.712	9.68827	11.0503	16.4844	11.8303	8.69001	4.48523	52.3905	7.88726	13.5156	19.1486	8.74578	18.6311	13.1369	15.028
ENSBTAG00000003748	CNOT2	8.67808	11.3571	12.3448	11.766	11.3908	7.90491	15.2889	15.2881	12.3048	10.9503	7.0168	14.286	8.6165	16.2166	13.8142	8.87831	9.66155	9.52346	18.377
ENSBTAG00000003749	KCNMB4	10.3009	8.71454	9.60921	8.29778	9.89035	10.0727	4.32026	2.37122	4.93655	1.51196	4.80836	10.3593	4.92692	13.6852	8.68395	10.1035	9.19133	9.10719	16.5832
ENSBTAG00000003751	MACC1	0.288117	0.519777	0.044762	0.112301	0.301814	0	1.15816	2.27912	2.8056	1.15562	4.98522	0	0.052273	0.073126	0	0	0.129996	0.055243	0
ENSBTAG00000003752	SLC25A24	9.74849	6.90725	13.6918	12.6898	6.93112	8.63209	8.01835	6.25752	6.7031	8.47198	6.06062	21.3505	13.8744	21.5409	18.4676	13.1439	16.185	9.88713	29.785
ENSBTAG00000003757	DNAJA2	77.4492	43.992	70.3408	72.3644	56.953	44.6175	20.2431	25.1153	21.4604	39.9621	32.1775	52.4385	27.9907	51.971	61.34	41.9877	62.4887	54.4778	54.4316
ENSBTAG00000003758	TKT	107.951	82.4816	164.389	109.301	132.014	103.887	33.958	42.9374	33.4998	26.6234	43.0203	293.035	301.134	137.388	192.755	113.801	142.278	110.384	156.474
ENSBTAG00000003759	PCNX3	3.52276	4.02547	3.08723	2.56191	5.24702	2.06251	10.9224	13.394	18.5769	16.2301	14.4242	2.44745	5.97595	7.46206	2.59929	1.76224	2.10511	4.06984	5.63281
ENSBTAG00000003762	GNB5	3.46383	4.98406	8.62181	4.04988	3.38134	5.87857	2.19082	5.17966	2.42958	2.10709	1.35011	6.93218	6.71143	12.2221	10.1658	6.10261	4.86249	6.11263	11.8436
ENSBTAG00000003763	MYO5C	0.782188	0.892936	0.391862	0.698745	0.779779	1.14203	1.73552	1.21496	1.52373	1.21389	2.39398	0.274126	0.551366	2.14646	0.324158	0.267917	0.577816	0.608579	1.31488
ENSBTAG00000003764	AKIRIN2	24.681	13.6761	22.4304	26.8563	18.5693	16.2845	8.39395	16.3095	15.6567	17.8762	15.1268	30.1266	14.8412	30.4155	28.0864	9.95935	14.7605	14.842	24.7059
ENSBTAG00000003766	BLOC1S4	16.2737	7.2578	9.62416	15.6252	8.2344	9.31799	4.31657	4.55299	4.31007	4.47347	5.86752	15.4724	7.86956	14.5935	10.1183	7.18106	8.93592	7.47093	10.543
ENSBTAG00000003773	SLC25A13	5.46046	2.83121	3.98109	4.45687	4.4005	3.14826	3.26691	2.71337	3.72917	3.95294	3.8868	3.42955	0.386041	2.40361	1.43602	0.262108	5.34129	3.15364	0.457921
ENSBTAG00000003776	MSANTD1	0.986862	0.24045	1.66552	1.03276	4.48848	2.27701	1.2395	9.09198	4.44212	4.32567	2.26425	0.420314	4.74959	5.1589	0.352756	0.450637	1.60303	2.76542	0.506661
ENSBTAG00000003777	TIE1	5.39254	18.5166	14.9212	5.37703	8.9383	16.7065	5.50413	9.31984	7.13732	4.72225	5.88838	14.0626	5.8175	34.9676	11.5547	8.83441	9.15803	18.8442	27.9906
ENSBTAG00000003779	ZC4H2	1.59228	2.4609	0.97913	1.23429	1.35166	1.52424	0.534728	0	2.13498	2.37261	0	2.13602	2.02989	3.25978	0.863719	1.67268	1.11285	1.83481	2.24039
ENSBTAG00000003781	MPL	0.805507	0.697515	0.722659	0.795953	0.686425	0.267316	0	1.39775	0.642846	0.694348	0.510282	0.114624	0.066436	0.044151	0.016576	0.161035	0.57654	0.291528	0.25352
ENSBTAG00000003784	DNAJC2	11.5804	4.45632	5.50319	7.0277	6.84457	6.16805	7.46147	7.39945	6.96393	9.94781	5.06553	15.1917	8.61698	11.6047	7.42118	8.18975	8.41057	5.54155	12.4046
ENSBTAG00000003786	GCGR	0.284578	0.21685	0	0.365767	0.219084	0.132231	0	0	0.155447	0.587577	1.83964	0	0.02254	0.132591	0	0	0	0.063415	0
ENSBTAG00000003788	RCC1	13.6661	6.37506	5.55132	14.0423	10.9188	10.3977	4.51171	8.51894	5.3212	4.17195	3.41751	6.54503	3.03933	3.76965	7.23629	16.8066	8.22027	10.7214	5.6544
ENSBTAG00000003789	VIRMA	8.12103	12.168	9.26977	7.0352	10.3465	8.19515	14.0371	14.8186	13.7302	14.221	6.802	10.8701	11.0167	15.7987	8.05498	10.6827	7.90794	8.64523	13.3175
ENSBTAG00000003791	LPAR3	3.36115	1.04653	1.22798	4.0427	2.12322	1.71293	2.16848	0	1.31979	3.52872	1.91974	1.42412	0.725203	1.22265	1.67097	0.108298	0.516649	1.15624	0.619996
ENSBTAG00000003793	NGLY1	11.6119	6.40523	12.2548	13.8244	11.364	8.639	10.2924	10.4296	12.4729	9.315	9.39441	10.2867	11.0967	18.1939	9.70999	6.75235	10.8024	8.9115	12.489
ENSBTAG00000003794	GNAO1	0.289844	1.02483	0.276879	0.527524	3.32432	4.88242	0.523498	1.40252	2.43027	0.646161	5.74471	0.58919	1.557	1.1675	1.51863	0.10505	1.84554	0.949383	5.45618
ENSBTAG00000003798	AMFR	24.8376	33.0654	31.9778	23.4179	25.2122	20.2376	33.2397	31.3952	32.9908	43.23	35.4902	61.5604	23.2442	40.9658	57.0056	34.532	27.5504	35.3997	42.5565
ENSBTAG00000003799	TARS2	9.43624	7.64712	7.01544	8.72195	11.3211	6.05549	6.92604	9.01587	8.76591	11.9203	4.91197	7.91648	12.3858	20.2393	6.74717	3.9921	3.76601	6.44438	13.0523
ENSBTAG00000003800	LRRC27	0.53422	1.08631	0.570758	0.667887	0.753421	0.311123	1.13798	3.46494	2.05758	0.601876	0	1.0303	0.403164	1.03184	1.47351	0.556939	0.433187	0.688962	0.760604
ENSBTAG00000003801	MBD1	9.32975	9.84348	9.08	8.09199	9.12126	6.99266	13.4945	22.0142	21.2342	25.992	25.3098	9.21627	12.5199	19.4653	10.0895	6.85836	5.93218	8.22404	13.9602
ENSBTAG00000003802	TEKT3	0	0.30718	0.089872	0.019848	0.175224	0.18113	0.755375	0	0.367833	0	0	0.420638	0.372437	0.586934	0.095077	0.284298	0.063334	0.243955	1.44079
ENSBTAG00000003804	SCCPDH	9.03361	8.64757	15.2189	15.9684	9.40269	9.08304	1.9552	1.57959	3.02322	5.26036	11.0306	45.5125	12.3726	26.821	24.3174	13.2873	9.75705	11.1304	14.4583
ENSBTAG00000003806	ECM1	163.549	114.499	148.831	67.0336	125.667	68.5877	27.4839	66.3545	38.5491	31.3134	30.7631	68.8949	173.114	218.681	82.168	70.101	115.888	111.521	193.673
ENSBTAG00000003807	CNOT9	11.6373	7.92077	8.36465	9.14349	8.58493	4.78108	6.90077	10.2242	11.76	11.8934	10.0097	5.3827	8.77261	10.4727	6.77169	5.69987	5.09515	7.13136	8.19438
ENSBTAG00000003808	HDAC9	0.533029	0.422615	0.964231	0.366792	0.598199	0.423999	0.87471	0	0.696299	0.740314	0	0.286848	0.930692	0.745271	0.258067	0.805623	0.148138	0.386325	0.141542
ENSBTAG00000003809	PLCD4	1.02469	0.810452	0.269443	0.689294	0.459266	0.398686	0.917279	2.90044	3.49493	3.8616	2.50164	0.78911	1.25514	1.51319	0.349404	0.782725	0.626304	0.981474	1.10466
ENSBTAG00000003813	BCS1L	7.01966	3.54014	8.18279	6.80601	7.30061	6.79188	2.52644	3.16812	3.61929	3.68237	1.03084	4.93789	3.5628	4.69622	7.15523	2.33871	6.02619	3.80916	3.49715
ENSBTAG00000003815	EDEM2	17.8122	17.8301	37.1035	13.7958	19.973	15.7067	6.6062	9.74893	9.44504	9.17663	6.4467	20.8002	27.7251	29.7508	27.6866	20.8229	36.3384	23.2019	45.2335
ENSBTAG00000003817	RNF25	12.9043	8.72382	13.7223	15.1183	13.5967	14.7308	7.1025	12.7078	8.51446	4.26145	3.26829	9.87245	21.0433	21.1396	10.9575	7.58359	10.3736	11.8228	12.5634
ENSBTAG00000003819	STK36	1.67653	1.1279	0.810898	1.20666	1.65158	1.2524	3.25292	4.07699	3.68336	5.0613	1.11906	1.02419	1.42769	1.94966	0.642386	0.806466	0.720411	1.2568	0.681287
ENSBTAG00000003820	GRAMD1A	5.59746	12.8904	12.0887	6.33215	11.7668	7.41801	7.35943	6.53849	8.99088	10.8469	6.51122	9.87671	9.66708	20.2437	14.4936	8.62004	12.5008	15.9202	19.2983
ENSBTAG00000003822	CROCC	0.494189	1.01568	0.571496	0.632366	1.5597	0.531828	6.88163	8.89334	8.33633	8.3031	8.54252	0.208436	4.31473	4.67871	0.766784	0.549087	0.242908	0.809716	1.68565
ENSBTAG00000003825	PTPN12	5.95499	7.18569	8.51635	7.66941	6.335	7.24001	6.92774	10.5139	9.81899	10.9346	8.33314	21.1386	11.7658	22.188	18.2446	8.34425	7.93855	7.02845	21.079
ENSBTAG00000003826	SCN1B	7.01567	6.08875	9.69469	7.86524	10.6682	7.86939	6.12958	12.7054	7.42105	3.89007	2.73662	2.91118	3.2534	9.874	3.37957	5.84765	13.8435	13.6884	15.3036
ENSBTAG00000003829	HPN	6.3747	8.03996	13.1744	14.416	22.6207	8.80622	6.16337	19.6817	15.4506	5.94686	6.1778	0	0.166081	0.101366	0.051195	0.82843	20.5014	21.9722	0.019238
ENSBTAG00000003830	PSMB3	161.342	99.3527	148.978	122.95	124.531	135.215	38.9038	49.5033	29.0851	29.3413	32.172	78.6241	109.972	61.825	134.09	84.6115	120.246	95.3903	85.589
ENSBTAG00000003832	MFAP2	26.9796	69.7674	89.3905	45.1282	50.4027	92.1007	12.5253	0	16.5732	5.04666	3.5429	53.7625	296.607	147.09	72.1067	78.6313	78.4461	68.1635	160.001
ENSBTAG00000003833	SLC35G2	0.598057	0.456201	1.86337	0.971603	0.153682	0.564903	1.74483	0	1.12265	2.7706	0	7.62113	1.06156	3.43222	6.35647	1.63895	0.899365	1.51065	1.78539
ENSBTAG00000003835	BMP4	16.6776	6.71191	11.5219	32.0383	15.2989	11.9737	7.7134	9.29762	13.789	20.4379	7.22002	11.651	5.71607	19.9207	6.90543	3.53358	3.74532	9.23719	9.85217
ENSBTAG00000003836	ADAM19	0.289421	1.25635	1.07245	0.136274	0.540193	0.593814	3.01528	2.81133	4.39382	2.74019	1.72176	0.151208	0.056456	1.31151	0.546599	0.793832	1.14024	1.69475	2.92977
ENSBTAG00000003837	RSPO1	4.15869	0.996073	0.176649	0.879259	2.30763	0.524427	0.38986	0	0.99242	0.469683	0	0	0.218417	0.176384	0.375763	0	0.231867	0.282937	0
ENSBTAG00000003840	GUCY1B1	17.8814	21.2473	13.4075	10.7451	9.47857	8.73125	11.39	0	5.79475	8.35953	8.72728	32.2353	9.33208	51.3077	15.1058	5.50169	2.58869	8.91439	36.4314
ENSBTAG00000003842	RABGEF1	8.86295	6.58525	7.02692	8.63982	7.27001	6.33821	4.78888	11.7351	7.71765	8.99891	8.11218	10.7984	5.10217	10.1886	7.48102	6.77555	7.52789	7.4489	10.3174
ENSBTAG00000003843	SMARCAL1	7.91517	6.74884	6.84311	6.36723	7.51352	4.7905	7.38556	8.42868	7.94218	9.24494	6.48451	7.8899	11.8102	13.262	5.51237	4.85915	4.84987	7.5709	9.63954
ENSBTAG00000003845	CSRNP1	3.26176	4.60732	5.05472	3.07144	6.53278	4.52606	4.13526	8.73002	8.57567	9.54671	5.34749	3.07775	6.01023	8.85098	16.0365	1.66101	3.1332	4.49293	14.8381
ENSBTAG00000003848	ATRN	0.714578	3.96007	0.462305	0.353501	1.10756	1.43288	9.60037	15.8752	9.1967	9.57771	9.92266	0.413249	0.154884	0.726444	0.78393	0.392802	0.551855	1.06723	1.60582
ENSBTAG00000003849	GNL2	10.6689	7.6309	10.0093	7.677	9.63004	6.0446	5.41226	9.0257	6.45608	6.49365	12.8848	7.09798	8.53539	11.8747	12.9145	5.15446	8.92856	8.31664	13.6945
ENSBTAG00000003851	CCNL1	10.9866	4.9169	5.91164	9.32678	6.06694	5.53391	7.83118	12.9107	16.0221	16.5125	26.6363	10.5214	19.675	30.2961	11.147	5.63221	4.42447	5.82608	16.3043
ENSBTAG00000003855	FAM120C	0.65184	2.92292	1.07407	0.806698	1.59489	1.15553	10.1312	11.8449	11.4365	17.5144	6.36014	1.47343	0.229745	1.6059	0.674448	0.267886	0.766087	0.735826	0.760258
ENSBTAG00000003857	SUSD6	0.717949	2.95587	1.83158	0.776484	3.79429	0.689076	4.49692	8.1458	15.3894	15.9057	18.1101	0.732432	0.22663	5.02676	0.975398	0.565227	1.06252	3.07614	5.02683
ENSBTAG00000003861	GPATCH11	6.34595	1.46513	2.83193	4.58151	1.91287	2.50458	0.430208	0	0.917755	0	0	4.50191	3.72527	5.28878	3.19007	3.65474	3.77844	2.52344	5.66896
ENSBTAG00000003863	PCED1A	5.88524	5.45686	5.58875	5.31658	5.41559	6.15976	3.81186	0	6.22483	3.01381	8.64656	3.7786	13.7036	10.6919	6.43229	5.07895	4.50147	5.40881	5.12011
ENSBTAG00000003864	SLC13A4	0.340758	3.07727	1.44398	1.03972	0.986027	1.36987	0.675722	0	1.71826	0.858941	2.02748	0.678749	0.990437	1.43901	0.95635	4.35868	3.78177	4.14298	5.55403
ENSBTAG00000003866	PPP1R8	17.389	12.5873	16.8373	14.9895	13.4926	10.8224	6.90359	7.35737	6.07564	8.27099	8.68049	13.12	8.05971	13.7038	17.386	10.8293	10.1941	13.4159	19.4295
ENSBTAG00000003871	CYP2B6	23.4484	22.0621	22.8512	45.6378	37.2677	58.1284	11.3551	15.9692	1.17814	10.1454	8.26953	69.4655	2.72098	1.33898	128.885	3.38429	18.1241	45.2671	0
ENSBTAG00000003872	STX16	1.93212	7.50637	4.41772	3.87803	3.92159	2.83062	5.27193	5.00921	11.4454	16.2649	13.6763	5.16512	1.46162	4.63021	3.92829	3.99444	4.058	5.72774	6.09075
ENSBTAG00000003876	MCU	4.49368	4.49292	4.90639	3.00799	5.57653	3.01391	6.75097	4.22065	5.28311	7.62322	3.37613	2.90399	0.916879	7.39157	4.10192	2.14512	3.44779	4.80849	6.2637
ENSBTAG00000003877	ZCCHC24	0.707768	5.81823	2.51197	0.134024	1.73872	1.36263	12.8132	13.8564	11.0004	9.68121	8.76413	3.30884	0.778512	5.27155	3.3409	3.56327	3.91097	5.97422	9.15321
ENSBTAG00000003878	ZUP1	7.61863	2.43107	5.06894	6.32084	3.57458	2.98554	3.01145	5.16632	4.14155	4.36605	3.95337	6.028	5.20808	8.08323	5.5772	3.74557	3.39153	2.78779	7.42923
ENSBTAG00000003880	EMILIN2	10.5447	10.9356	50.1355	5.89392	9.91565	4.99517	10.8106	7.02997	15.5037	10.4299	5.79078	22.3917	25.7386	25.2755	29.2502	6.80101	11.6331	10.5851	28.1295
ENSBTAG00000003882	EMC3	87.7337	54.0541	117.149	75.5241	83.6902	75.3697	42.3557	41.2612	31.5705	27.63	29.038	117.549	38.8918	48.3897	120.213	53.894	101.295	76.4076	69.753
ENSBTAG00000003884	FAM120B	2.82284	3.8169	3.64712	2.02054	3.15035	2.58936	6.38653	11.5306	10.766	13.4535	8.31069	3.429	2.01578	5.75755	2.2954	1.9083	1.89399	2.45629	4.20905
ENSBTAG00000003885	PEX2	3.88949	2.47888	5.82805	3.0619	3.39856	2.4697	0.796019	2.9197	2.59856	1.67971	0.456605	8.42938	4.11065	6.54361	5.68624	2.93483	3.54604	2.89434	6.35398
ENSBTAG00000003887	ECHDC1	169.3	101.628	222.173	148.096	200.396	110.229	43.6396	39.4473	47.5225	62.3858	37.8804	144.599	18.8128	24.1802	123.477	34.473	217.862	146.511	24.5494
ENSBTAG00000003889	PER1	3.48183	10.5032	4.96618	4.5145	9.09329	3.80418	20.3588	21.8166	21.8615	14.5405	15.2362	4.60681	19.9681	23.9226	7.98574	8.59349	8.29137	13.9025	14.3514
ENSBTAG00000003894	NDRG4	3.51355	14.1668	3.79663	13.4642	8.27846	11.9804	4.80966	1.44717	1.85426	3.30106	6.40975	4.264	2.08656	46.5473	2.06485	2.41187	1.34195	9.22779	17.242
ENSBTAG00000003897	SMIM20	67.1469	35.9188	58.1443	61.5667	35.1002	51.3258	9.82342	5.06925	10.3963	5.21754	8.83003	78.0113	33.8802	31.55	69.765	81.3512	48.2194	49.0781	51.4941
ENSBTAG00000003901	DNMT3B	0.184989	0.297683	0.146348	0.221089	0.474259	0.378245	0.563147	0.749026	1.08809	0.564286	0.712427	0.312251	0.044029	0.204277	0.117274	0.165325	0.014762	0.337929	0.287437
ENSBTAG00000003902	ZNF512	3.37537	6.1609	5.54084	2.69568	3.93288	2.48368	3.03695	5.16062	7.09736	8.02276	2.43807	6.1165	2.10991	7.93134	4.56473	3.45061	2.66383	4.52006	6.97471
ENSBTAG00000003904	GPN1	9.76542	6.05986	11.8715	7.14089	7.33491	6.27105	4.09184	0	4.42318	5.11524	4.22898	12.9429	7.54701	13.9788	11.3663	5.77888	6.24951	6.28113	12.1894
ENSBTAG00000003906	SUPT7L	1.98664	2.20626	2.12267	1.33947	1.88745	2.04577	2.95067	5.80882	2.71784	3.13348	2.16371	1.91612	0.814876	2.99517	1.58346	1.02858	1.61711	1.8653	2.69157
ENSBTAG00000003907	TSPAN14	18.649	24.6419	21.5681	16.6975	17.799	17.6212	6.13469	12.9167	8.08172	10.4373	5.27626	17.6132	8.11437	25.1226	17.7772	13.7018	10.584	21.0641	40.8451
[truncated: 12,120 more rows]

## Sheet: Table S4
Table S4: The down/up-regulated DEGs of four comparisons
Comp1		Comp2		Comp3		Comp4		Venn-overlapping gene	Venn-overlapping gene
Down	Up	Down	Up	Down	Up	Down	Up	Down	Up
AADACL3	A4GALT	AADACL3	A2M	ABAT	A4GALT	ABCA12	A2M	ABCA12	ACKR3
AADACL4	AAAS	AADACL4	AAMDC	ABCA12	ABL1	ABCC11	ABCA6	ABHD2	ADAM9
AAK1	AAMDC	AAK1	AAMP	ABCG5	ACADL	ABCG5	ABCB6	ACER1	ADM
AASS	AAMP	AASS	AAR2	ABCG8	ACKR2	ABCG8	ABCC9	ACP7	AGTR1
ABCA1	ABCB6	ABCA1	ABCB6	ABHD17C	ACKR3	ABHD2	ABCG2	ACSBG1	ANGPTL5
ABCA12	ABCC9	ABCA12	ABCC9	ABHD2	ACSL4	ABTB2	ABI3BP	ADGRF2	ANTXR2
ABCA2	ABCG2	ABCA2	ABCG2	ABTB3	ACYP2	ACAT2	ABL1	ADGRF4	ARL14EPL
ABCA5	ABHD10	ABCB10	ABHD1	ACAD9	ADAM9	ACER1	ABLIM3	ADGRG1	ASIP
ABCA7	ABHD11	ABCB8	ABHD10	ACAP1	ADAMTS2	ACOT7	ABTB1	AGAP2	CCDC3
ABCB10	ABHD14A	ABCC1	ABHD14A	ACAT2	ADAMTS5	ACP3	ACADM	AMMECR1	CD34
ABCB8	ABHD4	ABCC11	ABHD14B	ACER1	ADM	ACP6	ACADS	ANO3	CHRDL1
ABCC1	ABI1	ABCC13	ABHD16A	ACHE	AGTR1	ACP7	ACAP3	ANXA9	CLTRN
ABCC10	ABI3	ABCG1	ABHD17B	ACP6	AIDA	ACSBG1	ACKR3	AOX4	CPEB1
ABCC13	ABRACL	ABHD12B	ABHD4	ACP7	ALPK2	ACSL3	ACOX3	ARAP2	CPNE8
ABCC3	ACAA1	ABHD2	ABI3	ACSBG1	ANGPTL5	ACSM3	ACR	ARHGEF19	CST3
ABCC5	ACACB	ABI2	ABI3BP	ACSF2	ANK2	ACTBL2	ACSL6	ARHGEF4	DCN
ABCG1	ACADL	ABL2	ACAA1	ACSM3	ANTXR2	ACVR2B	ADAM10	ARHGEF5	ECM2
ABHD12B	ACADM	ABLIM1	ACAA2	ACTBL2	ANXA5	ACY1	ADAM33	ARID3A	EFCAB2
ABHD16B	ACADS	ABLIM2	ACADM	ADAM11	ARC	ADCY2	ADAM9	ASPM	ELAPOR2
ABHD17C	ACAT1	ABTB2	ACADS	ADAMTS14	ARL14EPL	ADGRF2	ADAMTS10	ATG4D	EML1
ABHD2	ACBD6	ABTB3	ACBD6	ADCY2	ASIP	ADGRF4	ADAMTS19	ATG9B	FSTL1
ABI2	ACCS	ACAD10	ACCS	ADGRF2	BCAT1	ADGRG1	ADAMTS7	ATP13A4	GALNT15
ABL2	ACKR1	ACAD9	ACE	ADGRF4	BDKRB2	ADH6	ADCY6	ATP6V0A4	GALNT16
ABLIM1	ACKR2	ACAP2	ACKR1	ADGRG1	C1QTNF1	AGAP2	ADGRB1	B4GALNT4	GEM
ABTB1	ACKR3	ACER1	ACKR2	ADGRG5	C2H2orf88	AGO2	ADGRL4	BAIAP2L1	GRID1
ABTB2	ACO2	ACER2	ACKR3	ADGRV1	C5AR2	AGR2	ADHFE1	BAMBI	HOXC4
ABTB3	ACOT13	ACHE	ACOT13	ADH6	CABP7	AHCY	ADM	BARX2	HOXC5
ACACA	ACOT8	ACOX1	ACOT8	ADSS1	CCDC3	ALOX12B	ADRB2	BCL11A	HOXC6
ACAD10	ACOT9	ACP2	ACOT9	AGAP2	CCR1	AMMECR1	AFAP1	BNC1	INSL6
ACAD9	ACP1	ACP3	ACOX3	AJUBA	CD276	ANKRD22	AGBL3	BSPRY	LYVE1
ACAP1	ACP4	ACP7	ACP1	AKAP3	CD300A	ANKRD35	AGER	BTC	MAMDC2
ACAP2	ACSL5	ACSBG1	ACP4	ALDH2	CD34	ANKRD9	AGTR1	BUB1B	MFAP5
ACAP3	ACTR10	ACSL1	ACTB	ALKAL2	CD55	ANO3	AGTR2	C16H1orf116	NDRG1
ACE2	ACTR2	ACSL3	ACTG1	ALOXE3	CD58	ANXA8L1	AHCYL1	C1H3orf52	NID1
ACER1	ACTR3	ACSM3	ACTMAP	AMMECR1	CDA	ANXA9	AIFM2	C7orf57	OPTN
ACER2	ACTR6	ACTL10	ACTR10	ANKRD22	CDKL1	AOX4	AJM1	CAMSAP3	PCSK5
ACHE	ACTRT3	ACTR3B	ACTR2	ANKRD53	CFAP300	AP1M2	AK5	CBLC	PDE1A
ACLY	ACVRL1	ACVR1B	ACTRT3	ANKRD65	CFAP70	ARAP2	AKAP12	CBS	PDK4
ACOX1	ACYP1	ACVR2B	ACVRL1	ANO3	CHODL	ARHGEF19	AKAP14	CCND2	PLOD2
ACP2	ACYP2	ADAM12	ACYP1	ANO9	CHRDL1	ARHGEF26	AKAP8L	CDCP1	PROS1
ACP3	ADA2	ADAM19	ADA2	ANXA9	CILP	ARHGEF4	ALDH1A3	CDH1	SCARA5
ACP7	ADAM15	ADAM33	ADAL	AOX4	CLEC12B	ARHGEF5	ALDH3B1	CDK6	SCRN1
ACSBG1	ADAM9	ADAMTS12	ADAM9	AP1M2	CLEC4D	ARID3A	ALDH9A1	CDS1	SELENOP
ACSL1	ADAMTS2	ADAMTS17	ADAMTS2	AQP1	CLTRN	ARMH4	ALDOA	CENPE	SERPINE1
ACTL10	ADGRL4	ADAMTS19	ADAMTS4	AQP5	CPEB1	ARNTL	ALKBH2	CENPF	SESTD1
ACTR3B	ADH4	ADAMTS9	ADGRF5	ARAP2	CPNE8	ARPC5L	ALOX15	CES3	SFRP4
ACVR1B	ADH5	ADAMTSL1	ADGRL4	ARHGAP33	CPT1A	ARSL	ALPK2	CES4A	SPSB1
ACVR2A	ADI1	ADAR	ADH4	ARHGAP9	CRISPLD2	ASB13	ALPK3	CGN	STX2
ACVR2B	ADISSP	ADARB1	ADH5	ARHGEF16	CST3	ASCL2	ALX3	CLDN1	SULT1A1
ADAM11	ADK	ADCY7	ADHFE1	ARHGEF19	CTSK	ASCL4	AMDHD1	CLSPN	THBS3
ADAM12	ADM	ADCY9	ADI1	ARHGEF28	DACT2	ASGR1	AMN1	CNNM1	TIMP2
ADAM19	ADORA2A	ADCYAP1R1	ADIRF	ARHGEF4	DCN	ASPM	AMOTL2	CRACDL	TPPP3
ADAM23	ADRM1	ADGB	ADISSP	ARHGEF5	DISP1	ASPRV1	AMPD2	CRYBG2	TPST1
ADAM33	ADSL	ADGRA2	ADK	ARID3A	DSE	ASS1	AMT	CXADR	TRIP10
ADAMTS12	ADSS2	ADGRA3	ADM	ARL4C	ECM2	ASTN2	ANGEL2	CYP4F22
ADAMTS15	AGA	ADGRF2	ADPRS	ARMC12	EEIG2	ATG4D	ANGPTL1	DENND11
ADAMTS17	AGBL2	ADGRF4	ADRB2	ARMH4	EFCAB2	ATG9B	ANGPTL2	DENND2D
ADAMTS19	AGBL4	ADGRG1	ADRM1	ARPP21	EFCC1	ATP13A4	ANGPTL5	DHCR7
ADAMTS3	AGBL5	ADGRL1	ADSL	ARSB	ELAPOR2	ATP13A5	ANGPTL7	DLX3
ADAMTS6	AGT	ADGRL2	ADSS1	ARSH	ELN	ATP1B3	ANK1	DNASE1L2
ADAMTS7	AGTR1	ADGRL3	ADSS2	ARSL	EML1	ATP2B2	ANKEF1	DSC2
ADAMTS9	AGTRAP	ADGRV1	AGA	ART4	EPDR1	ATP4A	ANKRD13B	DSC3
ADAMTSL1	AHCYL1	ADNP2	AGBL2	ASF1B	EVC	ATP6V0A4	ANKRD13D	DSG2
ADAP2	AIDA	ADO	AGBL4	ASPM	FAM107A	ATP6V1C2	ANKRD23	DSG3
ADAR	AIF1	AFDN	AGBL5	ASPRV1	FAM180A	ATP6V1E1	ANKRD26	DSP
ADARB1	AIFM1	AFF1	AGPAT1	ATAD5	FAM20A	AURKA	ANPEP	E2F2
ADCY2	AIFM2	AFF3	AGT	ATG4D	FBLIM1	AZGP1	ANTXR2	EFNA4
ADCY7	AIG1	AFF4	AGTR1	ATG9B	FBLN2	B4GALNT4	ANXA11	EGR3
ADCY9	AIMP1	AFG2A	AGTRAP	ATP10B	FBN1	B4GALT3	AOC1	EHF
ADCYAP1R1	AIMP2	AFTPH	AHCYL1	ATP13A4	FKBP5	BAIAP2L1	APLF	ELF5
ADGB	AIP	AGAP1	AIF1	ATP2B2	FLRT2	BAMBI	APOA1	ELMO3
ADGRA2	AK1	AGAP2	AIFM1	ATP6V0A4	FMOD	BARX2	APOLD1	EMP2
ADGRA3	AK2	AGO2	AIFM2	ATP6V1B1	FSTL1	BCKDHB	ARFGAP3	ENDOU
ADGRF2	AK3	AGO3	AIG1	ATP8A1	FUCA2	BCL11A	ARHGAP18	ENPP3
ADGRF4	AK6	AGO4	AIMP1	AURKB	GALNT15	BCL2L14	ARHGEF10	EPB41L4B
ADGRG1	AKIP1	AGRN	AIP	AVPR1A	GALNT16	BEX5	ARHGEF3	EPHA1
ADGRG6	AKR1A1	AHCTF1	AK1	B4GALNT4	GAS1	BICDL2	ARID4A	EPHB6
ADGRL1	AKR1C4	AHDC1	AK2	BAIAP2L1	GEM	BIRC5	ARL13B	EPN3
ADGRL2	AKT1	AHNAK	AK5	BAIAP3	GFPT2	BLVRA	ARL14EPL	ERBB3
ADGRL3	AKT1S1	AHR	AK6	BAMBI	GPR153	BNC1	ARMCX1	ESPL1
ADGRV1	ALDH1L2	AHRR	AKAP14	BARD1	GRID1	BNIP5	ARMCX3	ESRP1
ADNP2	ALDH3B1	AJUBA	AKAP4	BARX2	GUSB	BNIPL	ARRDC4	ESRP2
ADO	ALDH9A1	AK4	AKAP7	BCKDHB	HENMT1	BPGM	ARSG	ESYT3
ADRA1A	ALDOA	AKAP1	AKIP1	BCL11A	HEXIM2	BPIFC	ARSK	ETV4
ADRA1B	ALDOC	AKAP11	AKR1A1	BCO1	HFE	BRCA1	ASB10	ETV5
ADRB1	ALG14	AKAP13	AKR1C4	BDH1	HIC1	BSPRY	ASIC2	EZH2
AFDN	ALG5	AKAP17A	ALAD	BEX5	HOXC4	BST1	ASIP	F2RL1
AFF1	ALG8	AKAP9	ALDH1L2	BFSP2	HOXC5	BTC	ASPA	FA2H
AFF3	ALKBH4	AKT3	ALDH3B1	BICDL1	HOXC6	BUB1B	ATF5	FAM110A
AFF4	ALKBH6	ALCAM	ALDH7A1	BICDL2	HOXC8	BZW2	ATG4C	FAM167A
AFG2A	ALKBH7	ALDH3B2	ALDH9A1	BIRC5	HPCAL1	C10H15orf62	ATOH8	FAM234B
AFMID	ALOX5AP	ALDH5A1	ALDOA	BLK	HTRA1	C14H8orf34	ATP2C2	FAM83B
AFTPH	ALYREF	ALMS1	ALG14	BMERB1	IGFBP6	C15H11orf52	ATP8B4	FAM83C
AGAP1	AMZ2	ALOX12	ALG5	BNC1	INSL6	C16H1orf116	ATXN1	FAM83D
AGAP2	ANAPC11	ALOX15B	ALG8	BNIP5	ITGA11	C1H3orf52	AUTS2	FAM83G
AGER	ANAPC13	AMBRA1	ALKBH2	BNIPL	ITGA5	C1QTNF12	AXL	FAM83H
AGL	ANAPC15	AMD1	ALKBH3	BOLA-DMB	JAZF1	C23H6orf132	B3GALT1	FGFR2
AGO2	ANAPC16	AMER1	ALKBH7	BPIFB6	KCNA6	C23H6orf15	B3GLCT	FGFR3
AGO3	ANG	AMMECR1	ALOX5AP	BPIFC	LPAR1	C3H1orf56	B3GNT6	FHDC1
AGO4	ANG2	AMOT	ALX3	BRAF	LRRC3	C7orf57	B4GALNT1	FHIP1A
AGPAT3	ANGPT2	AMOTL1	ALYREF	BRINP1	LRRC75A	C8H9orf152	BAIAP2L2	FMN1
AGRN	ANGPTL2	ANAPC1	AMN1	BRME1	LVRN	CA2	BBIP1	FMO2
AGTPBP1	ANGPTL5	ANK3	AMZ2	BSPRY	LYVE1	CA4	BCHE	FUT1
AGTR2	ANKRD16	ANKFY1	ANAPC11	BTBD3	MAMDC2	CAMK2A	BCLAF3	FZD10
AHCTF1	ANKRD29	ANKHD1	ANAPC13	BTC	MAOB	CAMSAP3	BEND5	FZD3
AHCYL2	ANKRD33	ANKLE2	ANAPC15	BUB1	MBOAT1	CAPG	BICRA	GAN
AHDC1	ANKRD37	ANKRD11	ANAPC16	BUB1B	MCL1	CASP14	BMP3	GATA3
AHI1	ANP32A	ANKRD12	ANG	C10H15orf62	MEDAG	CBLC	BMP5	GINS2
AHNAK	ANP32B	ANKRD17	ANG2	C15H11orf52	MFAP5	CBLL1	BMPER	GJB3
AHNAK2	ANTKMT	ANKRD26	ANGPT2	C16H1orf116	MTARC2	CBS	BRB	GPR143
AHR	ANTXR2	ANKRD33B	ANGPT4	C1H3orf52	MTUS2	CCDC157	BRCC3	GPRIN2
AHRR	ANXA1	ANKRD44	ANGPTL1	C1QTNF12	MYDGF	CCDC87	BRMS1L	GRB7
AJM1	ANXA11	ANKRD50	ANGPTL2	C23H6orf15	MYMX	CCL22	BTBD8	GRHL1
AJUBA	ANXA2	ANKRD52	ANGPTL4	C2CD4D	NCF4	CCNA2	BTNL9	GRHL2
AK4	ANXA3	ANKRD9	ANGPTL5	C5orf58	NDRG1	CCNB1	C14H8orf88	GRHL3
AKAP1	ANXA4	ANKS1A	ANKH	C7orf57	NECTIN3	CCNB2	C17orf100	GRIP1
AKAP10	ANXA5	ANLN	ANKRD16	C8H9orf152	NGEF	CCND2	C1H3orf33	GRTP1
AKAP11	ANXA6	ANO3	ANKRD29	CA4	NID1	CD19	C1QTNF2	GSE1
AKAP13	AOX1	ANO9	ANKRD37	CA8	NTN4	CD44	C1R	GTF2IRD1
AKAP17A	AP1S2	ANOS1	ANKRD46	CA9	NTNG2	CD82	C1S	H4C6
AKAP5	AP2M1	ANTXR1	ANKRD66	CACNA1F	OCA2	CDC14A	C2	HDAC10
AKAP9	AP2S1	ANXA8L1	ANP32A	CACNA1S	OGFRL1	CDC20	C20H5orf34	HEPHL1
AKNA	APBB1IP	ANXA9	ANP32B	CACNA2D3	OPTN	CDC25A	C22H3orf22	HMGCS1
AKT3	APEX1	AOX2	ANPEP	CADM4	P4HA3	CDC42BPG	C24H18orf54	HOXC13
ALCAM	APH1A	AOX4	ANTKMT	CALHM4	PALM	CDCA3	C27H8orf48	HSPA4L
ALDH3B2	APIP	AP1M2	ANTXR2	CAMK2N1	PBX3	CDCA8	C2H2orf88	IFNLR1
ALDH5A1	APOA4	AP4E1	ANXA1	CAMSAP3	PCSK5	CDCP1	C3AR1	IGSF9
ALMS1	APOBEC2	AP5M1	ANXA11	CAPN8	PDE1A	CDH1	C4A	IL20RA
ALOX12	APOBEC3H	APAF1	ANXA2	CAPS	PDK4	CDHR2	C7	ILDR1
ALOX15	APOD	APBA1	ANXA3	CARNS1	PEPD	CDK1	C7H5orf15	INAVA
ALOXE3	APOO	APC	ANXA4	CASKIN1	PI16	CDK6	C7H5orf24	IRF6
ALPK1	APOOL	APC2	ANXA5	CATSPER4	PKD2	CDKN1A	C9H6orf163	IRX4
ALPK3	APRT	APCDD1	ANXA6	CATSPERG	PLA2G2C	CDS1	CA5B	JARID2
ALS2	ARAF	APPBP2	AOC1	CBLC	PLOD2	CDSN	CACNA1A	JUP
ALS2CL	ARF1	APPL1	AOX1	CBS	PNMT	CEACAM19	CACNA2D1	KASH5
AMBRA1	ARF2	AQP3	AP1AR	CCDC120	POPDC3	CECR2	CACNB1	KCNK2
AMER1	ARF3	AQR	AP1M1	CCDC158	PPIC	CELF6	CAD	KCTD1
AMIGO1	ARF4	AR	AP1S2	CCDC181	PPP1R36	CENPE	CAPN5	KIF11
AMIGO3	ARF5	ARAP2	AP2M1	CCDC183	PRDM8	CENPF	CARD11	KIF14
AMMECR1	ARFGAP3	ARB2A	AP2S1	CCDC57	PRG4	CEP170B	CASP7	KIF20A
AMOT	ARHGDIA	AREL1	AP5S1	CCDC85C	PRKD1	CEP55	CASP8	KIF22
AMOTL1	ARL1	ARFGEF1	APBB1IP	CCDC87	PROS1	CERS4	CAST	KLC3
AMT	ARL14EP	ARFGEF3	APEX1	CCL1	PTGIS	CERS5	CAT	KLK11
AMTN	ARL14EPL	ARG2	APIP	CCL22	PTPRD	CES3	CATSPERE	KLK12
ANAPC1	ARL2	ARHGAP23	APLF	CCL26	PTPRU	CES4A	CAVIN2	KLRG2
ANK1	ARL2BP	ARHGAP27	APOA1	CCL4	RAI2	CFAP157	CBLN2	KRT14
ANK3	ARL3	ARHGAP28	APOBEC2	CCL5	RASD1	CGN	CCDC14	KRT15
ANKFY1	ARL6IP4	ARHGAP30	APOBEC3H	CCNA2	RASSF8	CHAF1B	CCDC141	KRT25
ANKHD1	ARL6IP5	ARHGAP32	APOD	CCNB1	RFTN2	CHN2	CCDC146	KRT27
ANKLE2	ARL8B	ARHGAP35	APOE	CCNB2	RFX2	CHTF18	CCDC15	KRT28
ANKRD11	ARMCX1	ARHGAP42	APOLD1	CCND2	RHOQ	CITED4	CCDC150	KRT5
ANKRD12	ARMCX3	ARHGAP5	APP	CCNJ	RILP	CKM	CCDC3	KRT72
ANKRD17	ARMCX6	ARHGEF11	APRT	CCR10	SCARA5	CKMT1A	CCDC30	KRT73
ANKRD23	ARPC1A	ARHGEF12	ARAF	CCR3	SCHIP1	CLDN1	CCDC39	KRT79
ANKRD26	ARPC1B	ARHGEF18	ARF1	CCR4	SCRN1	CLDN3	CCDC40	KRT80
ANKRD27	ARPC2	ARHGEF19	ARF2	CCR7	SELENOP	CLDN4	CCDC8	KRT89
ANKRD33B	ARPC3	ARHGEF26	ARF3	CD164L2	SEMA3C	CLDN7	CCDC88A	LAD1
ANKRD42	ARPC4	ARHGEF37	ARF5	CD19	SERPINE1	CLDN8	CCL24	LARGE2
ANKRD44	ARPC5	ARHGEF4	ARFGAP3	CD1A	SESTD1	CLEC1B	CCL25	LHX2
ANKRD50	ARPIN	ARHGEF5	ARHGAP15	CD1B	SFRP4	CLIC3	CCN1	LIMK2
ANKRD52	ARRDC2	ARHGEF9	ARHGAP18	CD1E	SFXN1	CLSPN	CCN2	LIPM
ANKRD6	ARSA	ARID1A	ARHGAP25	CD2	SIRPA	CMTM8	CCN5	LLGL2
ANKRD9	ARV1	ARID1B	ARHGAP9	CD24	SLC13A4	CNFN	CCNI2	LMNB1
ANKS1A	ASB8	ARID2	ARHGDIA	CD247	SLC28A1	CNKSR1	CCNL1	LPAR2
ANLN	ASB9	ARID3A	ARHGEF3	CD27	SLC29A1	CNNM1	CD151	LRP2
ANO1	ASCC1	ARID5B	ARL14EP	CD28	SLC38A5	COA7	CD1D	LYPD3
ANO3	ASIC2	ARIH1	ARL14EPL	CD300H	SNORA21	CRABP2	CD248	LYPD6
ANO8	ASIP	ARL15	ARL2	CD38	SNX7	CRACDL	CD300LG	MAB21L4
ANO9	ASL	ARL4C	ARL2BP	CD3D	SPAAR	CRELD2	CD302	MAP7
ANOS1	ASMT	ARL5A	ARL3	CD3E	SPON2	CROT	CD34	MBOAT2
ANTXR1	ASNSD1	ARL5B	ARL4A	CD3G	SPSB1	CRYBG2	CD38	MFAP3L
ANXA9	ASPA	ARMC8	ARL6IP1	CD40LG	ST8SIA5	CSDC2	CD5L	MKI67
AOX2	ASPSCR1	ARNTL	ARL6IP4	CD5	STX2	CST6	CD99	MPZL3
AOX4	ASRGL1	ARSB	ARL6IP5	CD52	SULT1A1	CTNNBIP1	CDAN1	MSX2
AP4B1	ATF4	ARSL	ARL6IP6	CD6	SULT1B1	CTPS1	CDC42EP2	MYCN
AP4E1	ATF5	ASAP2	ARL8A	CD7	SYN3	CXADR	CDHR4	MYO5B
AP5M1	ATG101	ASB1	ARMC10	CD72	SYNC	CYB561	CDK14	NECTIN4
APAF1	ATG12	ASB7	ARMCX1	CD74	TGFBI	CYFIP2	CDK3	NEK2
APBA1	ATG3	ASCC3	ARMCX3	CD84	THBS3	CYP11A1	CDKL1	NIPAL1
APBB2	ATIC	ASCL2	ARMCX6	CDC20	THY1	CYP27C1	CDKN1B	NRG2
APBB3	ATOX1	ASH1L	ARPC1A	CDC6	TIMP2	CYP2B39	CDKN1C	OVOL1
APC	ATP5F1A	ASPG	ARPC1B	CDCA3	TM9SF5	CYP2S1	CDS2	PADI3
APC2	ATP5F1B	ASPM	ARPC2	CDCA5	TMEM232	CYP4F22	CENATAC	PANK1
APCDD1	ATP5F1C	ASPRV1	ARPC3	CDCA7	TMEM255A	CYP4X1	CENPC	PARD6B
APH1B	ATP5F1D	ASXL1	ARPC4	CDCA8	TMEM47	CYP51A1	CEP120	PDE7A
APPBP2	ATP5F1E	ASXL2	ARPIN	CDCP1	TNNT1	CYRIA	CEP164	PENK
APPL1	ATP5IF1	ATAD2	ARRDC1	CDH1	TNXB	DCAKD	CEP170	PERM1
AQP3	ATP5MC1	ATAD2B	ARRDC2	CDH23	TPPP3	DCBLD1	CEP57L1	PKP1
AQR	ATP5MC2	ATE1	ARRDC4	CDH3	TPST1	DCST1	CEP63	PKP3
AR	ATP5MC3	ATF6	ARSA	CDHR2	TRIP10	DENND11	CEP70	PLA2G3
ARAP2	ATP5ME	ATF7	ARSK	CDK1	TSC22D3	DENND1B	CEP95	PLA2G4B
ARB2A	ATP5MF	ATF7IP	ARV1	CDK6	VASH2	DENND2C	CFAP126	PLA2G4E
AREL1	ATP5MG	ATG16L1	ASB8	CDS1	VNN2	DENND2D	CFAP141	PLCH2
ARFGEF1	ATP5MJ	ATG16L2	ASB9	CEACAM19	WIPF3	DEPDC1B	CFAP44	PLEKHG6
ARFGEF2	ATP5MK	ATG2B	ASCC1	CELF6	ZCCHC24	DEPDC7	CFAP54	PLK3
ARFGEF3	ATP5PB	ATG4D	ASCC2	CELSR2	ZDHHC1	DESI1	CFB	PNPLA1
ARG2	ATP5PD	ATG7	ASGR1	CEND1	ZDHHC2	DESI2	CFH	PPP1R14D
ARGLU1	ATP5PF	ATG9B	ASIC2	CENPE		DGAT2L6	CFI	PRC1
ARHGAP19	ATP5PO	ATL3	ASIP	CENPF		DHCR7	CGGBP1	PRDM1
ARHGAP23	ATP6AP2	ATM	ASL	CEP55		DHRS7	CHDH	PRKX
ARHGAP26	ATP6V0B	ATOSA	ASNSD1	CERS3		DIO2	CHIC1	PRLR
ARHGAP27	ATP6V0C	ATP10B	ASPA	CERS4		DIRAS3	CHODL	PRSS12
ARHGAP28	ATP6V0D1	ATP10D	ASPN	CES3		DLX1	CHRDL1	PRSS22
ARHGAP30	ATP6V0E1	ATP11A	ATAD1	CES4A		DLX2	CHRM1	PRSS8
ARHGAP31	ATP6V1C1	ATP11B	ATF1	CFAP46		DLX3	CHRNA1	PSAPL1
ARHGAP32	ATP6V1E1	ATP13A3	ATF4	CFAP90		DLX4	CHST13	PTK6
ARHGAP35	ATP6V1F	ATP13A4	ATF5	CGN		DMKN	CHST8	PTK7
ARHGAP39	ATP6V1G1	ATP13A5	ATG101	CH25H		DNA2	CHST9	PTPRF
ARHGAP42	ATP6V1H	ATP2A2	ATG12	CHAC1		DNAJC12	CILP	RAB11FIP4
ARHGAP45	ATPAF2	ATP2B1	ATG3	CHL1		DNAJC6	CITED1	RAB27B
ARHGAP5	ATPSCKMT	ATP2B4	ATG4C	CHMP4C		DNASE1L2	CLASP2	RAB38
ARHGEF10L	ATRAID	ATP6V0A4	ATIC	CHP2		DSC2	CLCC1	RBBP8NL
ARHGEF11	AUP1	ATP6V1B1	ATOX1	CIDEA		DSC3	CLDN5	RELT
ARHGEF12	AURKAIP1	ATP6V1C2	ATP5F1B	CIITA		DSG2	CLEC1A	RGS12
ARHGEF16	AVEN	ATP7A	ATP5F1C	CISH		DSG3	CLK4	RHBG
ARHGEF17	AVPI1	ATP8A1	ATP5F1D	CITED4		DSP	CLTRN	RIPK4
ARHGEF18	AZI2	ATP8B1	ATP5F1E	CLDN1		DUSP4	CLU	RNF149
ARHGEF19	AZIN1	ATP8B2	ATP5IF1	CLDN23		E2F1	CLYBL	RNF222
ARHGEF26	B2M	ATP9A	ATP5MC1	CLDN3		E2F2	CNMD	RNF39
ARHGEF28	B3GLCT	ATRN	ATP5MC2	CLDN4		E2F8	CNRIP1	RNF43
ARHGEF37	B3GNT3	ATRNL1	ATP5MC3	CLEC10A		EARS2	CNTFR	RORA
ARHGEF38	B4GALT4	ATRX	ATP5MF	CLEC7A		ECHDC1	CNTLN	S1PR5
ARHGEF4	B4GAT1	ATXN1L	ATP5MG	CLIP4		ECI1	CNTNAP1	SAMD11
ARHGEF40	B9D1	ATXN2L	ATP5MJ	CLSPN		EDEM1	COL15A1	SCARB1
ARHGEF5	B9D2	ATXN3	ATP5MK	CMTM5		EFNA3	COL22A1	SDC1
ARHGEF7	BABAM1	ATXN7	ATP5PB	CNKSR1		EFNA4	COL2A1	SEC14L4
ARHGEF9	BABAM2	AVL9	ATP5PD	CNN2		EGLN3	COL5A3	SEMA4A
ARID1A	BAD	AXIN2	ATP5PF	CNNM1		EGR3	COL6A2	SERPINB5
ARID1B	BAG1	AZGP1	ATP5PO	CNTF		EHF	COL6A3	SERTAD4
ARID2	BANF1	B4GALNT3	ATP6AP2	CNTRL		EIF4E2	COL6A6	SH3RF2
ARID3A	BARX1	B4GALNT4	ATP6V0B	COBL		ELAPOR1	COLEC12	SHROOM3
ARID5B	BATF	B4GALT1	ATP6V0C	COL11A1		ELF5	COQ8A	SLC22A23
ARIH1	BATF3	B4GALT5	ATP6V0D1	COL11A2		ELMO3	CORO2B	SLC22A31
ARL11	BAX	B4GALT6	ATP6V0E1	COL13A1		ELOVL1	CORO6	SLC22A5
ARL15	BBIP1	BACH1	ATP6V1C1	COL17A1		ELOVL3	CPAMD8	SLC27A4
ARL4C	BBLN	BACH2	ATP6V1F	COL26A1		ELOVL4	CPE	SLC45A4
ARL5A	BCAP31	BAHCC1	ATP6V1G1	COL2A1		EMB	CPEB1	SLC5A8
ARL5B	BCAS1	BAHD1	ATP6V1H	COL7A1		EMP2	CPLANE1	SLC5A9
ARMC2	BCAS2	BAIAP2	ATPAF2	COLQ		ENC1	CPN1	SLC9A2
ARMC8	BCAS4	BAIAP2L1	ATPSCKMT	CORIN		ENDOU	CPNE8	SORT1
ARMCX4	BCAT1	BAIAP3	ATRAID	CORO1A		ENPP3	CPNE9	SP6
ARNT2	BCCIP	BAMBI	AUP1	COX7B		ENTPD3	CPT1B	SPAG5
ARRDC3	BCHE	BARD1	AURKAIP1	CPA4		EPB41L4B	CPXM2	SPINT1
ARSB	BCKDK	BARX2	AVEN	CRACDL		EPB41L5	CR2	SPTBN2
ART4	BCL10	BAZ1A	AVPR1A	CRIP3		EPCAM	CRB1	SQLE
ARVCF	BCL2L1	BAZ2A	AVPR2	CRTAC1		EPHA1	CREB5	ST14
ASAP2	BCL2L15	BAZ2B	AXL	CRYBG1		EPHB3	CRLF1	SUSD2
ASB1	BCL7B	BBX	AZI2	CRYBG2		EPHB6	CRLS1	SYTL1
ASB13	BCL7C	BCAS3	AZIN1	CRYM		EPN3	CSF1	TACSTD2
ASB3	BDH2	BCKDHB	B2M	CSDC2		ERBB3	CSNK1B	TCHH
ASB7	BECN1	BCL11A	B3GALT1	CST6		ERCC6L	CSPP1	TFAP2A
ASCC3	BEND5	BCL11B	B3GALT4	CST7		EREG	CST3	TFAP2C
ASH1L	BET1	BCL2	B3GAT3	CTSW		ERICH2	CTC1	TFDP2
ASPG	BEX3	BCL2L11	B3GLCT	CWH43		ESPL1	CTSL	TGFA
ASPM	BFAR	BCL9L	B3GNT3	CX3CR1		ESRP1	CXCL12	TGM1
ASXL1	BGN	BCLAF1	B4GALT2	CXADR		ESRP2	CXCL3	TGM5
ASXL2	BIN1	BCNT2	B4GALT4	CXCR3		ESYT3	CYGB	TINCR
ATAD2	BLOC1S1	BCORL1	B4GAT1	CYFIP2		ETNK2	CYP27A1	TLCD4
ATAD2B	BLOC1S2	BCR	B9D2	CYP17A1		ETV2	CYP2D43	TMEM116
ATAD5	BLVRA	BDP1	BABAM1	CYP24A1		ETV4	CYP2D6	TMEM229B
ATE1	BLVRB	BEND3	BABAM2	CYP27B1		ETV5	DAB1	TMEM30B
ATF2	BMP7	BICC1	BAD	CYP2J30		EXOG	DAPK1	TMEM79
ATF6	BORCS7	BICD2	BAG1	CYP2S1		EXOSC5	DBN1	TMEM86A
ATF7	BORCS8	BICDL1	BAG5	CYP4F22		EZH2	DCN	TNK1
ATF7IP	BPGM	BICDL2	BANF1	CYP51A1		F2RL1	DDAH2	TOP2A
ATG14	BPI	BIRC6	BATF	DAAM1		F2RL3	DDIT3	TP63
ATG16L1	BPNT1	BLM	BAX	DBF4B		FA2H	DDIT4L	TPX2
ATG16L2	BRB	BLTP1	BBIP1	DCLK3		FADS6	DDR2	TRAF4
ATG2A	BRD9	BLTP3A	BBS2	DCST1		FAIM2	DENND1A	TRIM14
ATG2B	BRI3	BLTP3B	BCAP31	DEF6		FAM107B	DENND4B	TRIM29
ATG4D	BSG	BMP2K	BCAS1	DENND11		FAM110A	DFFB	TRIM36
ATG7	BTBD10	BNC1	BCAS2	DENND2D		FAM131C	DGAT1	TROAP
ATG9B	BTBD18	BNC2	BCAS4	DEPDC1		FAM167A	DHRS3	TRPV3
ATM	BTD	BNIPL	BCAT1	DEPDC1B		FAM169A	DHX57	TTC39B
ATOSA	BTF3	BOD1L1	BCCIP	DESI1		FAM234B	DIS3L	TTC39C
ATP10A	BTF3L4	BPIFC	BCHE	DGAT2L6		FAM72A	DKK2	UBXN2A
ATP10B	BTG1	BPNT2	BCKDK	DHCR24		FAM78B	DLL4	UHRF1
ATP10D	BTK	BPTF	BCL10	DHCR7		FAM83A	DMRT2	UNC93A
ATP11A	BUB3	BRAF	BCL7B	DIAPH3		FAM83B	DMXL2	VDR
ATP11B	BUD23	BRAP	BCL7C	DKK1		FAM83C	DNAJC18	VIPR1
ATP13A2	BUD31	BRCA1	BDH2	DLGAP5		FAM83D	DNASE1	VSNL1
ATP13A4	C10H15orf61	BRCA2	BEND5	DLX1		FAM83G	DNER	WNT3
ATP13A5	C11H9orf78	BRD1	BET1	DLX2		FAM83H	DNM1	WNT5A
ATP2A1	C12orf57	BRD10	BEX3	DLX3		FDPS	DOCK11	WNT7B
ATP2A2	C13H20orf96	BRD4	BFAR	DMKN		FGFBP1	DOCK6	WWC1
ATP2B1	C14H8orf33	BRI3BP	BGN	DNA2		FGFR2	DOK7	XKRX
ATP2B4	C15H11orf58	BRIP1	BIN1	DNAJC6		FGFR3	DPP7	YOD1
ATP6V0A4	C15H11orf71	BRWD1	BIN2	DNASE1L2		FGFR4	DPYD	ZDHHC21
ATP6V1B1	C16H1orf105	BRWD3	BLCAP	DSC2		FHDC1	DPYSL2	ZNF750
ATP6V1C2	C16H1orf21	BSPRY	BLOC1S1	DSC3		FHIP1A	DQX1
ATP7A	C16H1orf53	BTAF1	BLOC1S2	DSG2		FKBP1B	DSE
ATP7B	C17H12orf43	BTBD3	BLOC1S4	DSG3		FKBP6	DTWD1
ATP8A1	C17H4orf33	BTBD7	BLOC1S5	DSP		FMN1	DUOX2
ATP8B1	C19H17orf49	BTC	BLVRA	DTNB		FMO2	DUSP15
ATP8B2	C19orf84	BUB1	BLVRB	DUOX1		FMO4	DUSP19
ATP9A	C1H3orf33	BUB1B	BMPER	DUOXA1		FMO5	DYNC2I1
ATR	C1QA	C15H11orf42	BOLA-DMB	DUSP14		FOSL1	DZIP1
ATRIP	C1QBP	C16H1orf116	BORCS7	DUSP2		FOXA1	DZIP3
ATRN	C1QTNF1	C16H1orf74	BORCS8	E2F2		FOXM1	E2F6
ATRNL1	C1QTNF2	C1H3orf52	BPHL	E2F8		FUT1	EBF1
ATRX	C1QTNF5	C1H3orf70	BPI	EARS2		FZD10	EBF3
ATXN1	C1QTNF7	C1orf198	BPNT1	ECI1		FZD3	EBPL
ATXN1L	C2	C23H6orf132	BRB	EDARADD		GAL3ST1	ECM2
ATXN2	C21H15orf40	C2CD2	BRCC3	EDNRA		GALE	ECRG4
ATXN2L	C22H3orf18	C2CD3	BRI3	EFHD1		GALNT14	EFCAB2
ATXN3	C22H3orf62	C7H5orf46	BRIX1	EFNA3		GAN	EFCAB7
ATXN7	C24H18orf21	C7orf57	BRMS1L	EFNA4		GATA3	EFEMP1
ATXN7L1	C24H18orf32	C8H8orf58	BSG	EFNB3		GDPD3	EGR1
AUTS2	C29H11orf24	CA12	BTBD10	EFR3B		GET4	EHBP1
AVL9	C29H11orf54	CA13	BTBD18	EGR2		GGT1	EID1
AXIN2	C29H11orf68	CA2	BTBD2	EGR3		GINS2	EIF1B
B3GAT1	C29H11orf98	CABIN1	BTD	EHF		GJB3	ELAPOR2
B3GNT6	C2H2orf76	CABLES2	BTF3	ELF5		GJB4	ELF2
B4GALNT3	C3H1orf122	CACHD1	BTF3L4	ELMO3		GJB5	ELMO2
B4GALNT4	C3H1orf43	CACNA1D	BTG1	ELOVL1		GLB1L2	ELMOD3
B4GALT5	C3H1orf50	CACNA1G	BTG3	ELOVL3		GLIS1	EML1
B4GALT6	C3H1orf54	CACNA2D3	BTK	EMC9		GLT1D1	EN1
BACH1	C4H7orf25	CACUL1	BTNL9	EMID1		GLTP	ENKUR
BACH2	C5AR2	CADM1	BUD23	EMILIN3		GLYATL2	ENPP1
BAHCC1	C6H4orf3	CAMK1D	BUD31	EMP2		GNMT	ENTPD6
BAHD1	C6orf52	CAMKK1	C11H9orf78	ENC1		GOLGA7B	EPB41L2
BAIAP2	C7H5orf15	CAMKK2	C12orf57	ENDOU		GPAT2	EPB41L4A
BAIAP2L1	C8H9orf40	CAMSAP1	C13H20orf96	ENHO		GPR143	EPDR1
BAIAP3	C9H6orf163	CAMSAP2	C14H8orf33	ENPP3		GPR157	EPHA5
BAMBI	CA3	CAMSAP3	C14H8orf88	EPB41L4B		GPR15LG	EPHX1
BARD1	CA5B	CARD14	C15H11orf58	EPCAM		GPR39	EPOR
BARX2	CACFD1	CARF	C15H11orf71	EPHA1		GPRIN2	EPS15L1
BAZ1A	CACYBP	CASP2	C16H1orf105	EPHA4		GPX2	EPS8
BAZ2A	CADM3	CASP8AP2	C16H1orf21	EPHB6		GRB7	ERCC5
BAZ2B	CALCRL	CASZ1	C16H1orf53	EPM2AIP1		GRHL1	ERCC6L2
BBS12	CALHM2	CBARP	C17H4orf33	EPN3		GRHL2	ERLIN2
BBX	CALM1	CBFB	C19H17orf49	EPPK1		GRHL3	ERMARD
BCAS3	CALM2	CBL	C19H17orf58	ERBB3		GRIN1	ESPNL
BCL11A	CALM3	CBLB	C19orf84	ERCC6L		GRIN3B	EVC2
BCL11B	CALML4	CBLC	C1GALT1C1	ESPL1		GRIP1	EZH1
BCL2	CALU	CBS	C1H3orf33	ESPN		GRTP1	F5
BCL2L11	CAMKMT	CBX2	C1QA	ESRP1		GRXCR2	FAM124B
BCL9	CAMLG	CBX6	C1QB	ESRP2		GSC2	FAM13C
BCL9L	CAP1	CBX7	C1QBP	ESYT3		GSDMA	FAM151A
BCLAF1	CAPG	CCBE1	C1QTNF1	ETV4		GSE1	FAM181B
BCNT2	CAPN2	CCDC142	C1QTNF2	ETV5		GTF2IRD1	FAM186B
BCORL1	CAPNS1	CCDC18	C1QTNF5	EVPL		GUCA1A	FAM193B
BCR	CAPZA1	CCDC186	C1QTNF6	EXO1		GUCY2D	FAM200C
BDP1	CAPZA2	CCDC30	C1QTNF7	EZH2		H1-0	FAM20C
BEND3	CAPZB	CCDC38	C1R	F2RL1		H2BC5	FAM241A
BHLHE22	CASP3	CCDC57	C1S	F2RL3		H4C6	FAM3C
BHLHE41	CASP6	CCDC66	C2	FA2H		HDAC10	FAM47E
BICD1	CASP7	CCDC85C	C21H15orf40	FAAH		HDDC3	FANCG
BICDL1	CASTOR1	CCDC88A	C22H3orf18	FABP9		HEPHL1	FAR1
BICRA	CAT	CCDC9B	C22H3orf62	FADS3		HES2	FBLN2
BICRAL	CAV3	CCND1	C24H18orf21	FAM110A		HES3	FBXL2
BIRC3	CAVIN1	CCND2	C24H18orf32	FAM167A		HES5	FBXL21
BIRC6	CAVIN3	CCNJ	C25H16orf89	FAM169A		HIGD1B	FBXL3
BLM	CBR1	CCNT1	C29H11orf24	FAM217A		HILPDA	FBXL8
BLTP1	CBR3	CCP110	C29H11orf54	FAM228B		HJURP	FBXO10
BLTP3A	CBX1	CCSAP	C29H11orf68	FAM234B		HMGA1	FBXO11
BLTP3B	CBX3	CCSER2	C29H11orf98	FAM72A		HMGCR	FBXW5
BMP2	CBY1	CD109	C2H2orf76	FAM83A		HMGCS1	FCHO2
BMP2K	CCDC107	CD207	C3	FAM83B		HNRNPAB	FCRL1
BMPR1A	CCDC12	CDC14A	C3AR1	FAM83C		HOMER2	FERMT2
BMPR1B	CCDC124	CDC14B	C3H1orf43	FAM83D		HOOK1	FES
BMPR2	CCDC127	CDC42BPA	C3H1orf50	FAM83F		HOXC13	FGD5
BNC1	CCDC160	CDC42BPG	C3H1orf52	FAM83G		HOXD10	FGF10
BNC2	CCDC167	CDCA2	C3H1orf54	FAM83H		HOXD11	FGF13
BOC	CCDC184	CDCA7	C4A	FAR2		HPDL	FGF14
BOD1L1	CCDC28B	CDCP1	C6H4orf3	FASLG		HPN	FGF18
BPNT2	CCDC3	CDH1	C6orf52	FAT2		HR	FGF2
BPTF	CCDC32	CDH23	C7	FBN2		HS3ST3B1	FGF7
BRAF	CCDC51	CDH24	C7H5orf15	FBP2		HSBP1L1	FGL2
BRAP	CCDC59	CDH3	C9H6orf163	FBXO2		HSD17B14	FHL1
BRAT1	CCDC60	CDK12	CA11	FBXO44		HSD17B2	FHOD1
BRCA1	CCDC8	CDK13	CA5B	FBXO5		HSPA4L	FIGN
BRCA2	CCDC85B	CDK19	CACNG7	FCHO1		HUNK	FITM1
BRD1	CCDC90B	CDK5R1	CACYBP	FDPS		HYCC2	FKBP14
BRD10	CCDC92	CDK6	CALCOCO1	FFAR2		IDE	FKBP8
BRD4	CCL14	CDKL2	CALCOCO2	FGFR2		IFITM10	FLI1
BRF1	CCL16	CDKL5	CALHM2	FGFR3		IFNLR1	FLNB
BRI3BP	CCL21	CDKN1A	CALM1	FGFR4		IGFBP1	FLRT2
BRIP1	CCM2	CDON	CALM2	FHDC1		IGSF5	FLYWCH1
BRWD1	CCN1	CDS1	CALM3	FHIP1A		IGSF9	FMOD
BRWD3	CCN2	CDSN	CALML4	FHOD3		IL1F10	FN1
BSPRY	CCND3	CEACAM19	CAMK1	FKBP1B		IL1RN	FNBP4
BTAF1	CCNG1	CECR2	CAMK2N1	FLT3		IL20RA	FNDC1
BTBD3	CCNI	CELF1	CAMLG	FMN1		ILDR1	FNDC3B
BTBD7	CCNQ	CELF2	CAP1	FMO2		INAVA	FOLH1
BTBD9	CCS	CELF6	CAPG	FOXE1		INHCA	FRK
BTC	CCT3	CELSR1	CAPN2	FOXE3		IRF6	FRRS1L
BUB1	CCT8	CELSR2	CAPN5	FOXM1		IRX2	FSTL1
BUB1B	CCZ1	CEMIP	CAPNS1	FOXQ1		IRX3	FUCA2
C10H15orf62	CD151	CENPA	CAPZA1	FREM2		IRX4	FXYD1
C14H8orf82	CD1D	CENPE	CAPZA2	FRMPD1		IRX6	GAA
C15H11orf42	CD248	CENPF	CAPZB	FRRS1		ITGB6	GAB1
C16H1orf116	CD276	CENPI	CARD11	FSTL4		ITPRID1	GABBR1
C16H1orf74	CD2BP2	CEP104	CASP7	FUT1		IYD	GABRE
C17orf100	CD320	CEP152	CASP8	FZD10		JARID2	GADD45G
C18H16orf86	CD34	CEP162	CASQ1	FZD3		JUP	GALNT1
C1GALT1	CD37	CEP170B	CAST	GABRD		KASH5	GALNT12
C1H21orf91	CD40	CEP192	CASTOR1	GABRP		KCNIP1	GALNT15
C1H3orf52	CD52	CEP295	CAT	GABRR3		KCNK1	GALNT16
C1H3orf70	CD53	CEP350	CAV3	GAL3ST1		KCNK2	GAS1
C1orf198	CD55	CEP68	CAVIN1	GALNT14		KCNK7	GAS2
C23H6orf132	CD58	CEP85	CAVIN2	GAMT		KCNMA1	GATD1
C2CD2	CD59	CEP85L	CAVIN3	GAN		KCTD1	GDAP1
C2CD3	CD63	CEP89	CBLN2	GARNL3		KCTD14	GDF1
C5H12orf60	CD68	CEP97	CBR1	GATA3		KCTD15	GEM
C5H22orf23	CD7	CERK	CBX3	GBP1		KDF1	GFRA4
C7orf57	CD74	CERS3	CBY1	GCGR		KIF11	GGN
C8H8orf58	CD79A	CERT1	CCDC107	GCNT4		KIF14	GJC1
CA12	CD8B	CES3	CCDC12	GCSAM		KIF15	GKAP1
CA13	CD9	CES4A	CCDC124	GDPD3		KIF18B	GLB1L
CA2	CD93	CFAP157	CCDC125	GFRA1		KIF20A	GLDN
CABIN1	CD99	CFAP57	CCDC127	GFRA3		KIF22	GLMN
CABLES1	CDC123	CGAS	CCDC146	GGT7		KIF2C	GLT8D2
CABLES2	CDC26	CGN	CCDC160	GINS2		KIFC1	GNB3
CACHD1	CDC37	CGNL1	CCDC167	GJA9		KLC3	GNG11
CACNA1A	CDC42	CHAC1	CCDC28B	GJB1		KLHDC8A	GNG2
CACNA1C	CDC42EP5	CHD1	CCDC3	GJB3		KLHL40	GORAB
CACNA1D	CDHR4	CHD5	CCDC32	GJB4		KLK11	GP9
CACNA1G	CDIP1	CHD6	CCDC51	GJB5		KLK12	GPC3
CACNA1H	CDIPT	CHD7	CCDC59	GJB6		KLRG2	GPC6
CACNA1S	CDK10	CHD8	CCDC78	GLIS1		KMO	GPIHBP1
CACNA2D2	CDK2AP1	CHD9	CCDC8	GNAL		KPLCE	GPRC5B
CACNA2D3	CDK4	CHL1	CCDC80	GNMT		KPNA6	GPX8
CACUL1	CDK5	CHST11	CCDC85B	GOLT1A		KREMEN1	GREB1
CAD	CDK5RAP3	CHST3	CCDC90B	GPR132		KRT1	GRIA3
CADM1	CDKN2A	CIC	CCDC92	GPR143		KRT14	GRID1
CALHM4	CDKN2AIPNL	CIT	CCL14	GPR157		KRT15	GRIN3A
CAMK1D	CDKN2C	CKMT1A	CCL16	GPR18		KRT17	GRP
CAMK2B	CDKN2D	CLASP1	CCL21	GPR39		KRT222	GSDMB
CAMKK1	CDPF1	CLCA2	CCL24	GPR75		KRT24	GSN
CAMKK2	CDV3	CLCN3	CCL5	GPRC5D		KRT25	GSTT1
CAMSAP1	CEBPD	CLCN5	CCM2	GPRIN2		KRT27	GUF1
CAMSAP2	CEBPZOS	CLCN6	CCN1	GRB7		KRT28	GULP1
CAMSAP3	CENPS	CLDN1	CCN2	GRHL1		KRT32	GYPC
CAMTA1	CENPX	CLDN4	CCN3	GRHL2		KRT36	H1-9
CAMTA2	CEP15	CLDN8	CCN5	GRHL3		KRT5	HAPLN2
CAPN10	CEP19	CLEC16A	CCND3	GRIN3B		KRT6B	HAS2
CAPN8	CERCAM	CLIP1	CCNG1	GRIP1		KRT7	HAUS1
CARD14	CES2	CLIP2	CCNI	GRTP1		KRT72	HAUS5
CARF	CETN2	CLIP4	CCNQ	GRXCR2		KRT73	HCRTR1
CARMIL1	CETN3	CLMN	CCPG1	GSDMA		KRT78	HDAC7
CARNS1	CETN4	CLOCK	CCS	GSDMC		KRT79	HECTD3
CASKIN1	CFAP20	CLPB	CCZ1	GSE1		KRT80	HEPH
CASP2	CFAP300	CLSPN	CD14	GSTP1		KRT82	HERPUD2
CASP8AP2	CFAP36	CLSTN3	CD151	GTF2IRD1		KRT84	HESX1
CASZ1	CFAP96	CLUH	CD163	GTSE1		KRT89	HEXD
CATSPERD	CFD	CMKLR1	CD1D	GUCY2C		KRTAP13-3	HHIPL1
CATSPERG	CFL1	CMYA5	CD247	GVQW3		KRTAP15-1	HIC1
CBARP	CFL2	CNNM1	CD248	GZMH		LAD1	HNMT
CBFB	CGREF1	CNNM2	CD27	GZMM		LAMC2	HOXA1
CBL	CGRRF1	CNOT1	CD276	H1-0		LAMP3	HOXA2
CBLB	CHAC2	CNOT6	CD2BP2	H2AC18		LARGE2	HOXA3
CBLC	CHCHD1	CNST	CD300LG	H2BC19		LGR4	HOXA5
CBS	CHCHD2	CNTRL	CD302	H4C6		LGR6	HOXA6
CBX2	CHCHD3	CNTROB	CD34	HAPLN1		LHX2	HOXA7
CBX4	CHCHD4	COBL	CD37	HDAC10		LIMK2	HOXB2
CBX6	CHCHD5	COCH	CD3E	HEPACAM2		LIPH	HOXB3
CBX7	CHMP1A	COL12A1	CD3G	HEPHL1		LIPM	HOXB4
CC2D1B	CHMP2A	COL17A1	CD40	HES5		LIPN	HOXB5
CCAR2	CHMP3	COL7A1	CD48	HEYL		LLGL2	HOXB6
CCBE1	CHMP4A	COL8A2	CD53	HHAT		LMNB1	HOXB7
CCDC120	CHMP4B	CORO2A	CD59	HJURP		LMTK3	HOXB8
CCDC136	CHMP5	COX10	CD5L	HKDC1		LPAR2	HOXC4
CCDC14	CHN1	CPD	CD63	HLA-DMA		LPAR5	HOXC5
CCDC142	CHPF	CPEB2	CD68	HLA-DOA		LPCAT3	HOXC6
CCDC159	CHRAC1	CPLANE1	CD74	HLA-DRA		LRG1	HOXC8
CCDC166	CHRDL1	CPM	CD79A	HMGA1		LRP2	HOXC9
CCDC171	CHRNA1	CPNE3	CD86	HMGCR		LRRC2	HOXD8
CCDC18	CHRNE	CPSF6	CD8B	HMGCS1		LRRC26	HRCT1
CCDC183	CHST12	CRACD	CD9	HOMER2		LSR	HS3ST1
CCDC186	CHST14	CRACDL	CD93	HOXC13		LY6E	HSD17B1
CCDC191	CHST7	CRAMP1	CD99	HOXD11		LY6G6C	HSDL1
CCDC30	CHTOP	CRAT	CDC123	HS3ST6		LY75	HSF4
CCDC38	CHURC1	CRCT1	CDC26	HSBP1L1		LYPD3	HTR6
CCDC57	CIAO2A	CREB3L2	CDC37	HSF5		LYPD5	HVCN1
CCDC6	CIAO2B	CREBBP	CDC42EP2	HSH2D		LYPD6	HYKK
CCDC66	CIAPIN1	CREBRF	CDHR4	HSPA4L		LYPD6B	IDUA
CCDC77	CIB1	CRKL	CDIP1	ICOS		MAB21L3	IFFO1
CCDC85C	CIBAR1	CROCC	CDIPT	IFITM10		MAB21L4	IFNGR1
CCDC88A	CIDEB	CROT	CDK10	IFNLR1		MACROH2A2	IFT122
CCDC88B	CINP	CRPPA	CDK14	IGSF9		MAGIX	IFT172
CCDC9B	CIR1	CRTC3	CDK2AP1	IKZF2		MALL	IFT74
CCIN	CISD1	CRYBG1	CDK2AP2	IL12RB1		MAP3K9	IFT80
CCL22	CISD2	CRYBG2	CDK4	IL15		MAP7	IGF2
CCNA2	CITED1	CRYBG3	CDK5	IL15RA		MAPK13	IGFBP4
CCND1	CKS1B	CSMD2	CDK5RAP3	IL1F10		MAPK6	IKBKB
CCND2	CKS2	CSNK1G1	CDKN1B	IL1R2		MAPK8IP2	IL11RA
CCNJ	CLDN5	CSNK2A1	CDKN1C	IL1RL2		MAPT	IMMP2L
CCNL2	CLDND1	CSNK2A2	CDKN2A	IL20RA		MARCHF3	IMPACT
CCNT1	CLEC11A	CSPG4	CDKN2AIP	IL2RB		MARVELD3	INF2
CCNT2	CLEC12B	CST6	CDKN2AIPNL	IL2RG		MAT1A	INPP5E
CCP110	CLEC14A	CTDSP2	CDKN2C	IL37		MBOAT2	INSL6
CCR10	CLEC1A	CTDSPL	CDKN2D	IL4I1		MC5R	INTS1
CCR9	CLEC3B	CTIF	CDPF1	ILDR1		MCTP2	IQCA1
CCSAP	CLEC4A	CTNNBIP1	CDS2	INAVA		MEGF11	IQSEC1
CCSER1	CLEC9A	CTNND1	CEBPZOS	INHBA		MFAP3L	IRAK1BP1
CCSER2	CLIC1	CTPS1	CENPS	INHCA		MFSD5	ISCU
CD1A	CLIC2	CTTNBP2	CENPX	INSC		MFSD6	ISL2
CD1B	CLMP	CUL5	CEP19	INSIG1		MGC137055	ISLR
CD200	CLP1	CUL9	CEPT1	IQANK1		MIA	ITGA11
CD207	CLPP	CXADR	CERCAM	IQCD		MIXL1	ITGA2B
CD22	CLTA	CXCR6	CES2	IRF1		MKI67	ITGA5
CD24	CLTB	CYB561	CETN2	IRF6		MLPH	JAK2
CDAN1	CLTRN	CYBRD1	CETN3	IRF8		MMS22L	JAM3
CDC14A	CMAS	CYP11A1	CETN4	IRX4		MOGAT3	JUN
CDC14B	CMBL	CYP17A1	CFAP126	ITGA10		MPIG6B	KANK3
CDC25A	CMC1	CYP24A1	CFAP20	ITGB7		MPL	KAT2B
CDC42BPA	CMC2	CYP26B1	CFAP298	ITK		MPP7	KCNA6
CDC42BPB	CMPK1	CYP27C1	CFAP300	ITPR3		MPZL3	KCNB2
CDC42BPG	CMSS1	CYP2B39	CFAP36	ITPRID1		MREG	KCNH3
CDC6	CMTM3	CYP4F22	CFAP96	ITPRID2		MSX2	KCNK17
CDCA2	CNBP	CYP4X1	CFB	IYD		MT2A	KCNQ1
CDCA7	CNEP1R1	CYRIA	CFD	JAML		MUC15	KCNQ4
CDCP1	CNIH1	CYTH3	CFH	JARID2		MVD	KCTD12
CDH1	CNIH4	CYTIP	CFI	JMJD7		MYB	KCTD18
CDH23	CNN3	DAAM2	CFL1	JUP		MYCN	KIF25
CDH24	CNP	DAB2IP	CFL2	KANK4		MYL6B	KIFAP3
CDH3	CNPY2	DAGLB	CFP	KANTR		MYMX	KLF10
CDHR2	CNPY3	DAPL1	CGREF1	KASH5		MYO5B	KLF11
CDK12	CNRIP1	DAPP1	CHAC2	KBTBD8		MYO7B	KLF2
CDK13	CNTD1	DCAF1	CHCHD1	KCNA3		MYOZ1	KLHDC1
CDK17	COA1	DCAF10	CHCHD2	KCNAB3		MYRFL	KLHL22
CDK19	COA3	DCAF17	CHCHD3	KCNC4		N4BP3	KLHL5
CDK3	COA4	DCBLD1	CHCHD4	KCNG2		NCCRP1	KLHL9
CDK5R1	COA5	DCLRE1C	CHCHD5	KCNJ10		NDUFA11	KTN1
CDK5RAP2	COLGALT1	DCP2	CHCHD6	KCNK10		NECTIN4	L3MBTL1
CDK6	COMMD1	DCTN4	CHD9NB	KCNK2		NEFH	LAMA4
CDKAL1	COMMD10	DCUN1D4	CHIC1	KCNK7		NEK10	LAMB1
CDKL2	COMMD3	DDHD1	CHID1	KCTD1		NEK11	LAMB2
CDKL5	COMMD4	DDX21	CHMP1A	KCTD14		NEK2	LCA5
CDON	COMMD7	DEDD2	CHMP2A	KCTD4		NEUROD2	LCAT
CDS1	COMMD8	DEF8	CHMP3	KDF1		NGEF	LCN6
CDSN	COMMD9	DEGS2	CHMP4A	KIF11		NHERF1	LDB2
CDT1	COPE	DENND11	CHMP4B	KIF14		NIM1K	LGALS1
CECR2	COPRS	DENND1B	CHMP5	KIF15		NIPAL1	LGALS3BP
CELF1	COPS3	DENND2C	CHMP7	KIF18B		NIPAL4	LGI1
CELSR1	COPS4	DENND2D	CHN1	KIF20A		NKPD1	LHFPL2
CELSR2	COPS5	DENND4A	CHODL	KIF21A		NKX6-1	LHFPL4
CEMIP	COPS6	DENND4C	CHPF	KIF22		NOD2	LHFPL6
CENPA	COPS8	DENND5B	CHRAC1	KIF2C		NOS1	LIN7A
CENPC	COPS9	DEPDC1	CHRDL1	KIF5C		NPPC	LMF2
CENPE	COPZ1	DEPDC5	CHRM1	KIF6		NRG2	LOX
CENPF	COPZ2	DESI2	CHRNA1	KIFC1		NRTN	LOXL3
CENPI	COQ10A	DGKH	CHST10	KIRREL3		NSUN4	LPAR1
CENPJ	COQ3	DGKQ	CHST12	KLC3		NSUN7	LPAR4
CEP104	COQ5	DGKZ	CHST14	KLHDC8A		NT5C	LPIN1
CEP128	COQ7	DHCR24	CHST7	KLHL17		NTF4	LRCH3
CEP135	COQ9	DHCR7	CHST8	KLK11		NUDT21	LRP1
CEP152	COTL1	DHX33	CHST9	KLK12		NXPH4	LRP2BP
CEP162	COX1	DHX36	CHTOP	KLRG2		ODC1	LRRC17
CEP164	COX11	DIAPH2	CHURC1	KNL1		OIP5	LRRC34
CEP170B	COX14	DIAPH3	CIAO1	KPLCE		ORC1	LRRC40
CEP192	COX16	DICER1	CIAO2A	KPRP		OSBPL3	LRRC46
CEP250	COX17	DIDO1	CIAO2B	KRBA1		OTOP3	LRRC49
CEP290	COX3	DIO2	CIAPIN1	KREMEN2		OTUB2	LRRC61
CEP295	COX4I1	DIP2A	CIB1	KRT1		OTX1	LRRCC1
CEP350	COX4I2	DIP2B	CIB2	KRT10		OVOL1	LRRN1
CEP68	COX5A	DIP2C	CIBAR1	KRT14		OVOL2	LRRN2
CEP70	COX6A1	DIPK2B	CIDEB	KRT15		PA2G4	LSMEM2
CEP83	COX6C	DIS3L2	CILP	KRT25		PACSIN3	LSP1
CEP85L	COX7A1	DISC1	CINP	KRT27		PADI3	LTBP3
CEP89	COX7A2	DIXDC1	CIR1	KRT28		PADI4	LTBP4
CEP95	COX7A2L	DLC1	CISD1	KRT32		PAFAH1B3	LUC7L
CEP97	COX7B	DLEC1	CISD2	KRT33A		PAK4	LUC7L3
CERK	COX8B	DLG1	CITED1	KRT36		PANK1	LVRN
CERS3	CPEB1	DLK2	CITED2	KRT5		PAQR5	LYSMD2
CERS6	CPNE2	DLX3	CKS1B	KRT71		PARD6B	LYVE1
CERT1	CPNE8	DMKN	CLDN11	KRT72		PATJ	MAGED1
CES3	CPSF3	DMXL1	CLDN5	KRT73		PCDH20	MAGED4B
CES4A	CPT1A	DNAAF9	CLDND1	KRT74		PDE12	MAGEE2
CFAP157	CPT1C	DNAH10	CLEC11A	KRT77		PDE7A	MAMDC2
CFAP44	CPXM1	DNAH12	CLEC12A	KRT78		PDK3	MAMDC4
CFAP69	CPZ	DNAH17	CLEC12B	KRT79		PDLIM2	MAN1A1
CFAP91	CRABP2	DNAJB14	CLEC14A	KRT8		PDZK1	MAN1C1
CGAS	CREB3	DNAJC13	CLEC1A	KRT80		PENK	MAP1B
CGN	CREM	DNASE1L2	CLEC4A	KRT82		PERM1	MAP3K12
CGNL1	CRIP2	DNMT3A	CLEC9A	KRT83		PEX16	MAP6D1
CHAC1	CRIPT	DNMT3B	CLECL1	KRT84		PEX7	MAP7D3
CHD1	CRISPLD2	DOCK4	CLIC1	KRT89		PFKFB2	MARCKS
CHD1L	CRTAP	DOCK5	CLIC2	KRTAP11-1		PGLYRP3	MARK1
CHD2	CRYAB	DOCK7	CLK3	KRTAP13-3		PHAF1	MARVELD1
CHD5	CRYBA4	DOCK8	CLMP	KRTAP15-1		PHETA1	MASP1
CHD6	CRYBB1	DOP1A	CLPP	KRTAP19-2		PHGDH	MBIP
CHD7	CRYGS	DOP1B	CLTA	KRTAP24-1		PHGR1	MBNL1
CHD8	CRYL1	DOT1L	CLTB	KRTAP27-1		PHLDA2	MCCD1
CHD9	CRYZ	DPP8	CLTRN	KRTAP3-3		PIANP	MDFIC
CHEK2	CSF1R	DPY19L3	CLU	KRTCAP3		PIGM	MDH1B
CHL1	CSK	DPY19L4	CLUAP1	LAD1		PIK3AP1	MDM1
CHML	CSKMT	DRC1	CMAS	LAG3		PIM1	MEGF8
CHP2	CSNK2B	DSC1	CMC1	LAMB3		PIMREG	MEIS1
CHST11	CSRP2	DSC2	CMC2	LAMP3		PKP1	MEOX2
CHST3	CST3	DSC3	CMSS1	LARGE2		PKP3	METTL8
CHST6	CTHRC1	DSG1	CMTM3	LASP1NB		PLA2G2E	MEX3B
CHSY3	CTNNBL1	DSG2	CMTM6	LBH		PLA2G3	MFAP5
CIC	CTRC	DSG3	CMTM7	LCA5		PLA2G4B	MFNG
CIITA	CTSB	DSG4	CNBP	LCE7A		PLA2G4E	MGAT1
CIMIP2A	CTSF	DSP	CNEP1R1	LCK		PLAUR	MGMT
CIP2A	CTSH	DST	CNIH1	LEF1		PLCH2	MIB2
CIT	CTSK	DSTYK	CNIH4	LEKR1		PLEK	MIER1
CKAP5	CTSS	DTX2	CNN3	LGR5		PLEKHG6	MIIP
CLASP1	CTSZ	DTX4	CNPPD1	LGR6		PLK3	MIR331
CLCA2	CTTN	DUOX1	CNPY2	LHFPL5		PLP2	MLH1
CLCN2	CUEDC1	DUSP14	CNPY3	LHX2		PLPP4	MLXIPL
CLCN3	CUEDC2	DUSP16	CNRIP1	LIME1		PLPP6	MMP2
CLCN5	CUTA	DUSP5	CNTD1	LIMK2		PLPPR4	MPZL1
CLCN6	CUTC	DUSP8	CNTFR	LIPH		PLS1	MRC1
CLDN1	CWC15	DVL1	COA1	LIPM		PMVK	MRC2
CLEC16A	CXCL16	DYNC1H1	COA3	LLGL2		PNPLA1	MSANTD2
CLIP1	CYB5A	DYNC2H1	COA4	LMNB1		POC1A	MSANTD3
CLIP2	CYB5R1	DYNLT4	COA5	LMO1		POR	MSR1
CLIP4	CYB5R3	DYRK2	COA8	LMO7		POU2F3	MSS51
CLMN	CYBA	E2F2	COG8	LPAR2		PPIF	MST1
CLN8	CYCS	E2F3	COL1A1	LPAR3		PPME1	MSX1
CLOCK	CYP20A1	EAF1	COL1A2	LPAR5		PPP1R14C	MTHFR
CLPB	CYP27A1	EDC3	COL2A1	LRATD1		PPP1R14D	MTMR11
CLSPN	CYP39A1	EDEM1	COL3A1	LRP2		PRC1	MXRA8
CLSTN2	CYTH2	EDIL3	COL6A1	LRRC15		PRDM1	MYADM
CLSTN3	CYYR1	EDRF1	COL6A2	LRRC23		PRELID1	MYBPH
CLUH	CZIB	EEA1	COLEC12	LRRC25		PRKX	MYCBPAP
CMKLR1	DAB2	EEF2K	COLGALT1	LRRTM1		PRLR	MYL4
CMYA5	DACT2	EEIG1	COMMD1	LSAMP		PRR15L	MYO7A
CNKSR1	DAD1	EEIG2	COMMD10	LSR		PRSS12	MYOC
CNNM1	DAP	EFNA3	COMMD3	LSS		PRSS22	MYOM1
CNNM2	DAZAP2	EFNA4	COMMD4	LTB4R		PRSS27	N4BP2L1
CNNM3	DBI	EFNA5	COMMD7	LUZP2		PRSS8	NAA16
CNOT1	DBN1	EFNB1	COMMD9	LY6E		PSAPL1	NAPEPLD
CNOT6	DBNDD2	EFNB2	COPB1	LY6G6C		PSAT1	NAV1
CNOT6L	DCAF8	EGFR	COPE	LYPD3		PSD	NBN
CNST	DCN	EGR3	COPG1	LYPD5		PSMB5	NCALD
CNTLN	DCTN2	EHD4	COPRS	LYPD6		PSORS1C2	NCEH1
CNTNAP1	DCTN3	EHF	COPS3	LYPD6B		PSPH	NDN
CNTRL	DCTN6	EIF4EBP2	COPS4	LYZ		PTBP3	NDRG1
CNTROB	DCTPP1	EIF4G1	COPS5	LZTS1		PTGES2	NDST3
COBL	DCXR	ELAPOR1	COPS6	MAB21L3		PTK6	NECTIN3
COCH	DDA1	ELF4	COPS8	MAB21L4		PTK7	NEDD1
COG5	DDAH2	ELF5	COPS9	MACROH2A2		PTPMT1	NEK1
COL11A1	DDIT3	ELL	COPZ1	MAP2		PTPN3	NEURL4
COL11A2	DDIT4	ELMO3	COPZ2	MAP4K1		PTPRF	NEXN
COL16A1	DDOST	ELMOD1	COQ10A	MAP7		PXMP4	NFATC4
COL17A1	DDRGK1	ELOVL1	COQ3	MAPK13		RAB11FIP4	NICOL1
COL23A1	DDX47	ELOVL3	COQ5	MAST1		RAB15	NID1
COL24A1	DEGS1	ELOVL4	COQ7	MAT1A		RAB17	NID2
COL27A1	DELE1	ELOVL7	COQ8A	MATK		RAB19	NIPA1
COL4A5	DENND2A	ELP1	COQ9	MBOAT2		RAB25	NKAIN2
COL7A1	DENR	EMB	COTL1	MBOAT7		RAB27B	NKAIN3
COL8A2	DEPP1	EMID1	COX11	MCEMP1		RAB38	NKAPL
COQ8B	DERL2	EML4	COX16	MCM8		RAB3IP	NLN
CORO2A	DEXI	EML5	COX17	MCMDC2		RACGAP1	NLRC4
CORO6	DGUOK	EML6	COX3	MCOLN2		RAP1GAP	NME9
COX10	DHDH	EMP1	COX4I1	MDK		RASSF6	NMNAT2
CPD	DHPS	EMP2	COX4I2	MEGF11		RASSF7	NNT
CPEB2	DHRS1	ENAH	COX6A1	MELK		RBBP8NL	NOS2
CPEB3	DHRS11	ENDOU	COX6C	MESP2		RBM47	NOVA1
CPEB4	DHRS12	ENDOV	COX7A1	MEST		RBMX	NPR1
CPED1	DHRS4	ENPP3	COX7A2	MFAP3L		RCC1	NPR2
CPLANE1	DHRS7	ENTPD4	COX7A2L	MFSD2A		RDH12	NR2F1
CPNE3	DIABLO	ENTPD7	COX8B	MFSD4B		REEP4	NR3C1
CPNE9	DIRAS3	EP300	CPA3	MGAT3		REEP6	NR4A1
CPSF6	DLL4	EP400	CPE	MIA		RELT	NR4A2
CRACDL	DMAC1	EPB41	CPEB1	MICALL2		RFWD3	NREP
CRAMP1	DMAC2	EPB41L1	CPNE8	MIR21		RGS12	NRK
CRB3	DMAC2L	EPB41L4B	CPSF3	MIR3074		RGS14	NRROS
CREB1	DNAAF10	EPB41L5	CPT1C	MIXL1		RHBG	NRXN2
CREB3L2	DNAAF6	EPG5	CPXM1	MKI67		RHCG	NSG1
CREBBP	DNAJB11	EPGN	CPZ	MMP17		RHOD	NT5E
CREBRF	DNAJB9	EPHA1	CR2	MOGAT3		RHOU	NTNG1
CREBZF	DNAJC10	EPHA4	CRACR2B	MOXD1		RHOV	NUCB1
CROCC	DNAJC15	EPHB1	CRBN	MPIG6B		RHPN2	NUMBL
CROCC2	DNAJC18	EPHB3	CREB3	MPL		RIMS1	NYAP1
CRPPA	DNAJC19	EPHB6	CREB3L1	MPPE1		RIOK1	OAF
CRTAC1	DNAJC8	EPM2AIP1	CREG1	MPV17L		RIPK4	OCIAD1
CRTC3	DNASE1L3	EPN3	CREM	MPZL2		RND2	OCIAD2
CRYBG1	DNLZ	EPPK1	CRIP2	MPZL3		RNF121	ODAD1
CRYBG2	DNPEP	EPS8L2	CRIPT	MROH6		RNF128	ODF2L
CRYBG3	DNPH1	ERBB2	CRISPLD2	MS4A1		RNF149	OGN
CSF2RA	DNTTIP1	ERBB3	CRLF1	MS4A7		RNF222	OGT
CSMD2	DOHH	ERBB4	CRLS1	MSX2		RNF223	OLFML1
CSNK1B	DOK1	ERC1	CRTAP	MTCL3		RNF39	OLFML2B
CSNK1G1	DOK5	ERCC6	CRYAB	MXRA5		RNF43	OMD
CSPG4	DPCD	ERMP1	CRYBB1	MYB		RORA	OPTN
CSPP1	DPF1	ERN1	CRYGS	MYBL2		RORC	OSBPL7
CST7	DPH5	ESPL1	CRYL1	MYCL		RPLP0	OSR2
CTC1	DPH7	ESPN	CRYZL1	MYCN		RPS29	OTULINL
CTDSPL	DPM1	ESRP1	CSF1	MYH7B		RUNDC3A	OVGP1
CTIF	DPM2	ESRP2	CSF1R	MYL6B		S100A14	OVOS2
CTNND1	DPP7	ESYT2	CSK	MYLK2		S100A2	P2RX6
CTNS	DPT	ESYT3	CSKMT	MYO10		S100A7	P2RY12
CTPS1	DPY30	ETNK1	CSNK2B	MYO1G		S1PR3	P2RY14
CTTNBP2	DR1	ETV3	CST3	MYO5B		S1PR5	P4HA1
CUL4B	DRAM1	ETV4	CTHRC1	MYOZ1		SAMD11	P4HTM
CUL5	DRAP1	ETV5	CTNNBL1	MYRFL		SAPCD2	PABPC5
CUL7	DRG1	ETV6	CTSA	NAPSA		SBSN	PACC1
CUL9	DSTN	EVC	CTSB	NCCRP1		SCARB1	PAK5
CX3CL1	DTD1	EVI5	CTSD	NCKAP5		SCGB1D	PAPPA2
CX3CR1	DUSP1	EVPL	CTSF	NCR3		SCGB2A2	PARP3
CXADR	DUSP12	EXD2	CTSH	NDC80		SCML4	PAXBP1
CXCR6	DUSP15	EXD3	CTSK	NDP		SCNN1A	PCDH18
CYFIP2	DUSP19	EXOC6B	CTSL	NEBL		SCNN1B	PCID2
CYLD	DUSP23	EXTL3	CTSS	NECTIN4		SDC1	PCNX4
CYP17A1	DUT	EYA3	CTSZ	NEFH		SDCBP2	PCOLCE2
CYP1B1	DYNC1I2	EZH2	CTTN	NEK11		SDF2L1	PCSK4
CYP24A1	DYNC2I2	F2RL1	CUEDC2	NEK2		SDR9C7	PCSK5
CYP26B1	DYNC2LI1	FA2H	CUTA	NELL2		SEC11C	PDE1A
CYP27B1	DYNLL1	FABP9	CUTC	NEUROD2		SEC14L4	PDE4A
CYP2B39	DYNLL2	FADS3	CWC15	NGFR		SEC14L6	PDK4
CYP2U1	DYNLRB1	FADS6	CXCL12	NHERF1		SELENBP1	PDLIM7
CYP4F22	DYNLT1	FAIM2	CXCL13	NIPAL1		SEMA4A	PEG10
CYP51A1	DYNLT3	FAM110A	CXCL16	NKD1		SERPINA1	PEG3
CYP7B1	DYRK3	FAM120B	CXCL3	NKX6-1		SERPINA12	PER1
CYP8B1	EBAG9	FAM120C	CXCL5	NKX6-2		SERPINB12	PEX10
CYTIP	EBNA1BP2	FAM135A	CXCR4	NLRC3		SERPINB4	PFKFB3
DAAM1	EBP	FAM167A	CXXC5	NLRC5		SERPINB5	PGBD1
DAAM2	ECM1	FAM199X	CYB5A	NOX1		SERPINE2	PGD
DAB2IP	ECM2	FAM20B	CYB5R1	NOX5		SERTAD4	PGF
DAGLA	ECSCR	FAM222A	CYB5R3	NOXA1		SFN	PHF1
DAGLB	EDEM2	FAM228A	CYB5R4	NPPC		SGPL1	PHF11
DAPP1	EDF1	FAM234B	CYBA	NPY4R		SH2D4A	PHKA2
DARS2	EDN1	FAM53B	CYCS	NR1I3		SH3RF2	PHKB
DCAF1	EEF1A1	FAM83B	CYGB	NR2E1		SHROOM3	PHKG1
DCAF10	EEF1B2	FAM83C	CYP20A1	NRG1		SLC11A2	PHLDB2
DCAF16	EEF1D	FAM83D	CYP27A1	NRG2		SLC12A8	PHYH
DCAF17	EEF1E1	FAM83F	CYP2D43	NRG4		SLC13A2	PHYHD1
DCBLD1	EEF2	FAM83G	CYP2D6	NRGN		SLC16A11	PHYKPL
DCHS1	EFCAB2	FAM83H	CYP39A1	NRIP2		SLC16A12	PID1
DCHS2	EFCAB6	FAM8A1	CYP4V2	NRTN		SLC16A3	PIDD1
DCLK2	EFCC1	FAM91A1	CYYR1	NSUN7		SLC17A7	PIEZO1
DCLRE1C	EFEMP2	FANCA	CZIB	NTF4		SLC22A23	PIEZO2
DCP2	EFHC1	FAR2	DAB2	NUAK2		SLC22A31	PIP4P2
DCUN1D1	EFNA1	FASLG	DAD1	NUP210		SLC22A5	PITX2
DCUN1D3	EGFL7	FASN	DAP	NUSAP1		SLC25A43	PKD1
DCUN1D4	EHD2	FAT1	DAZAP2	NXPH2		SLC25A5	PKD1L3
DDHD1	EID1	FAT2	DBI	OR51E1		SLC26A2	PKD2
DDIAS	EIF1	FAT4	DBN1	ORAI2		SLC26A9	PKN1
DDR1	EIF1AD	FBF1	DBNDD2	ORC1		SLC27A4	PLA2G15
DDX11	EIF1AX	FBN2	DBP	OTOP3		SLC28A3	PLA2G2C
DDX17	EIF1B	FBRS	DBX2	OTX1		SLC2A11	PLA2G6
DEDD2	EIF2B2	FBXL14	DCAF8	OVOL1		SLC30A1	PLAGL1
DEF8	EIF2B3	FBXL17	DCN	OVOL2		SLC31A1	PLCG1
DENND11	EIF2S2	FBXL18	DCP1B	P2RY1		SLC31A2	PLCL1
DENND1B	EIF2S3	FBXL20	DCTD	PADI1		SLC38A3	PLEKHG2
DENND1C	EIF3D	FBXO30	DCTN1	PADI3		SLC39A2	PLEKHG7
DENND2C	EIF3E	FBXO32	DCTN2	PADI4		SLC3A2	PLEKHH3
DENND2D	EIF3F	FBXO33	DCTN3	PAK1		SLC45A4	PLK2
DENND4A	EIF3H	FBXO42	DCTN6	PAK6		SLC46A1	PLOD1
DENND4B	EIF3I	FBXW11	DCTPP1	PANK1		SLC46A2	PLOD2
DENND4C	EIF3J	FBXW7	DDA1	PAPLN		SLC4A9	PLSCR4
DENND5B	EIF3K	FCHO1	DDAH2	PAQR5		SLC5A8	PLXNA3
DENND6B	EIF3L	FCHSD1	DDIT3	PARD6B		SLC5A9	PLXND1
DEPDC1	EIF3M	FER	DDIT4	PARVG		SLC7A11	PMP2
DEPDC5	EIF4A1	FGD4	DDIT4L	PCDH1		SLC7A8	PMP22
DESI2	EIF4A2	FGD6	DDOST	PCDH20		SLC9A2	PODN
DGCR2	EIF4A3	FGFBP1	DDR2	PCLAF		SLCO3A1	PODXL2
DGKB	EIF4E2	FGFR2	DDRGK1	PCSK1N		SMAGP	POGZ
DGKD	EIF4E3	FGFR3	DDX1	PCYT1B		SMIM5	POLG
DGKE	EIF4EBP1	FHDC1	DDX41	PDE7A		SMPDL3B	POLI
DGKG	EIF6	FHIP1A	DDX49	PDLIM2		SNRNP25	POMT1
DGKH	ELAC1	FHIP2A	DEFB1	PDZD2		SNX30	PORCN
DGKQ	ELAPOR2	FHIP2B	DEK	PDZK1		SOAT1	PPIP5K2
DGKZ	ELMO1	FHOD3	DELE1	PDZK1IP1		SORT1	PPP1R36
DHCR24	ELN	FILIP1	DENND10	PENK		SOWAHB	PPP2R3A
DHCR7	ELOC	FIRRM	DENR	PERM1		SP5	PPP2R5A
DHTKD1	ELOF1	FKTN	DEPP1	PEX16		SP6	PPP3CA
DHX33	ELP5	FLRT1	DERL2	PGA5		SPAG5	PPP3CB
DHX35	EMC10	FLRT3	DEXI	PGLYRP3		SPC24	PRDM6
DHX57	EMC2	FLVCR1	DGUOK	PGR		SPDEF	PRICKLE1
DIAPH2	EMC3	FMN1	DHPS	PHGDH		SPINK6	PRIMPOL
DIAPH3	EMC4	FMO2	DHRS1	PIANP		SPINT1	PRKACB
DICER1	EMC6	FMO4	DHRS11	PIGB		SPINT2	PRKAG3
DIDO1	EMC7	FMO5	DHRS12	PIGZ		SPIRE2	PRKCG
DIO2	EMC8	FNIP1	DHRS3	PIK3C2G		SPTBN2	PRKRA
DIP2A	EMC9	FNIP2	DHX40	PIK3R2		SPTBN4	PROS1
DIP2B	EMCN	FOCAD	DIABLO	PIK3R6		SQLE	PRPF39
DIP2C	EMD	FOSL2	DIMT1	PKP1		SRM	PRPF40B
DIPK2B	EME1	FOXA1	DIPK1C	PKP2		SRPK1	PRR22
DIS3L2	EMG1	FOXC1	DLL4	PKP3		SRRM3	PRR7
DISC1	EML1	FOXE1	DMAC1	PLA2G2E		SSR4	PRRG1
DLC1	EMP3	FOXJ2	DMAP1	PLA2G3		ST14	PRRG3
DLEC1	EMX2	FOXJ3	DMPK	PLA2G4B		STAP2	PRSS42
DLG1	ENDOG	FOXK1	DMRT2	PLA2G4E		STARD10	PSIP1
DLG4	ENG	FOXK2	DMTN	PLA2G4F		STEAP1	PTAFR
DLG5	ENGASE	FOXN1	DNAAF10	PLAC8B		STEAP2	PTBP2
DLK2	ENO1	FOXO1	DNAAF6	PLB1		STPG1	PTCH2
DLX3	ENOSF1	FOXO3	DNAJB9	PLCB2		STRN	PTGDR
DMD	ENTR1	FOXP2	DNAJC15	PLCH2		STXBP2	PTGDS
DMXL1	ENY2	FOXQ1	DNAJC18	PLD4		STYXL1	PTGS2
DMXL2	EPB41L3	FOXRED2	DNAJC19	PLEKHG6		SULT2B1	PTN
DNA2	EPCIP	FRAS1	DNAJC8	PLK3		SULT4A1	PTPN12
DNAAF9	EPHX1	FREM1	DNASE1L3	PLLP		SURF6	PTPRS
DNAH10	EPSTI1	FREM2	DNER	PLPP4		SUSD2	PUM1
DNAH12	ERCC1	FRMPD1	DNLZ	PLPPR3		SYCN	PUS10
DNAH17	ERG	FRRS1	DNM1	PLS1		SYNGR1	PUS7L
DNAH3	ERGIC1	FRS2	DNPEP	PLXNB1		SYNGR2	PXDN
DNAH7	ERGIC3	FURIN	DNPH1	PNLIPRP3		SYT5	PYY
DNAI4	ERH	FUT1	DNTTIP1	PNPLA1		SYTL1	RAB23
DNAJB14	ERI3	FXYD3	DOCK11	PODNL1		TACSTD2	RAB2B
DNAJC13	ERICH1	FYCO1	DOHH	POLQ		TAF4B	RAB33B
DNAJC6	ERLEC1	FZD10	DOK1	POP1		TAS1R3	RAB40B
DNAJC9	ERP27	FZD3	DOK3	PPFIA3		TAT	RAB8B
DNASE1	ERP29	FZD5	DOK5	PPFIBP2		TCF19	RAB9B
DNASE1L2	ERP44	G2E3	DOK7	PPIF		TCHH	RANBP17
DNMT3A	ESAM	G3BP1	DPH3	PPP1R13L		TCP11	RAP1A
DNMT3B	ESD	GABRP	DPH5	PPP1R14D		TDH	RASIP1
DOCK1	ETFA	GALNT3	DPH7	PPP2R2B		TDP1	RBM39
DOCK10	ETFRF1	GALNT6	DPM1	PRC1		TEKT1	RBM43
DOCK3	ETHE1	GALNT8	DPM2	PRDM1		TFAP2A	RBM5
DOCK4	ETV2	GAN	DPP7	PRELID3A		TFAP2B	RBMX2
DOCK5	EVA1B	GANC	DPT	PRF1		TFAP2C	RCN1
DOCK7	EVL	GAPDHS	DPY30	PRKX		TFDP2	RDH5
DOCK8	EXOSC4	GAPVD1	DPYD	PRLR		TGFA	RDX
DOP1A	EXOSC7	GAREM1	DPYSL2	PRR11		TGM1	REEP2
[truncated: 2,738 more rows]

## Sheet: Table S5
Table S5: The original P-values of four comparisons without any P-value correction
[truncated: 14,120 more rows]

[truncated: 5 more sheets: Table S6, Table S7, Table S8, Table S9, Table S10]
